# Supplementary material for: Noncoding RNA regulates the expression of Krm1 and Dkk2 to synergistically affect aortic valve lesions
Source: Exp Mol Med. 2024 Jul 1;56(7):1560–73. doi: 10.1038/s12276-024-01256-5 (PMC11297286; doi:10.1038/s12276-024-01256-5)
Supplement: Supplementary file 2 — Supplementary Material 2 [file 12276_2024_1256_MOESM2_ESM.xlsx]

## Sheet: circRNA Expression Profiling
circRNAs identified by DCC Column A: CircRNAID, the ID of the identified circRNA by DCC. Column B ~ H: junction reads, the junction read number of each sample. Column I ~ O: logCPM by edgeR. Column P ~ S: the coordinates of circRNA. Column T: circBaseID, the identifier of circBase (http://www.circbase.org). Column U: source, the source of the circRNA, including circBase, Guojunjie2014,... Column …
	junction reads							logCPM by edgeR							Annotations
CircRNAID	1-CAVD	2-CAVD	3-CAVD	1-NonCAVD	2-NonCAVD	3-NonCAVD	4-NonCAVD	1-CAVD	2-CAVD	3-CAVD	1-NonCAVD	2-NonCAVD	3-NonCAVD	4-NonCAVD	chrom	txStart	txEnd	strand	circBaseID	source	best_transcript	GeneName	Catalog	predicted_sequence_length	circRNA-associated diseases
chr1:741179-745550-	4	5	0	1	0	1	1	8.33847	7.87784	3.5641	5.92196	3.5641	6.0136	6.2588	chr1	741178	745550	-	hsa_circ_0002333	circBase	ENST00000435300	RP11-206L10.10	sense overlapping	4372
chr1:1158624-1159348-	0	0	0	0	2	0	1	3.5641	3.5641	3.5641	3.5641	6.51632	3.5641	6.2588	chr1	1158623	1159348	-	hsa_circ_0000002	circBase	NM_016176	SDF4	exonic	251	acute myeloid leukemia (AML), breast cancer, colorectal cancer, epithelial ovarian cancer (EOC), esophageal cancer, head and neck squamous cell carcinoma (HNSCC), malignant melanoma, non-small cell lung cancer (NSCLC), ovarian cancer (OC), testicular germ cell tumor
chr1:1288938-1289297-	0	5	0	0	0	0	0	3.5641	7.87784	3.5641	3.5641	3.5641	3.5641	3.5641	chr1	1288937	1289297	-		novel	NM_032348	MXRA8	sense overlapping	360
chr1:1327950-1328825-	0	0	0	0	0	0	0	3.5641	3.5641	3.5641	3.5641	3.5641	3.5641	3.5641	chr1	1327949	1328825	-		novel	NM_030937	CCNL2	sense overlapping	876
chr1:1330774-1334051-	0	0	0	0	0	0	0	3.5641	3.5641	3.5641	3.5641	3.5641	3.5641	3.5641	chr1	1330773	1334051	-		novel	NM_030937	CCNL2	exonic	306
chr1:1499951-1500296-	0	0	0	0	0	0	3	3.5641	3.5641	3.5641	3.5641	3.5641	3.5641	7.68699	chr1	1499950	1500296	-		novel	NM_014188	SSU72	sense overlapping	346
chr1:1583739-1646968-	0	0	0	0	1	0	1	3.5641	3.5641	3.5641	3.5641	5.69163	3.5641	6.2588	chr1	1583738	1646968	-		novel	NM_033487	CDK11B	intronic	63230
chr1:1586823-1650894-	2	7	7	10	7	7	3	7.39025	8.34239	8.06554	8.96535	8.18397	8.5747	7.68699	chr1	1586822	1650894	-	hsa_circ_0000005	circBase	NM_001787	CDK11B	sense overlapping	64072	Alzheimer's disease, B-cell chronic lymphocytic leukemia, B-cell lymphoma, Burkitt lymphoma, Cerebellar neurodegeneration, Down syndrome (DS), Duchenne muscular dystrophy (DMD), Glomerulosclerosis, Hodgkin's lymphoma, Inclusion body myositis (IBM), Intrahepatic cholangiocarcinoma (ICC), T-cell leukemia, acute lymphoblastic leukemia (ALL), acute myeloid leukemia (AML), acute promyelocytic leukemia…
chr1:1601103-1666274-	0	4	14	0	2	1	1	3.5641	7.57394	9.03334	3.5641	6.51632	6.0136	6.2588	chr1	1601102	1666274	-	hsa_circ_0000006	circBase	NM_001787	CDK11B	sense overlapping	65172	Alzheimer's disease, B-cell chronic lymphocytic leukemia, B-cell lymphoma, Burkitt lymphoma, Cerebellar neurodegeneration, Down syndrome (DS), Duchenne muscular dystrophy (DMD), Glomerulosclerosis, Hodgkin's lymphoma, Inclusion body myositis (IBM), Intrahepatic cholangiocarcinoma (ICC), T-cell leukemia, acute lymphoblastic leukemia (ALL), acute myeloid leukemia (AML), acute promyelocytic leukemia…
chr1:1666129-1671143-	0	0	0	0	0	0	0	3.5641	3.5641	3.5641	3.5641	3.5641	3.5641	3.5641	chr1	1666128	1671143	-	hsa_circ_0009314	circBase	NM_182838	SLC35E2	exonic	879
chr1:1724684-1749314-	0	0	6	2	4	1	0	3.5641	3.5641	7.85372	6.77389	7.41996	6.0136	3.5641	chr1	1724683	1749314	-	hsa_circ_0009349	circBase	NM_002074	GNB1	exonic	440
chr1:1735858-1737977-	0	0	9	2	2	3	0	3.5641	3.5641	8.41389	6.77389	6.51632	7.41078	3.5641	chr1	1735857	1737977	-	hsa_circ_0000007	circBase	NM_002074	GNB1	exonic	227
chr1:1735858-1749314-	0	2	1	6	5	6	7	3.5641	6.66082	5.59721	8.25096	7.72182	8.35975	8.86127	chr1	1735857	1749314	-	hsa_circ_0009353	circBase	NM_002074	GNB1	exonic	373
chr1:1735858-1756938-	0	3	0	0	0	0	0	3.5641	7.18845	3.5641	3.5641	3.5641	3.5641	3.5641	chr1	1735857	1756938	-	hsa_circ_0006869	circBase	NM_002074	GNB1	exonic	476
chr1:1737914-1747301-	0	0	0	0	0	0	0	3.5641	3.5641	3.5641	3.5641	3.5641	3.5641	3.5641	chr1	1737913	1747301	-	hsa_circ_0009356	circBase	NM_002074	GNB1	exonic	171
chr1:1737930-1747289-	0	2	0	0	0	0	0	3.5641	6.66082	3.5641	3.5641	3.5641	3.5641	3.5641	chr1	1737929	1747289	-		novel	NM_002074	GNB1	sense overlapping	9360
chr1:1747195-1756938-	0	0	0	0	7	2	0	3.5641	3.5641	3.5641	3.5641	8.18397	6.8751	3.5641	chr1	1747194	1756938	-	hsa_circ_0000008	circBase	NM_002074	GNB1	exonic	249
chr1:1747195-1770677-	0	0	0	0	6	0	0	3.5641	3.5641	3.5641	3.5641	7.97132	3.5641	3.5641	chr1	1747194	1770677	-	hsa_circ_0008702	circBase	NM_002074	GNB1	exonic	298
chr1:1756836-1770677-	0	0	0	0	0	0	0	3.5641	3.5641	3.5641	3.5641	3.5641	3.5641	3.5641	chr1	1756835	1770677	-	hsa_circ_0009362	circBase	NM_002074	GNB1	exonic	152
chr1:2187200-2187361+	0	0	0	0	0	0	2	3.5641	3.5641	3.5641	3.5641	3.5641	3.5641	7.14284	chr1	2187199	2187361	+		novel	ENST00000378536	SKI	intronic	162
chr1:2187362-2187529+	0	0	0	0	0	0	0	3.5641	3.5641	3.5641	3.5641	3.5641	3.5641	3.5641	chr1	2187361	2187529	+		novel	ENST00000378536	SKI	intronic	168
chr1:2234417-2236024+	2	0	0	1	0	2	1	7.39025	3.5641	3.5641	5.92196	3.5641	6.8751	6.2588	chr1	2234416	2236024	+	hsa_circ_0007120	circBase	NM_003036	SKI	exonic	798
chr1:2327223-2332374+	0	0	5	0	0	0	0	3.5641	3.5641	7.60537	3.5641	3.5641	3.5641	3.5641	chr1	2327222	2332374	+	hsa_circ_0009377	circBase	NM_007033	RER1	exonic	372
chr1:3418360-3421906-	0	0	0	0	0	0	2	3.5641	3.5641	3.5641	3.5641	3.5641	3.5641	7.14284	chr1	3418359	3421906	-		novel	NM_001409	MEGF6	exonic	261
chr1:3742322-3743308-	0	6	0	0	0	0	0	3.5641	8.12874	3.5641	3.5641	3.5641	3.5641	3.5641	chr1	3742321	3743308	-		novel	NM_014704	CEP104	exonic	213
chr1:3745830-3754083-	0	0	5	0	0	0	0	3.5641	3.5641	7.60537	3.5641	3.5641	3.5641	3.5641	chr1	3745829	3754083	-		novel	NM_014704	CEP104	exonic	1260
chr1:5964677-6046387-	0	0	4	0	0	0	0	3.5641	3.5641	7.30518	3.5641	3.5641	3.5641	3.5641	chr1	5964676	6046387	-	hsa_circ_0005661	circBase	NM_015102	NPHP4	exonic	2181
chr1:6007164-6022009-	2	0	0	0	0	0	0	7.39025	3.5641	3.5641	3.5641	3.5641	3.5641	3.5641	chr1	6007163	6022009	-	hsa_circ_0009461	circBase	NM_015102	NPHP4	exonic	602
chr1:6021854-6046387-	0	0	0	0	8	1	1	3.5641	3.5641	3.5641	3.5641	8.36926	6.0136	6.2588	chr1	6021853	6046387	-	hsa_circ_0005719	circBase	NM_015102	NPHP4	exonic	711
chr1:6636475-6637130+	0	2	0	1	0	0	0	3.5641	6.66082	3.5641	5.92196	3.5641	3.5641	3.5641	chr1	6636474	6637130	+		novel	NM_138697	TAS1R1	exonic	334
chr1:6727769-6741097-	0	0	0	0	0	0	0	3.5641	3.5641	3.5641	3.5641	3.5641	3.5641	3.5641	chr1	6727768	6741097	-	hsa_circ_0008389	circBase	NM_018198	DNAJC11	exonic	306
chr1:6867043-6885270+	0	0	8	0	0	1	0	3.5641	3.5641	8.2502	3.5641	3.5641	6.0136	3.5641	chr1	6867042	6885270	+	hsa_circ_0008737	circBase	ENST00000467404	CAMTA1	exonic	225
chr1:6867043-6948959+	0	0	0	0	0	0	3	3.5641	3.5641	3.5641	3.5641	3.5641	3.5641	7.68699	chr1	6867042	6948959	+	hsa_circ_0002203	circBase	NM_015215	CAMTA1	sense overlapping	81917
chr1:6880241-6885270+	0	0	0	0	2	1	1	3.5641	3.5641	3.5641	3.5641	6.51632	6.0136	6.2588	chr1	6880240	6885270	+	hsa_circ_0009541	circBase	NM_015215	CAMTA1	exonic	189
chr1:7837220-7838229+	6	7	11	18	16	26	12	8.90576	8.34239	8.69427	9.79809	9.34323	10.4347	9.62351	chr1	7837219	7838229	+	hsa_circ_0006354	circBase	NM_004781	VAMP3	exonic	211
chr1:7863752-7864739+	0	0	0	0	4	0	0	3.5641	3.5641	3.5641	3.5641	7.41996	3.5641	3.5641	chr1	7863751	7864739	+		novel	NM_016831	PER3	sense overlapping	988
chr1:7879345-7897209+	2	0	0	0	0	0	0	7.39025	3.5641	3.5641	3.5641	3.5641	3.5641	3.5641	chr1	7879344	7897209	+		novel	NM_016831	PER3	exonic	2024
chr1:7886540-7897209+	0	0	0	0	0	0	0	3.5641	3.5641	3.5641	3.5641	3.5641	3.5641	3.5641	chr1	7886539	7897209	+		novel	NM_016831	PER3	exonic	1589
chr1:7895822-7897209+	1	0	1	2	5	4	0	6.48854	3.5641	5.59721	6.77389	7.72182	7.80053	3.5641	chr1	7895821	7897209	+		novel	NM_016831	PER3	exonic	335
chr1:8045982-8051507+	0	0	0	0	0	0	0	3.5641	3.5641	3.5641	3.5641	3.5641	3.5641	3.5641	chr1	8045981	8051507	+		novel			intergenic	5526
chr1:8466795-8466957-	0	0	2	0	0	0	0	3.5641	3.5641	6.40923	3.5641	3.5641	3.5641	3.5641	chr1	8466794	8466957	-		novel	ENST00000337907	RERE	intronic	163
chr1:8466880-8471113-	0	0	0	0	0	0	0	3.5641	3.5641	3.5641	3.5641	3.5641	3.5641	3.5641	chr1	8466879	8471113	-		novel	ENST00000337907	RERE	intronic	4234
chr1:8525985-8568734-	0	0	0	0	5	0	0	3.5641	3.5641	3.5641	3.5641	7.72182	3.5641	3.5641	chr1	8525984	8568734	-	hsa_circ_0009574	circBase	NM_012102	RERE	exonic	373
chr1:8525985-8601377-	0	0	3	0	0	0	0	3.5641	3.5641	6.92567	3.5641	3.5641	3.5641	3.5641	chr1	8525984	8601377	-	hsa_circ_0009575	circBase	NM_012102	RERE	exonic	478
chr1:8555123-8601377-	0	0	0	0	0	0	1	3.5641	3.5641	3.5641	3.5641	3.5641	3.5641	6.2588	chr1	8555122	8601377	-	hsa_circ_0009581	circBase	NM_012102	RERE	exonic	379
chr1:8555123-8617582-	0	3	0	3	3	5	1	3.5641	7.18845	3.5641	7.30592	7.03776	8.10707	6.2588	chr1	8555122	8617582	-	hsa_circ_0006837	circBase	NM_012102	RERE	exonic	582
chr1:8568686-8617582-	0	0	0	5	4	0	1	3.5641	3.5641	3.5641	7.99909	7.41996	3.5641	6.2588	chr1	8568685	8617582	-	hsa_circ_0005829	circBase	NM_012102	RERE	exonic	357
chr1:8601273-8617582-	4	0	6	6	5	6	0	8.33847	3.5641	7.85372	8.25096	7.72182	8.35975	3.5641	chr1	8601272	8617582	-	hsa_circ_0002158	circBase	NM_012102	RERE	exonic	308
chr1:8601273-8674745-	0	3	1	7	0	6	2	3.5641	7.18845	5.59721	8.46533	3.5641	8.35975	7.14284	chr1	8601272	8674745	-	hsa_circ_0008501	circBase	NM_012102	RERE	exonic	434
chr1:8674620-8684439-	1	0	0	0	3	1	0	6.48854	3.5641	3.5641	3.5641	7.03776	6.0136	3.5641	chr1	8674619	8684439	-	hsa_circ_0009594	circBase	NM_012102	RERE	exonic	197
chr1:8674620-8716500-	0	0	0	0	0	0	0	3.5641	3.5641	3.5641	3.5641	3.5641	3.5641	3.5641	chr1	8674619	8716500	-	hsa_circ_0005039	circBase	NM_012102	RERE	exonic	666
chr1:8716032-8716500-	0	0	2	3	3	0	0	3.5641	3.5641	6.40923	7.30592	7.03776	3.5641	3.5641	chr1	8716031	8716500	-		Guojunjie2014	NM_012102	RERE	exonic	469
chr1:8927176-8928116-	0	0	0	0	0	0	0	3.5641	3.5641	3.5641	3.5641	3.5641	3.5641	3.5641	chr1	8927175	8928116	-		novel	NM_001428	ENO1	exonic	204
chr1:9393805-9394053+	0	0	0	0	0	0	0	3.5641	3.5641	3.5641	3.5641	3.5641	3.5641	3.5641	chr1	9393804	9394053	+		novel	ENST00000328089	SPSB1	intronic	249
chr1:9415802-9416644+	0	0	0	1	0	2	1	3.5641	3.5641	3.5641	5.92196	3.5641	6.8751	6.2588	chr1	9415801	9416644	+	hsa_circ_0009106	circBase	NM_025106	SPSB1	exonic	843
chr1:9427507-9442951+	0	0	0	0	0	0	0	3.5641	3.5641	3.5641	3.5641	3.5641	3.5641	3.5641	chr1	9427506	9442951	+		novel	NM_025106	SPSB1	sense overlapping	15445
chr1:9793459-9794108-	0	3	0	0	0	0	0	3.5641	7.18845	3.5641	3.5641	3.5641	3.5641	3.5641	chr1	9793458	9794108	-		novel	NM_014944	CLSTN1	sense overlapping	650
chr1:9793465-9794114-	0	3	0	0	0	0	0	3.5641	7.18845	3.5641	3.5641	3.5641	3.5641	3.5641	chr1	9793464	9794114	-		novel	NM_014944	CLSTN1	sense overlapping	650
chr1:9931245-9938047-	0	5	0	3	0	0	2	3.5641	7.87784	3.5641	7.30592	3.5641	3.5641	7.14284	chr1	9931244	9938047	-	hsa_circ_0009674	circBase	NM_020248	CTNNBIP1	exonic	296
chr1:9991949-9994918-	1	11	14	14	2	7	3	6.48854	8.97522	9.03334	9.44099	6.51632	8.5747	7.68699	chr1	9991948	9994918	-	hsa_circ_0000014	circBase	NM_032368	LZIC	exonic	277
chr1:9991949-9995685-	0	0	0	0	2	1	2	3.5641	3.5641	3.5641	3.5641	6.51632	6.0136	7.14284	chr1	9991948	9995685	-	hsa_circ_0007803	circBase	NM_032368	LZIC	exonic	413
chr1:10032076-10035833+	0	0	0	0	0	0	4	3.5641	3.5641	3.5641	3.5641	3.5641	3.5641	8.08117	chr1	10032075	10035833	+		novel	NM_022787	NMNAT1	exonic	355
chr1:10032076-10041228+	0	0	10	0	0	1	0	3.5641	3.5641	8.56088	3.5641	3.5641	6.0136	3.5641	chr1	10032075	10041228	+		Guojunjie2014	NM_022787	NMNAT1	exonic	495
chr1:10035650-10041228+	0	0	0	3	0	0	0	3.5641	3.5641	3.5641	7.30592	3.5641	3.5641	3.5641	chr1	10035649	10041228	+		novel	NM_022787	NMNAT1	exonic	324
chr1:10155519-10165802+	0	2	5	7	7	3	3	3.5641	6.66082	7.60537	8.46533	8.18397	7.41078	7.68699	chr1	10155518	10165802	+	hsa_circ_0005199	circBase	NM_006048	UBE4B	exonic	598
chr1:10161166-10190871+	0	0	0	0	0	0	0	3.5641	3.5641	3.5641	3.5641	3.5641	3.5641	3.5641	chr1	10161165	10190871	+		novel	NM_006048	UBE4B	exonic	1177
chr1:10164389-10165802+	2	0	0	0	0	0	0	7.39025	3.5641	3.5641	3.5641	3.5641	3.5641	3.5641	chr1	10164388	10165802	+		novel	NM_006048	UBE4B	sense overlapping	1414
chr1:10177517-10190871+	0	0	0	0	0	0	0	3.5641	3.5641	3.5641	3.5641	3.5641	3.5641	3.5641	chr1	10177516	10190871	+		novel	NM_006048	UBE4B	exonic	715
chr1:10177517-10211619+	0	0	4	0	0	0	0	3.5641	3.5641	7.30518	3.5641	3.5641	3.5641	3.5641	chr1	10177516	10211619	+	hsa_circ_0009690	circBase	NM_006048	UBE4B	exonic	1730
chr1:10179571-10190871+	0	0	0	0	0	0	0	3.5641	3.5641	3.5641	3.5641	3.5641	3.5641	3.5641	chr1	10179570	10190871	+		novel	NM_006048	UBE4B	exonic	573
chr1:10192427-10218540+	0	0	0	0	0	0	0	3.5641	3.5641	3.5641	3.5641	3.5641	3.5641	3.5641	chr1	10192426	10218540	+		Zhang2014	NM_006048	UBE4B	exonic	1142
chr1:10195046-10197263+	0	0	3	0	0	1	0	3.5641	3.5641	6.92567	3.5641	3.5641	6.0136	3.5641	chr1	10195045	10197263	+	hsa_circ_0006955	circBase	NM_006048	UBE4B	exonic	338
chr1:10209242-10221344+	0	0	0	2	0	2	1	3.5641	3.5641	3.5641	6.77389	3.5641	6.8751	6.2588	chr1	10209241	10221344	+	hsa_circ_0009701	circBase	NM_006048	UBE4B	exonic	607
chr1:10292308-10292492+	0	0	0	0	0	0	0	3.5641	3.5641	3.5641	3.5641	3.5641	3.5641	3.5641	chr1	10292307	10292492	+		novel	NM_015074	KIF1B	exonic	185
chr1:10292308-10322028+	0	0	0	2	0	0	0	3.5641	3.5641	3.5641	6.77389	3.5641	3.5641	3.5641	chr1	10292307	10322028	+		novel	NM_015074	KIF1B	exonic	508
chr1:10316305-10322028+	0	0	0	0	0	0	0	3.5641	3.5641	3.5641	3.5641	3.5641	3.5641	3.5641	chr1	10316304	10322028	+		novel	NM_015074	KIF1B	exonic	323
chr1:10321963-10351219+	0	0	0	0	0	0	0	3.5641	3.5641	3.5641	3.5641	3.5641	3.5641	3.5641	chr1	10321962	10351219	+		novel	NM_015074	KIF1B	exonic	1013
chr1:10321963-10357304+	0	0	0	0	0	0	0	3.5641	3.5641	3.5641	3.5641	3.5641	3.5641	3.5641	chr1	10321962	10357304	+		novel	NM_015074	KIF1B	exonic	1614
chr1:10327438-10342591+	0	0	6	0	0	0	0	3.5641	3.5641	7.85372	3.5641	3.5641	3.5641	3.5641	chr1	10327437	10342591	+		novel	NM_015074	KIF1B	exonic	867
chr1:10328210-10332364+	3	0	0	0	0	0	0	7.9409	3.5641	3.5641	3.5641	3.5641	3.5641	3.5641	chr1	10328209	10332364	+		novel	NM_015074	KIF1B	exonic	256
chr1:10335486-10342591+	2	0	0	0	2	0	0	7.39025	3.5641	3.5641	3.5641	6.51632	3.5641	3.5641	chr1	10335485	10342591	+		Zhang2014	NM_015074	KIF1B	exonic	432
chr1:10335486-10352180+	0	0	0	0	5	0	0	3.5641	3.5641	3.5641	3.5641	7.72182	3.5641	3.5641	chr1	10335485	10352180	+		novel	NM_015074	KIF1B	exonic	588
chr1:10351140-10357304+	0	0	3	0	0	1	0	3.5641	3.5641	6.92567	3.5641	3.5641	6.0136	3.5641	chr1	10351139	10357304	+		Zhang2014	NM_015074	KIF1B	exonic	681
chr1:10383942-10412794+	0	0	0	0	0	0	0	3.5641	3.5641	3.5641	3.5641	3.5641	3.5641	3.5641	chr1	10383941	10412794	+		novel	NM_015074	KIF1B	exonic	1697
chr1:10402108-10406011+	0	2	0	0	5	0	0	3.5641	6.66082	3.5641	3.5641	7.72182	3.5641	3.5641	chr1	10402107	10406011	+		novel	NM_015074	KIF1B	exonic	284
chr1:10407819-10408791+	0	0	0	1	0	0	0	3.5641	3.5641	3.5641	5.92196	3.5641	3.5641	3.5641	chr1	10407818	10408791	+	hsa_circ_0009711	circBase	NM_015074	KIF1B	exonic	152
chr1:10407819-10436734+	0	5	0	0	0	0	0	3.5641	7.87784	3.5641	3.5641	3.5641	3.5641	3.5641	chr1	10407818	10436734	+		novel	NM_015074	KIF1B	sense overlapping	28916
chr1:10463128-10464336+	0	0	0	0	3	0	2	3.5641	3.5641	3.5641	3.5641	7.03776	3.5641	7.14284	chr1	10463127	10464336	+		novel	NM_002631	PGD	exonic	185
chr1:10493899-10502498+	0	0	0	2	1	0	0	3.5641	3.5641	3.5641	6.77389	5.69163	3.5641	3.5641	chr1	10493898	10502498	+	hsa_circ_0000015	circBase	NM_001270517	APITD1-CORT	exonic	402	acute myeloid leukemia (AML), breast cancer, colorectal cancer, epithelial ovarian cancer (EOC), hepatocellular carcinoma (HCC), kidney cancer, lung cancer, malignant melanoma, prostate cancer, retinitis pigmentosa (RP)
chr1:10500404-10502498+	0	0	10	0	0	0	0	3.5641	3.5641	8.56088	3.5641	3.5641	3.5641	3.5641	chr1	10500403	10502498	+	hsa_circ_0006905	circBase	NM_001270517	APITD1-CORT	exonic	244
chr1:10527247-10529395-	0	0	0	2	0	1	0	3.5641	3.5641	3.5641	6.77389	3.5641	6.0136	3.5641	chr1	10527246	10529395	-	hsa_circ_0008936	circBase	NM_004401	DFFA	exonic	305
chr1:11076901-11078930+	0	0	0	2	0	0	0	3.5641	3.5641	3.5641	6.77389	3.5641	3.5641	3.5641	chr1	11076900	11078930	+	hsa_circ_0008660	circBase	NM_007375	TARDBP	exonic	305
chr1:11130957-11137708-	0	0	4	0	0	0	0	3.5641	3.5641	7.30518	3.5641	3.5641	3.5641	3.5641	chr1	11130956	11137708	-		novel	NM_002685	EXOSC10	exonic	492
chr1:11133991-11134383-	0	0	0	1	0	0	3	3.5641	3.5641	3.5641	5.92196	3.5641	3.5641	7.68699	chr1	11133990	11134383	-	hsa_circ_0003467	circBase	NM_001001998	EXOSC10	exonic	171
chr1:11133991-11137005-	0	0	0	0	0	0	2	3.5641	3.5641	3.5641	3.5641	3.5641	3.5641	7.14284	chr1	11133990	11137005	-	hsa_circ_0002448	circBase	NM_001001998	EXOSC10	exonic	278
chr1:11259315-11270963-	0	0	0	0	0	0	0	3.5641	3.5641	3.5641	3.5641	3.5641	3.5641	3.5641	chr1	11259314	11270963	-		novel	NM_004958	MTOR	exonic	692
chr1:11292493-11294322-	0	0	0	0	0	2	0	3.5641	3.5641	3.5641	3.5641	3.5641	6.8751	3.5641	chr1	11292492	11294322	-		Zhang2014	NM_004958	MTOR	exonic	306
chr1:12049222-12052747+	0	2	0	0	0	0	0	3.5641	6.66082	3.5641	3.5641	3.5641	3.5641	3.5641	chr1	12049221	12052747	+	hsa_circ_0009910	circBase	NM_014874	MFN2	exonic	315
chr1:12061458-12062160+	0	0	2	7	0	4	1	3.5641	3.5641	6.40923	8.46533	3.5641	7.80053	6.2588	chr1	12061457	12062160	+	hsa_circ_0006470	circBase	NM_014874	MFN2	exonic	344
chr1:12309280-12313883+	0	0	0	0	2	0	0	3.5641	3.5641	3.5641	3.5641	6.51632	3.5641	3.5641	chr1	12309279	12313883	+		novel	NM_015378	VPS13D	exonic	222
chr1:12333060-12338095+	0	0	0	0	0	0	0	3.5641	3.5641	3.5641	3.5641	3.5641	3.5641	3.5641	chr1	12333059	12338095	+		novel	NM_015378	VPS13D	exonic	2347
chr1:12335882-12338095+	2	0	0	5	0	3	1	7.39025	3.5641	3.5641	7.99909	3.5641	7.41078	6.2588	chr1	12335881	12338095	+	hsa_circ_0009964	circBase	NM_015378	VPS13D	exonic	2214
chr1:12359259-12368698+	0	0	3	0	0	0	0	3.5641	3.5641	6.92567	3.5641	3.5641	3.5641	3.5641	chr1	12359258	12368698	+	hsa_circ_0008275	circBase	NM_015378	VPS13D	exonic	617
chr1:12374172-12393423+	0	0	0	0	0	0	0	3.5641	3.5641	3.5641	3.5641	3.5641	3.5641	3.5641	chr1	12374171	12393423	+		novel	NM_015378	VPS13D	exonic	1493
chr1:12378129-12382021+	0	0	0	0	0	0	0	3.5641	3.5641	3.5641	3.5641	3.5641	3.5641	3.5641	chr1	12378128	12382021	+	hsa_circ_0009985	circBase	NM_015378	VPS13D	exonic	556
chr1:12393283-12401942+	0	0	0	0	0	0	0	3.5641	3.5641	3.5641	3.5641	3.5641	3.5641	3.5641	chr1	12393282	12401942	+		novel	NM_015378	VPS13D	exonic	445
chr1:12393283-12423303+	0	0	3	0	0	0	0	3.5641	3.5641	6.92567	3.5641	3.5641	3.5641	3.5641	chr1	12393282	12423303	+		novel	NM_015378	VPS13D	exonic	2161
chr1:12415956-12423303+	0	0	0	0	0	1	0	3.5641	3.5641	3.5641	3.5641	3.5641	6.0136	3.5641	chr1	12415955	12423303	+	hsa_circ_0010003	circBase	NM_015378	VPS13D	exonic	769
chr1:12418515-12476880+	0	0	4	0	0	0	0	3.5641	3.5641	7.30518	3.5641	3.5641	3.5641	3.5641	chr1	12418514	12476880	+		novel	NM_015378	VPS13D	exonic	2335
chr1:12422776-12476880+	0	0	3	0	0	0	0	3.5641	3.5641	6.92567	3.5641	3.5641	3.5641	3.5641	chr1	12422775	12476880	+		novel	NM_015378	VPS13D	exonic	2192
chr1:12428523-12476880+	0	0	0	0	0	0	0	3.5641	3.5641	3.5641	3.5641	3.5641	3.5641	3.5641	chr1	12428522	12476880	+		novel	NM_015378	VPS13D	exonic	1885
chr1:12460238-12464026+	0	0	2	1	0	0	0	3.5641	3.5641	6.40923	5.92196	3.5641	3.5641	3.5641	chr1	12460237	12464026	+		novel	NM_015378	VPS13D	exonic	396
chr1:12460238-12476880+	0	4	0	1	0	1	1	3.5641	7.57394	3.5641	5.92196	3.5641	6.0136	6.2588	chr1	12460237	12476880	+	hsa_circ_0004222	circBase	NM_015378	VPS13D	exonic	699
chr1:12638746-12639440-	2	0	0	1	0	1	1	7.39025	3.5641	3.5641	5.92196	3.5641	6.0136	6.2588	chr1	12638745	12639440	-	hsa_circ_0010023	circBase	NM_004753	DHRS3	exonic	359
chr1:13936882-13940900+	0	3	0	0	0	0	0	3.5641	7.18845	3.5641	3.5641	3.5641	3.5641	3.5641	chr1	13936881	13940900	+		novel	NM_198389	PDPN	exonic	275
chr1:14042036-14068652+	0	0	0	2	0	3	2	3.5641	3.5641	3.5641	6.77389	3.5641	7.41078	7.14284	chr1	14042035	14068652	+	hsa_circ_0010028	circBase	NM_012231	PRDM2	exonic	449
chr1:14042036-14075982+	2	0	0	0	0	3	1	7.39025	3.5641	3.5641	3.5641	3.5641	7.41078	6.2588	chr1	14042035	14075982	+		Zhang2014	NM_012231	PRDM2	exonic	576
chr1:14057495-14068652+	0	0	0	1	2	3	2	3.5641	3.5641	3.5641	5.92196	6.51632	7.41078	7.14284	chr1	14057494	14068652	+	hsa_circ_0005986	circBase	NM_012231	PRDM2	exonic	375
chr1:14057495-14075982+	0	1	0	1	1	0	2	3.5641	5.82032	3.5641	5.92196	5.69163	3.5641	7.14284	chr1	14057494	14075982	+	hsa_circ_0004861	circBase	NM_012231	PRDM2	exonic	502
chr1:14057495-14076981+	0	0	0	0	0	0	0	3.5641	3.5641	3.5641	3.5641	3.5641	3.5641	3.5641	chr1	14057494	14076981	+		novel	NM_012231	PRDM2	sense overlapping	19487
chr1:14095613-14099683+	0	0	0	0	0	0	1	3.5641	3.5641	3.5641	3.5641	3.5641	3.5641	6.2588	chr1	14095612	14099683	+	hsa_circ_0005888	circBase	uc001avk.3	PRDM2	exonic	167
chr1:14095613-14109326+	0	0	0	1	0	0	0	3.5641	3.5641	3.5641	5.92196	3.5641	3.5641	3.5641	chr1	14095612	14109326	+		novel	uc001avk.3	PRDM2	exonic	4581
chr1:14099573-14109326+	1	0	0	0	6	1	0	6.48854	3.5641	3.5641	3.5641	7.97132	6.0136	3.5641	chr1	14099572	14109326	+		Guojunjie2014	NM_012231	PRDM2	exonic	4525
chr1:14104913-14109326+	1	0	0	0	0	4	0	6.48854	3.5641	3.5641	3.5641	3.5641	7.80053	3.5641	chr1	14104912	14109326	+	hsa_circ_0010029	circBase	NM_012231	PRDM2	exonic	4414
chr1:14142922-14220251+	0	0	0	0	0	0	0	3.5641	3.5641	3.5641	3.5641	3.5641	3.5641	3.5641	chr1	14142921	14220251	+		novel	NM_012231	PRDM2	sense overlapping	77330
chr1:14368013-14368379+	0	0	2	0	0	0	0	3.5641	3.5641	6.40923	3.5641	3.5641	3.5641	3.5641	chr1	14368012	14368379	+		novel			intergenic	367
chr1:14542876-14547755+	0	0	0	0	4	0	0	3.5641	3.5641	3.5641	3.5641	7.41996	3.5641	3.5641	chr1	14542875	14547755	+		novel			intergenic	4880
chr1:14542876-14631158+	0	2	0	0	0	0	0	3.5641	6.66082	3.5641	3.5641	3.5641	3.5641	3.5641	chr1	14542875	14631158	+		novel	ENST00000449215	RP11-344F13.1	antisense	88283
chr1:14608666-14611276+	0	0	0	0	5	0	0	3.5641	3.5641	3.5641	3.5641	7.72182	3.5641	3.5641	chr1	14608665	14611276	+		novel	TCONS_00001392	XLOC_000709	antisense	2611
chr1:15525203-15530764+	0	0	0	3	0	0	0	3.5641	3.5641	3.5641	7.30592	3.5641	3.5641	3.5641	chr1	15525202	15530764	+		novel	ENST00000376008	TMEM51	intronic	5562
chr1:15855583-15873366+	0	3	0	0	0	0	0	3.5641	7.18845	3.5641	3.5641	3.5641	3.5641	3.5641	chr1	15855582	15873366	+	hsa_circ_0010040	circBase	NM_015291	DNAJC16	exonic	882
chr1:15860732-15863309+	0	0	5	5	0	1	1	3.5641	3.5641	7.60537	7.99909	3.5641	6.0136	6.2588	chr1	15860731	15863309	+	hsa_circ_0000018	circBase	NM_015291	DNAJC16	exonic	407	Alzheimer's disease, Burkitt lymphoma, Down syndrome (DS), Duchenne muscular dystrophy (DMD), Hodgkin's lymphoma, T-cell leukemia, acute lymphoblastic leukemia (ALL), acute myeloid leukemia (AML), acute promyelocytic leukemia (APL), adenoma, breast cancer, cardiac hypertrophy, cervical cancer, cholangiocarcinoma, chronic lymphocytic leukemia (CLL), colorectal cancer, diffuse large B-cell lymphoma…
chr1:15860732-15873366+	0	0	0	0	0	0	0	3.5641	3.5641	3.5641	3.5641	3.5641	3.5641	3.5641	chr1	15860731	15873366	+		Zhang2014	NM_015291	DNAJC16	exonic	697
chr1:15860732-15874923+	0	0	0	0	0	4	0	3.5641	3.5641	3.5641	3.5641	3.5641	7.80053	3.5641	chr1	15860731	15874923	+	hsa_circ_0009118	circBase	NM_015291	DNAJC16	exonic	856
chr1:15862970-15863309+	0	2	0	0	4	0	0	3.5641	6.66082	3.5641	3.5641	7.41996	3.5641	3.5641	chr1	15862969	15863309	+	hsa_circ_0002898	circBase	NM_015291	DNAJC16	exonic	340
chr1:15893594-15894730+	0	0	0	0	3	0	1	3.5641	3.5641	3.5641	3.5641	7.03776	3.5641	6.2588	chr1	15893593	15894730	+		novel	uc001awu.3	DNAJC16	exonic	629
chr1:15953164-15970145+	0	0	0	0	0	0	0	3.5641	3.5641	3.5641	3.5641	3.5641	3.5641	3.5641	chr1	15953163	15970145	+	hsa_circ_0010048	circBase	NM_032341	DDI2	exonic	751
chr1:15956820-15978390+	0	1	4	4	0	0	2	3.5641	5.82032	7.30518	7.69374	3.5641	3.5641	7.14284	chr1	15956819	15978390	+	hsa_circ_0010052	circBase	NM_032341	DDI2	exonic	915
chr1:15964802-15970145+	0	0	0	0	0	2	0	3.5641	3.5641	3.5641	3.5641	3.5641	6.8751	3.5641	chr1	15964801	15970145	+	hsa_circ_0000019	circBase	NM_032341	DDI2	exonic	257	acute lymphoblastic leukemia (ALL), acute myeloid leukemia (AML), cardiac hypertrophy, colorectal cancer, lung cancer, non-alcoholic fatty liver disease (NAFLD), prostate cancer
chr1:15964802-15973479+	0	0	5	0	0	0	0	3.5641	3.5641	7.60537	3.5641	3.5641	3.5641	3.5641	chr1	15964801	15973479	+		novel	NM_032341	DDI2	sense overlapping	8678
chr1:15976215-15978390+	0	0	0	0	3	1	1	3.5641	3.5641	3.5641	3.5641	7.03776	6.0136	6.2588	chr1	15976214	15978390	+	hsa_circ_0004095	circBase	NM_032341	DDI2	exonic	294
chr1:16044388-16047883+	7	5	15	8	10	13	10	9.12306	7.87784	9.1307	8.65193	8.68083	9.44698	9.36479	chr1	16044387	16047883	+	hsa_circ_0000021	circBase	NM_015164	PLEKHM2	exonic	435	acute lymphoblastic leukemia (ALL), cervical cancer, pancreatic ductal adenocarcinoma (PDAC), uterine leiomyoma (ULM)
chr1:16046229-16047883+	3	0	0	0	0	0	0	7.9409	3.5641	3.5641	3.5641	3.5641	3.5641	3.5641	chr1	16046228	16047883	+	hsa_circ_0002733	circBase	NM_015164	PLEKHM2	exonic	247
chr1:16093871-16095125+	0	0	2	0	0	0	0	3.5641	3.5641	6.40923	3.5641	3.5641	3.5641	3.5641	chr1	16093870	16095125	+	hsa_circ_0010095	circBase	NM_017556	FBLIM1	exonic	291
chr1:16235816-16237796+	0	0	0	2	0	0	0	3.5641	3.5641	3.5641	6.77389	3.5641	3.5641	3.5641	chr1	16235815	16237796	+	hsa_circ_0010109	circBase	NM_015001	SPEN	exonic	362
chr1:16235816-16242774+	0	0	0	0	0	0	1	3.5641	3.5641	3.5641	3.5641	3.5641	3.5641	6.2588	chr1	16235815	16242774	+	hsa_circ_0010110	circBase	NM_015001	SPEN	exonic	514
chr1:16263658-16264501+	4	0	6	2	0	3	0	8.33847	3.5641	7.85372	6.77389	3.5641	7.41078	3.5641	chr1	16263657	16264501	+	hsa_circ_0010117	circBase	NM_015001	SPEN	exonic	678
chr1:16263958-16266087+	0	0	0	0	3	0	0	3.5641	3.5641	3.5641	3.5641	7.03776	3.5641	3.5641	chr1	16263957	16266087	+		novel	NM_015001	SPEN	sense overlapping	2130
chr1:16528277-16529069-	1	0	0	1	4	3	2	6.48854	3.5641	3.5641	5.92196	7.41996	7.41078	7.14284	chr1	16528276	16529069	-	hsa_circ_0003567	circBase	NM_153213	ARHGEF19	exonic	239
chr1:16582206-16636852-	0	0	0	0	0	0	0	3.5641	3.5641	3.5641	3.5641	3.5641	3.5641	3.5641	chr1	16582205	16636852	-		novel	uc001ayf.3	FBXO42	exonic	639
chr1:16582206-16643066-	0	0	0	0	0	1	2	3.5641	3.5641	3.5641	3.5641	3.5641	6.0136	7.14284	chr1	16582205	16643066	-		novel	NM_018994	FBXO42	sense overlapping	60861
chr1:16621278-16641930-	0	0	0	2	0	0	0	3.5641	3.5641	3.5641	6.77389	3.5641	3.5641	3.5641	chr1	16621277	16641930	-	hsa_circ_0010144	circBase	NM_018994	FBXO42	exonic	519
chr1:16621278-16643066-	0	0	2	1	0	0	0	3.5641	3.5641	6.40923	5.92196	3.5641	3.5641	3.5641	chr1	16621277	16643066	-		novel	NM_018994	FBXO42	sense overlapping	21789
chr1:16632298-16636852-	0	2	0	0	0	0	0	3.5641	6.66082	3.5641	3.5641	3.5641	3.5641	3.5641	chr1	16632297	16636852	-		novel	uc001ayf.3	FBXO42	exonic	239
chr1:16632298-16641930-	0	6	0	2	0	0	0	3.5641	8.12874	3.5641	6.77389	3.5641	3.5641	3.5641	chr1	16632297	16641930	-	hsa_circ_0010146	circBase	NM_018994	FBXO42	exonic	384
chr1:16891302-16893846-	9	17	5	6	10	9	18	9.47881	9.59124	7.60537	8.25096	8.68083	8.92729	10.2012	chr1	16891301	16893846	-		novel	NM_017940	NBPF1	exonic	515
chr1:16892903-16893846-	0	0	0	0	4	5	6	3.5641	3.5641	3.5641	3.5641	7.41996	8.10707	8.64498	chr1	16892902	16893846	-		novel	uc001ayw.4	NBPF1	exonic	225
chr1:16894474-16899688-	3	0	0	0	0	0	0	7.9409	3.5641	3.5641	3.5641	3.5641	3.5641	3.5641	chr1	16894473	16899688	-		novel	NM_017940	NBPF1	exonic	268
chr1:16902762-16907987-	0	3	2	0	0	0	3	3.5641	7.18845	6.40923	3.5641	3.5641	3.5641	7.68699	chr1	16902761	16907987	-		novel	NM_017940	NBPF1	exonic	813
chr1:16907329-16913633-	0	0	0	0	0	0	0	3.5641	3.5641	3.5641	3.5641	3.5641	3.5641	3.5641	chr1	16907328	16913633	-		novel	NM_017940	NBPF1	sense overlapping	6305
chr1:17011298-17012078-	0	0	0	0	5	0	0	3.5641	3.5641	3.5641	3.5641	7.72182	3.5641	3.5641	chr1	17011297	17012078	-		novel	TCONS_l2_00001059	XLOC_l2_000793	intronic	781
chr1:17256341-17266588+	0	0	0	0	0	0	0	3.5641	3.5641	3.5641	3.5641	3.5641	3.5641	3.5641	chr1	17256340	17266588	+		novel	NM_014675	CROCC	exonic	1457
chr1:17907048-17914974+	0	0	6	0	0	0	0	3.5641	3.5641	7.85372	3.5641	3.5641	3.5641	3.5641	chr1	17907047	17914974	+	hsa_circ_0005562	circBase	NM_018125	ARHGEF10L	exonic	300
chr1:19244856-19246267-	0	0	0	3	0	0	0	3.5641	3.5641	3.5641	7.30592	3.5641	3.5641	3.5641	chr1	19244855	19246267	-		novel	NM_001136265	IFFO2	exonic	237
chr1:19265761-19266021-	0	2	0	0	0	0	0	3.5641	6.66082	3.5641	3.5641	3.5641	3.5641	3.5641	chr1	19265760	19266021	-		novel	ENST00000416166	IFFO2	intronic	261
chr1:19467841-19468263-	0	0	0	0	0	0	0	3.5641	3.5641	3.5641	3.5641	3.5641	3.5641	3.5641	chr1	19467840	19468263	-		novel	NM_020765	UBR4	sense overlapping	423
chr1:19478807-19489105-	0	0	0	0	0	0	0	3.5641	3.5641	3.5641	3.5641	3.5641	3.5641	3.5641	chr1	19478806	19489105	-		novel	NM_020765	UBR4	exonic	2232
chr1:19480262-19500115-	0	0	0	0	0	0	0	3.5641	3.5641	3.5641	3.5641	3.5641	3.5641	3.5641	chr1	19480261	19500115	-		novel	NM_020765	UBR4	exonic	3648
chr1:19483261-19486775-	0	0	5	0	0	0	0	3.5641	3.5641	7.60537	3.5641	3.5641	3.5641	3.5641	chr1	19483260	19486775	-	hsa_circ_0010330	circBase	NM_020765	UBR4	exonic	513
chr1:19490747-19501527-	0	0	0	0	0	0	0	3.5641	3.5641	3.5641	3.5641	3.5641	3.5641	3.5641	chr1	19490746	19501527	-		novel	NM_020765	UBR4	exonic	1927
chr1:19504383-19504806-	0	0	0	0	0	0	0	3.5641	3.5641	3.5641	3.5641	3.5641	3.5641	3.5641	chr1	19504382	19504806	-		novel	ENST00000375217	UBR4	intronic	424
chr1:19519927-19523759-	5	0	0	2	0	1	0	8.64982	3.5641	3.5641	6.77389	3.5641	6.0136	3.5641	chr1	19519926	19523759	-		Zhang2014	NM_020765	UBR4	exonic	250
chr1:19519927-19528309-	0	0	2	0	0	0	0	3.5641	3.5641	6.40923	3.5641	3.5641	3.5641	3.5641	chr1	19519926	19528309	-		novel	NM_020765	UBR4	exonic	967
chr1:19632512-19635136-	0	0	0	0	0	0	0	3.5641	3.5641	3.5641	3.5641	3.5641	3.5641	3.5641	chr1	19632511	19635136	-		novel	NM_003689	AKR7A2	exonic	620
chr1:19670852-19746244-	0	2	0	0	0	0	0	3.5641	6.66082	3.5641	3.5641	3.5641	3.5641	3.5641	chr1	19670851	19746244	-		novel	NM_004930	CAPZB	exonic	728
chr1:19708313-19709838-	0	0	0	0	0	0	2	3.5641	3.5641	3.5641	3.5641	3.5641	3.5641	7.14284	chr1	19708312	19709838	-		novel	ENST00000264202	CAPZB	intronic	1526
chr1:19975504-19976275+	0	0	0	0	3	0	0	3.5641	3.5641	3.5641	3.5641	7.03776	3.5641	3.5641	chr1	19975503	19976275	+		novel	NM_001278164	NBL1	intronic	772
chr1:20063865-20073753-	0	3	0	0	0	0	0	3.5641	7.18845	3.5641	3.5641	3.5641	3.5641	3.5641	chr1	20063864	20073753	-	hsa_circ_0004067	circBase	NM_181719	TMCO4	exonic	749
chr1:20216878-20234153+	0	0	0	0	0	0	0	3.5641	3.5641	3.5641	3.5641	3.5641	3.5641	3.5641	chr1	20216877	20234153	+		Guojunjie2014	NM_015207	OTUD3	sense overlapping	17276
chr1:20216878-20234369+	0	1	0	0	0	0	0	3.5641	5.82032	3.5641	3.5641	3.5641	3.5641	3.5641	chr1	20216877	20234369	+		novel	NM_015207	OTUD3	sense overlapping	17492
chr1:20972053-20972473+	0	0	0	0	0	1	2	3.5641	3.5641	3.5641	3.5641	3.5641	6.0136	7.14284	chr1	20972052	20972473	+		Guojunjie2014	NM_032409	PINK1	sense overlapping	421
chr1:21071237-21107033-	0	0	0	4	0	1	0	3.5641	3.5641	3.5641	7.69374	3.5641	6.0136	3.5641	chr1	21071236	21107033	-		novel	uc001bdy.1	HP1BP3	exonic	1815
chr1:21074037-21100103-	3	0	0	1	0	3	0	7.9409	3.5641	3.5641	5.92196	3.5641	7.41078	3.5641	chr1	21074036	21100103	-	hsa_circ_0010439	circBase	NM_016287	HP1BP3	exonic	903
chr1:21076216-21100103-	2	3	17	2	10	7	0	7.39025	7.18845	9.30768	6.77389	8.68083	8.5747	3.5641	chr1	21076215	21100103	-	hsa_circ_0000023	circBase	NM_016287	HP1BP3	exonic	791	Alzheimer's disease, Cerebellar neurodegeneration, Duchenne muscular dystrophy (DMD), PFV-1 infection, acute myeloid leukemia (AML), breast cancer, cardiac hypertrophy, cholangiocarcinoma, chronic lymphocytic leukemia (CLL), colorectal cancer, endometrial cancer, epithelial ovarian cancer (EOC), esophageal cancer, facioscapulohumeral muscular dystrophy (FSHD), glioblastoma multiforme (GBM), head …
chr1:21083659-21100103-	2	6	13	10	2	5	3	7.39025	8.12874	8.92892	8.96535	6.51632	8.10707	7.68699	chr1	21083658	21100103	-	hsa_circ_0000024	circBase	NM_016287	HP1BP3	exonic	631	Duchenne muscular dystrophy (DMD), acute myeloid leukemia (AML), breast cancer, cardiac hypertrophy, cholangiocarcinoma, chronic lymphocytic leukemia (CLL), colorectal cancer, endometrial cancer, epithelial ovarian cancer (EOC), facioscapulohumeral muscular dystrophy (FSHD), glioblastoma multiforme (GBM), head and neck squamous cell carcinoma (HNSCC), kidney cancer, limb-girdle muscular dystrophi…
chr1:21083659-21103243-	0	0	0	0	0	0	2	3.5641	3.5641	3.5641	3.5641	3.5641	3.5641	7.14284	chr1	21083658	21103243	-	hsa_circ_0004493	circBase	NM_016287	HP1BP3	exonic	785
chr1:21083659-21107033-	0	0	0	0	0	0	0	3.5641	3.5641	3.5641	3.5641	3.5641	3.5641	3.5641	chr1	21083658	21107033	-	hsa_circ_0002437	circBase	NM_016287	HP1BP3	exonic	1081
chr1:21091870-21100103-	1	5	2	2	0	2	3	6.48854	7.87784	6.40923	6.77389	3.5641	6.8751	7.68699	chr1	21091869	21100103	-	hsa_circ_0002238	circBase	NM_016287	HP1BP3	exonic	540
chr1:21094077-21107033-	0	0	0	0	0	0	2	3.5641	3.5641	3.5641	3.5641	3.5641	3.5641	7.14284	chr1	21094076	21107033	-		Zhang2014	NM_016287	HP1BP3	exonic	835
chr1:21097423-21100103-	0	3	2	3	1	2	0	3.5641	7.18845	6.40923	7.30592	5.69163	6.8751	3.5641	chr1	21097422	21100103	-	hsa_circ_0005782	circBase	NM_016287	HP1BP3	exonic	304
chr1:21143885-21191755-	0	0	0	0	0	2	0	3.5641	3.5641	3.5641	3.5641	3.5641	6.8751	3.5641	chr1	21143884	21191755	-		novel	NM_003760	EIF4G3	exonic	1893
chr1:21167349-21177971-	0	2	0	0	0	0	0	3.5641	6.66082	3.5641	3.5641	3.5641	3.5641	3.5641	chr1	21167348	21177971	-		novel	NM_003760	EIF4G3	exonic	510
chr1:21167349-21191755-	1	1	0	2	6	3	0	6.48854	5.82032	3.5641	6.77389	7.97132	7.41078	3.5641	chr1	21167348	21191755	-	hsa_circ_0010458	circBase	NM_003760	EIF4G3	exonic	1439
chr1:21167349-21212864-	0	6	0	0	0	0	0	3.5641	8.12874	3.5641	3.5641	3.5641	3.5641	3.5641	chr1	21167348	21212864	-	hsa_circ_0010459	circBase	NM_003760	EIF4G3	exonic	1808
chr1:21175908-21191755-	0	0	0	0	0	0	0	3.5641	3.5641	3.5641	3.5641	3.5641	3.5641	3.5641	chr1	21175907	21191755	-		novel	NM_003760	EIF4G3	exonic	1266
chr1:21180053-21191755-	0	0	0	0	0	0	0	3.5641	3.5641	3.5641	3.5641	3.5641	3.5641	3.5641	chr1	21180052	21191755	-		novel	NM_003760	EIF4G3	exonic	929
chr1:21183896-21212864-	0	0	0	2	0	0	0	3.5641	3.5641	3.5641	6.77389	3.5641	3.5641	3.5641	chr1	21183895	21212864	-		novel	NM_003760	EIF4G3	exonic	1086
chr1:21205816-21212864-	0	0	0	0	2	0	0	3.5641	3.5641	3.5641	3.5641	6.51632	3.5641	3.5641	chr1	21205815	21212864	-	hsa_circ_0010463	circBase	NM_003760	EIF4G3	exonic	369
chr1:21205816-21231464-	0	0	0	1	0	0	0	3.5641	3.5641	3.5641	5.92196	3.5641	3.5641	3.5641	chr1	21205815	21231464	-	hsa_circ_0010464	circBase	NM_003760	EIF4G3	exonic	959
chr1:21219112-21268823-	0	0	0	0	0	0	0	3.5641	3.5641	3.5641	3.5641	3.5641	3.5641	3.5641	chr1	21219111	21268823	-		novel	NM_001198801	EIF4G3	exonic	1541
chr1:21220010-21221994-	0	0	4	0	0	0	0	3.5641	3.5641	7.30518	3.5641	3.5641	3.5641	3.5641	chr1	21220009	21221994	-	hsa_circ_0010466	circBase	NM_003760	EIF4G3	exonic	254
chr1:21220010-21268823-	0	0	7	5	1	1	3	3.5641	3.5641	8.06554	7.99909	5.69163	6.0136	7.68699	chr1	21220009	21268823	-	hsa_circ_0010467	circBase	NM_003760	EIF4G3	exonic	1430
chr1:21231376-21268823-	0	0	0	2	4	0	2	3.5641	3.5641	3.5641	6.77389	7.41996	3.5641	7.14284	chr1	21231375	21268823	-		novel	NM_003760	EIF4G3	exonic	929
chr1:21267984-21268823-	0	0	0	0	0	2	1	3.5641	3.5641	3.5641	3.5641	3.5641	6.8751	6.2588	chr1	21267983	21268823	-	hsa_circ_0010474	circBase	NM_003760	EIF4G3	exonic	840
chr1:21267984-21307720-	0	1	1	0	0	3	0	3.5641	5.82032	5.59721	3.5641	3.5641	7.41078	3.5641	chr1	21267983	21307720	-		novel	NM_003760	EIF4G3	exonic	1465
chr1:21295967-21307720-	0	2	2	4	0	6	1	3.5641	6.66082	6.40923	7.69374	3.5641	8.35975	6.2588	chr1	21295966	21307720	-	hsa_circ_0000025	circBase	NM_003760	EIF4G3	exonic	516
chr1:21295967-21329301-	0	0	1	0	4	1	3	3.5641	3.5641	5.59721	3.5641	7.41996	6.0136	7.68699	chr1	21295966	21329301	-	hsa_circ_0005604	circBase	NM_003760	EIF4G3	exonic	612
chr1:21295967-21377487-	0	1	0	0	0	0	0	3.5641	5.82032	3.5641	3.5641	3.5641	3.5641	3.5641	chr1	21295966	21377487	-		novel	NM_003760	EIF4G3	exonic	741
chr1:21324094-21377487-	0	0	0	0	0	0	0	3.5641	3.5641	3.5641	3.5641	3.5641	3.5641	3.5641	chr1	21324093	21377487	-		novel	NM_001198803	EIF4G3	exonic	258
chr1:21324094-21415706-	0	0	6	0	0	0	0	3.5641	3.5641	7.85372	3.5641	3.5641	3.5641	3.5641	chr1	21324093	21415706	-		novel	NM_001198803	EIF4G3	exonic	334
chr1:21327692-21329301-	0	4	0	2	0	2	1	3.5641	7.57394	3.5641	6.77389	3.5641	6.8751	6.2588	chr1	21327691	21329301	-	hsa_circ_0008071	circBase	ENST00000411888	EIF4G3	exonic	210
chr1:21358599-21377487-	0	0	0	0	0	0	0	3.5641	3.5641	3.5641	3.5641	3.5641	3.5641	3.5641	chr1	21358598	21377487	-		novel	ENST00000411888	EIF4G3	intronic	18889
chr1:21377359-21437876-	1	2	0	2	0	0	0	6.48854	6.66082	3.5641	6.77389	3.5641	3.5641	3.5641	chr1	21377358	21437876	-	hsa_circ_0000026	circBase	NM_003760	EIF4G3	exonic	190
chr1:21415631-21437876-	0	0	0	0	0	2	0	3.5641	3.5641	3.5641	3.5641	3.5641	6.8751	3.5641	chr1	21415630	21437876	-	hsa_circ_0005735	circBase	NM_001198803	EIF4G3	exonic	137
chr1:21548240-21554534-	0	0	0	1	0	1	0	3.5641	3.5641	3.5641	5.92196	3.5641	6.0136	3.5641	chr1	21548239	21554534	-	hsa_circ_0000027	circBase	NM_001397	ECE1	exonic	466
chr1:21562343-21571596-	0	0	0	0	0	0	0	3.5641	3.5641	3.5641	3.5641	3.5641	3.5641	3.5641	chr1	21562342	21571596	-		novel	NM_001397	ECE1	exonic	403
chr1:21571482-21582631-	0	0	0	0	0	0	0	3.5641	3.5641	3.5641	3.5641	3.5641	3.5641	3.5641	chr1	21571481	21582631	-		novel	NM_001397	ECE1	exonic	450
chr1:21573714-21585332-	0	0	1	1	0	2	0	3.5641	3.5641	5.59721	5.92196	3.5641	6.8751	3.5641	chr1	21573713	21585332	-	hsa_circ_0007877	circBase	NM_001397	ECE1	exonic	548
chr1:21599192-21616649-	0	0	9	0	0	1	1	3.5641	3.5641	8.41389	3.5641	3.5641	6.0136	6.2588	chr1	21599191	21616649	-	hsa_circ_0002402	circBase	NM_001397	ECE1	exonic	442
chr1:22007301-22021714-	0	0	0	3	1	0	0	3.5641	3.5641	3.5641	7.30592	5.69163	3.5641	3.5641	chr1	22007300	22021714	-	hsa_circ_0010523	circBase	NM_032236	USP48	exonic	358
chr1:22007301-22048257-	2	0	0	0	0	0	0	7.39025	3.5641	3.5641	3.5641	3.5641	3.5641	3.5641	chr1	22007300	22048257	-	hsa_circ_0010524	circBase	NM_032236	USP48	exonic	1437
chr1:22013684-22021714-	0	0	0	0	0	0	2	3.5641	3.5641	3.5641	3.5641	3.5641	3.5641	7.14284	chr1	22013683	22021714	-	hsa_circ_0010527	circBase	NM_032236	USP48	exonic	331
chr1:22016467-22021714-	0	3	0	0	0	1	0	3.5641	7.18845	3.5641	3.5641	3.5641	6.0136	3.5641	chr1	22016466	22021714	-	hsa_circ_0010530	circBase	NM_032236	USP48	exonic	282
chr1:22027991-22030111-	0	0	0	0	0	0	1	3.5641	3.5641	3.5641	3.5641	3.5641	3.5641	6.2588	chr1	22027990	22030111	-		Zhang2014	NM_032236	USP48	exonic	212
chr1:22027991-22033361-	0	0	0	2	0	0	0	3.5641	3.5641	3.5641	6.77389	3.5641	3.5641	3.5641	chr1	22027990	22033361	-		novel	NM_032236	USP48	exonic	764
chr1:22032220-22032680-	0	0	0	0	0	0	0	3.5641	3.5641	3.5641	3.5641	3.5641	3.5641	3.5641	chr1	22032219	22032680	-		novel	NM_032236	USP48	exonic	173
chr1:22041882-22043893-	0	0	0	0	2	0	0	3.5641	3.5641	3.5641	3.5641	6.51632	3.5641	3.5641	chr1	22041881	22043893	-		novel	NM_032236	USP48	sense overlapping	2012
chr1:22041882-22047656-	2	0	0	0	0	0	0	7.39025	3.5641	3.5641	3.5641	3.5641	3.5641	3.5641	chr1	22041881	22047656	-		novel	uc001bfa.3	USP48	exonic	197
chr1:22041882-22048257-	0	2	0	4	0	4	2	3.5641	6.66082	3.5641	7.69374	3.5641	7.80053	7.14284	chr1	22041881	22048257	-	hsa_circ_0000028	circBase	NM_032236	USP48	exonic	315
chr1:22041882-22050588-	1	0	0	2	2	2	0	6.48854	3.5641	3.5641	6.77389	6.51632	6.8751	3.5641	chr1	22041881	22050588	-		novel	NM_032236	USP48	exonic	513
chr1:22047529-22048257-	0	0	0	0	0	0	4	3.5641	3.5641	3.5641	3.5641	3.5641	3.5641	8.08117	chr1	22047528	22048257	-	hsa_circ_0004808	circBase	NM_032236	USP48	exonic	246
chr1:22047529-22050588-	0	0	0	0	0	0	0	3.5641	3.5641	3.5641	3.5641	3.5641	3.5641	3.5641	chr1	22047528	22050588	-		novel	NM_032236	USP48	exonic	444
chr1:22050391-22056325-	0	5	0	0	0	0	0	3.5641	7.87784	3.5641	3.5641	3.5641	3.5641	3.5641	chr1	22050390	22056325	-		novel	NM_032236	USP48	exonic	477
chr1:22062939-22084276-	0	0	0	0	3	0	0	3.5641	3.5641	3.5641	3.5641	7.03776	3.5641	3.5641	chr1	22062938	22084276	-		novel	NM_032236	USP48	exonic	1037
chr1:22816373-22818026+	3	3	3	0	0	1	0	7.9409	7.18845	6.92567	3.5641	3.5641	6.0136	3.5641	chr1	22816372	22818026	+	hsa_circ_0007418	circBase	NM_014870	ZBTB40	exonic	900
chr1:22832542-22852983+	0	0	0	0	0	2	0	3.5641	3.5641	3.5641	3.5641	3.5641	6.8751	3.5641	chr1	22832541	22852983	+		novel	NM_014870	ZBTB40	sense overlapping	20442
chr1:23356962-23377013+	6	14	15	21	2	19	7	8.90576	9.31586	9.1307	10.0177	6.51632	9.98673	8.86127	chr1	23356961	23377013	+	hsa_circ_0009061	circBase	NM_015013	KDM1A	exonic	300
chr1:23356962-23380332+	0	6	0	0	0	0	0	3.5641	8.12874	3.5641	3.5641	3.5641	3.5641	3.5641	chr1	23356961	23380332	+		Zhang2014	NM_015013	KDM1A	exonic	379
chr1:23356962-23385660+	0	0	3	7	0	3	2	3.5641	3.5641	6.92567	8.46533	3.5641	7.41078	7.14284	chr1	23356961	23385660	+	hsa_circ_0007822	circBase	NM_015013	KDM1A	exonic	756
chr1:23356962-23395644+	0	0	0	0	2	1	0	3.5641	3.5641	3.5641	3.5641	6.51632	6.0136	3.5641	chr1	23356961	23395644	+		novel	NM_015013	KDM1A	exonic	990
chr1:23376880-23385660+	0	4	0	0	0	0	1	3.5641	7.57394	3.5641	3.5641	3.5641	3.5641	6.2588	chr1	23376879	23385660	+	hsa_circ_0003889	circBase	NM_015013	KDM1A	exonic	590
chr1:23380254-23384058+	0	0	0	0	0	0	0	3.5641	3.5641	3.5641	3.5641	3.5641	3.5641	3.5641	chr1	23380253	23384058	+	hsa_circ_0010811	circBase	NM_015013	KDM1A	exonic	361
chr1:23381562-23395644+	0	0	0	3	0	0	0	3.5641	3.5641	3.5641	7.30592	3.5641	3.5641	3.5641	chr1	23381561	23395644	+	hsa_circ_0003685	circBase	NM_015013	KDM1A	exonic	611
chr1:23397718-23398690+	2	3	2	1	10	2	1	7.39025	7.18845	6.40923	5.92196	8.68083	6.8751	6.2588	chr1	23397717	23398690	+	hsa_circ_0010835	circBase	NM_015013	KDM1A	exonic	209
chr1:23735157-23745632-	2	0	0	1	1	0	0	7.39025	3.5641	3.5641	5.92196	5.69163	3.5641	3.5641	chr1	23735156	23745632	-		Guojunjie2014	NM_003196	TCEA3	exonic	374
chr1:24137226-24147083-	0	2	1	0	0	0	0	3.5641	6.66082	5.59721	3.5641	3.5641	3.5641	3.5641	chr1	24137225	24147083	-	hsa_circ_0010900	circBase	NM_000191	HMGCL	exonic	501
chr1:24140680-24147083-	0	2	9	1	5	4	2	3.5641	6.66082	8.41389	5.92196	7.72182	7.80053	7.14284	chr1	24140679	24147083	-	hsa_circ_0003757	circBase	NM_000191	HMGCL	exonic	437
chr1:24143165-24147083-	0	0	0	0	3	0	0	3.5641	3.5641	3.5641	3.5641	7.03776	3.5641	3.5641	chr1	24143164	24147083	-	hsa_circ_0010902	circBase	NM_000191	HMGCL	exonic	288
chr1:24840804-24841057+	0	0	3	6	1	1	1	3.5641	3.5641	6.92567	8.25096	5.69163	6.0136	6.2588	chr1	24840803	24841057	+	hsa_circ_0003553	circBase	NM_013441	RCAN3	exonic	254
chr1:24857708-24859744+	0	2	0	0	0	1	0	3.5641	6.66082	3.5641	3.5641	3.5641	6.0136	3.5641	chr1	24857707	24859744	+	hsa_circ_0004802	circBase	NM_013441	RCAN3	exonic	346
chr1:24987210-24996806+	0	0	0	0	0	2	0	3.5641	3.5641	3.5641	3.5641	3.5641	6.8751	3.5641	chr1	24987209	24996806	+		novel	NM_005839	SRRM1	exonic	1085
chr1:24993306-24996806+	0	5	0	3	0	0	1	3.5641	7.87784	3.5641	7.30592	3.5641	3.5641	6.2588	chr1	24993305	24996806	+		novel	NM_005839	SRRM1	exonic	772
chr1:25553933-25554726-	0	0	0	0	1	0	0	3.5641	3.5641	3.5641	3.5641	5.69163	3.5641	3.5641	chr1	25553932	25554726	-		novel	NM_015484	SYF2	exonic	209
chr1:25666965-25669564+	2	0	1	3	3	7	3	7.39025	3.5641	5.59721	7.30592	7.03776	8.5747	7.68699	chr1	25666964	25669564	+	hsa_circ_0000032	circBase	NM_014313	TMEM50A	exonic	219
chr1:25666965-25678184+	3	0	0	4	4	1	2	7.9409	3.5641	3.5641	7.69374	7.41996	6.0136	7.14284	chr1	25666964	25678184	+	hsa_circ_0007054	circBase	NM_014313	TMEM50A	exonic	287
chr1:25666965-25679465+	0	0	0	2	0	0	0	3.5641	3.5641	3.5641	6.77389	3.5641	3.5641	3.5641	chr1	25666964	25679465	+	hsa_circ_0010927	circBase	NM_014313	TMEM50A	exonic	380
chr1:25669452-25678184+	2	0	0	0	0	0	0	7.39025	3.5641	3.5641	3.5641	3.5641	3.5641	3.5641	chr1	25669451	25678184	+		novel	NM_014313	TMEM50A	exonic	181
chr1:25678117-25679465+	0	0	0	0	0	2	0	3.5641	3.5641	3.5641	3.5641	3.5641	6.8751	3.5641	chr1	25678116	25679465	+	hsa_circ_0010931	circBase	NM_014313	TMEM50A	exonic	161
chr1:25678117-25683344+	0	0	6	0	2	0	1	3.5641	3.5641	7.85372	3.5641	6.51632	3.5641	6.2588	chr1	25678116	25683344	+	hsa_circ_0010932	circBase	NM_014313	TMEM50A	exonic	222
chr1:25775299-25780873+	0	0	0	0	0	0	0	3.5641	3.5641	3.5641	3.5641	3.5641	3.5641	3.5641	chr1	25775298	25780873	+	hsa_circ_0010936	circBase	NM_018202	TMEM57	exonic	251
chr1:25775299-25783322+	0	0	0	1	0	0	1	3.5641	3.5641	3.5641	5.92196	3.5641	3.5641	6.2588	chr1	25775298	25783322	+	hsa_circ_0010937	circBase	NM_018202	TMEM57	exonic	430
chr1:25878696-25879157+	0	0	0	0	0	0	2	3.5641	3.5641	3.5641	3.5641	3.5641	3.5641	7.14284	chr1	25878695	25879157	+		novel	ENST00000374338	LDLRAP1	intronic	462
chr1:25880413-25883758+	0	0	0	0	0	0	0	3.5641	3.5641	3.5641	3.5641	3.5641	3.5641	3.5641	chr1	25880412	25883758	+		Zhang2014	NM_015627	LDLRAP1	exonic	371
chr1:26620696-26624553-	0	0	0	0	0	0	0	3.5641	3.5641	3.5641	3.5641	3.5641	3.5641	3.5641	chr1	26620695	26624553	-		Guojunjie2014	NM_145345	UBXN11	exonic	360
chr1:26772807-26774151+	3	6	8	2	3	1	4	7.9409	8.12874	8.2502	6.77389	7.03776	6.0136	8.08117	chr1	26772806	26774151	+	hsa_circ_0000034	circBase	NM_024887	DHDDS	exonic	219	B-cell chronic lymphocytic leukemia, breast cancer, cholangiocarcinoma, colorectal cancer, epithelial ovarian cancer (EOC), gastric cancer (stomach cancer), head and neck squamous cell carcinoma (HNSCC), hepatocellular carcinoma (HCC), homozygous sickle cell disease (HbSS), kidney cancer, lung cancer, malignant melanoma, ovarian cancer (OC), pancreatic ductal adenocarcinoma (PDAC), prostate cance…
chr1:26774050-26786635+	0	0	0	2	3	0	0	3.5641	3.5641	3.5641	6.77389	7.03776	3.5641	3.5641	chr1	26774049	26786635	+	hsa_circ_0008614	circBase	NM_024887	DHDDS	exonic	325
chr1:26783658-26789924-	0	0	0	0	0	0	0	3.5641	3.5641	3.5641	3.5641	3.5641	3.5641	3.5641	chr1	26783657	26789924	-		novel	NR_125952	LOC101928324	sense overlapping	6267
chr1:26784282-26786635+	0	0	0	0	0	2	0	3.5641	3.5641	3.5641	3.5641	3.5641	6.8751	3.5641	chr1	26784281	26786635	+	hsa_circ_0007537	circBase	NM_024887	DHDDS	exonic	223
chr1:27056142-27059283+	8	4	17	11	16	29	11	9.31187	7.57394	9.30768	9.09974	9.34323	10.591	9.49994	chr1	27056141	27059283	+	hsa_circ_0008494	circBase	NM_006015	ARID1A	exonic	783
chr1:27087347-27089776+	0	4	0	0	0	0	0	3.5641	7.57394	3.5641	3.5641	3.5641	3.5641	3.5641	chr1	27087346	27089776	+	hsa_circ_0006913	circBase	NM_006015	ARID1A	exonic	812
chr1:27120604-27121725+	0	0	0	0	0	0	0	3.5641	3.5641	3.5641	3.5641	3.5641	3.5641	3.5641	chr1	27120603	27121725	+	hsa_circ_0011022	circBase	NM_017837	PIGV	exonic	1122
chr1:27269151-27269556+	1	4	0	5	8	4	5	6.48854	7.57394	3.5641	7.99909	8.36926	7.80053	8.39044	chr1	27269150	27269556	+	hsa_circ_0005087	circBase	NM_006600	NUDC	exonic	312
chr1:27432376-27436268-	2	0	0	0	0	1	2	7.39025	3.5641	3.5641	3.5641	3.5641	6.0136	7.14284	chr1	27432375	27436268	-	hsa_circ_0007283	circBase	NM_003047	SLC9A1	exonic	672
chr1:27436018-27440777-	0	0	0	3	0	0	0	3.5641	3.5641	3.5641	7.30592	3.5641	3.5641	3.5641	chr1	27436017	27440777	-		novel	NM_003047	SLC9A1	exonic	712
chr1:27873772-27885394-	0	0	3	0	0	0	0	3.5641	3.5641	6.92567	3.5641	3.5641	3.5641	3.5641	chr1	27873771	27885394	-		novel	NM_001029882	AHDC1	exonic	5588
chr1:28071165-28081841+	0	0	0	0	3	0	0	3.5641	3.5641	3.5641	3.5641	7.03776	3.5641	3.5641	chr1	28071164	28081841	+		novel	NM_152660	FAM76A	exonic	381
chr1:28116073-28120143+	0	0	0	8	1	3	1	3.5641	3.5641	3.5641	8.65193	5.69163	7.41078	6.2588	chr1	28116072	28120143	+	hsa_circ_0008126	circBase	NM_177424	STX12	exonic	170
chr1:28116073-28138779+	0	0	6	0	0	0	0	3.5641	3.5641	7.85372	3.5641	3.5641	3.5641	3.5641	chr1	28116072	28138779	+		novel	NM_177424	STX12	exonic	458
chr1:28120044-28138779+	0	0	0	0	0	2	0	3.5641	3.5641	3.5641	3.5641	3.5641	6.8751	3.5641	chr1	28120043	28138779	+		novel	NM_177424	STX12	exonic	388
chr1:28136757-28138779+	0	0	0	3	0	0	0	3.5641	3.5641	3.5641	7.30592	3.5641	3.5641	3.5641	chr1	28136756	28138779	+		novel	NM_177424	STX12	exonic	150
chr1:28300407-28337549-	0	0	0	0	0	0	3	3.5641	3.5641	3.5641	3.5641	3.5641	3.5641	7.68699	chr1	28300406	28337549	-		novel	NM_001990	EYA3	sense overlapping	37143
chr1:28323831-28330930-	0	0	0	0	0	0	0	3.5641	3.5641	3.5641	3.5641	3.5641	3.5641	3.5641	chr1	28323830	28330930	-	hsa_circ_0011113	circBase	NM_001990	EYA3	exonic	233
chr1:28323831-28343750-	0	0	0	0	0	0	0	3.5641	3.5641	3.5641	3.5641	3.5641	3.5641	3.5641	chr1	28323830	28343750	-	hsa_circ_0011114	circBase	NM_001990	EYA3	exonic	643
chr1:28337458-28343750-	0	0	0	1	0	1	0	3.5641	3.5641	3.5641	5.92196	3.5641	6.0136	3.5641	chr1	28337457	28343750	-	hsa_circ_0011115	circBase	NM_001990	EYA3	exonic	410
chr1:28362055-28374937-	0	2	0	0	2	0	2	3.5641	6.66082	3.5641	3.5641	6.51632	3.5641	7.14284	chr1	28362054	28374937	-	hsa_circ_0008057	circBase	NM_001990	EYA3	exonic	328
chr1:28362055-28384605-	0	0	0	3	0	1	0	3.5641	3.5641	3.5641	7.30592	3.5641	6.0136	3.5641	chr1	28362054	28384605	-	hsa_circ_0007895	circBase	NM_001990	EYA3	exonic	429
chr1:28422440-28422819-	0	0	4	0	3	0	0	3.5641	3.5641	7.30518	3.5641	7.03776	3.5641	3.5641	chr1	28422439	28422819	-		novel	ENST00000436160	SPCS2P4	sense overlapping	380
chr1:28555433-28556763-	0	0	0	3	0	1	0	3.5641	3.5641	3.5641	7.30592	3.5641	6.0136	3.5641	chr1	28555432	28556763	-		novel	uc001bpo.3	DNAJC8	exonic	224
chr1:28785596-28793046+	6	0	8	3	7	8	4	8.90576	3.5641	8.2502	7.30592	8.18397	8.76174	8.08117	chr1	28785595	28793046	+	hsa_circ_0005406	circBase	NM_023923	PHACTR4	sense overlapping	7451
chr1:28785596-28807116+	0	0	0	0	0	5	0	3.5641	3.5641	3.5641	3.5641	3.5641	8.10707	3.5641	chr1	28785595	28807116	+		novel	NM_023923	PHACTR4	exonic	1744
chr1:28798131-28800663+	0	0	3	0	0	0	0	3.5641	3.5641	6.92567	3.5641	3.5641	3.5641	3.5641	chr1	28798130	28800663	+		novel	NM_023923	PHACTR4	sense overlapping	2533
chr1:28800066-28800663+	0	2	1	1	3	0	3	3.5641	6.66082	5.59721	5.92196	7.03776	3.5641	7.68699	chr1	28800065	28800663	+	hsa_circ_0002909	circBase	NM_023923	PHACTR4	exonic	598
chr1:28800066-28802803+	0	4	7	5	5	1	1	3.5641	7.57394	8.06554	7.99909	7.72182	6.0136	6.2588	chr1	28800065	28802803	+	hsa_circ_0000038	circBase	NM_023923	PHACTR4	exonic	783	Alzheimer's disease, Burkitt lymphoma, Down syndrome (DS), Hodgkin's lymphoma, acute lymphoblastic leukemia (ALL), acute myeloid leukemia (AML), acute promyelocytic leukemia (APL), adenoma, breast cancer, cardiac hypertrophy, cervical cancer, cholangiocarcinoma, chronic lymphocytic leukemia (CLL), colorectal cancer, diffuse large B-cell lymphoma (DLBCL), epithelial ovarian cancer (EOC), facioscap…
chr1:28800066-28807116+	1	1	0	0	4	1	0	6.48854	5.82032	3.5641	3.5641	7.41996	6.0136	3.5641	chr1	28800065	28807116	+	hsa_circ_0011137	circBase	NM_023923	PHACTR4	exonic	937
chr1:28887145-28887910+	0	0	1	0	0	0	0	3.5641	3.5641	5.59721	3.5641	3.5641	3.5641	3.5641	chr1	28887144	28887910	+	hsa_circ_0011153	circBase	NM_017846	TRNAU1AP	exonic	153
chr1:28939759-28948677-	0	0	0	1	0	4	0	3.5641	3.5641	3.5641	5.92196	3.5641	7.80053	3.5641	chr1	28939758	28948677	-	hsa_circ_0011160	circBase	NM_005644	TAF12	exonic	445
chr1:28944465-28948677-	0	0	0	0	0	1	0	3.5641	3.5641	3.5641	3.5641	3.5641	6.0136	3.5641	chr1	28944464	28948677	-	hsa_circ_0011162	circBase	NM_005644	TAF12	exonic	330
chr1:29010095-29023596+	0	0	0	0	2	0	0	3.5641	3.5641	3.5641	3.5641	6.51632	3.5641	3.5641	chr1	29010094	29023596	+	hsa_circ_0011163	circBase	NM_006582	GMEB1	exonic	658
chr1:29018097-29023596+	2	0	0	0	0	0	0	7.39025	3.5641	3.5641	3.5641	3.5641	3.5641	3.5641	chr1	29018096	29023596	+		novel	NM_006582	GMEB1	exonic	387
chr1:29068915-29070498+	1	0	2	0	0	1	1	6.48854	3.5641	6.40923	3.5641	3.5641	6.0136	6.2588	chr1	29068914	29070498	+	hsa_circ_0000039	circBase	NM_016258	YTHDF2	exonic	1584	Alzheimer's disease, B-cell chronic lymphocytic leukemia, Hodgkin's lymphoma, Intrahepatic cholangiocarcinoma (ICC), PFV-1 infection, acute lymphoblastic leukemia (ALL), acute myeloid leukemia (AML), acute promyelocytic leukemia (APL), adrenocortical carcinoma, asthma, autism spectrum disorder (ASD), bladder cancer, breast cancer, cardiac hypertrophy, chronic lymphocytic leukemia (CLL), chronic p…
chr1:29185466-29185815+	0	0	0	0	0	0	0	3.5641	3.5641	3.5641	3.5641	3.5641	3.5641	3.5641	chr1	29185465	29185815	+		novel	NM_000911	OPRD1	exonic	350
chr1:29362338-29365938+	2	0	0	0	0	0	0	7.39025	3.5641	3.5641	3.5641	3.5641	3.5641	3.5641	chr1	29362337	29365938	+	hsa_circ_0000042	circBase	NM_004437	EPB41	exonic	271
chr1:29362338-29438960+	0	0	0	0	4	0	0	3.5641	3.5641	3.5641	3.5641	7.41996	3.5641	3.5641	chr1	29362337	29438960	+		novel	NM_004437	EPB41	exonic	930
chr1:29474592-29481422-	0	6	0	0	0	1	0	3.5641	8.12874	3.5641	3.5641	3.5641	6.0136	3.5641	chr1	29474591	29481422	-		novel	NM_005626	SRSF4	sense overlapping	6831
chr1:29481208-29481422-	5	14	8	11	11	10	3	8.64982	9.31586	8.2502	9.09974	8.81455	9.07578	7.68699	chr1	29481207	29481422	-	hsa_circ_0006602	circBase	NM_005626	SRSF4	exonic	215
chr1:29485886-29493424-	0	0	0	0	0	0	3	3.5641	3.5641	3.5641	3.5641	3.5641	3.5641	7.68699	chr1	29485885	29493424	-		novel	uc009vtp.2	SRSF4	exonic	843
chr1:29585017-29587415+	0	0	0	0	2	0	0	3.5641	3.5641	3.5641	3.5641	6.51632	3.5641	3.5641	chr1	29585016	29587415	+	hsa_circ_0003904	circBase	NM_005704	PTPRU	exonic	939
chr1:29601960-29602268+	0	2	0	0	0	0	0	3.5641	6.66082	3.5641	3.5641	3.5641	3.5641	3.5641	chr1	29601959	29602268	+		novel	NM_005704	PTPRU	exonic	309
chr1:29618381-29631940+	0	0	0	0	0	0	0	3.5641	3.5641	3.5641	3.5641	3.5641	3.5641	3.5641	chr1	29618380	29631940	+		novel	NM_005704	PTPRU	exonic	502
chr1:31437521-31468067-	0	0	0	3	0	1	0	3.5641	3.5641	3.5641	7.30592	3.5641	6.0136	3.5641	chr1	31437520	31468067	-	hsa_circ_0011241	circBase	NM_014676	PUM1	exonic	1603
chr1:31452909-31468067-	0	0	0	0	0	0	0	3.5641	3.5641	3.5641	3.5641	3.5641	3.5641	3.5641	chr1	31452908	31468067	-	hsa_circ_0002452	circBase	NM_014676	PUM1	exonic	634
chr1:31465237-31468067-	2	0	0	1	0	0	1	7.39025	3.5641	3.5641	5.92196	3.5641	3.5641	6.2588	chr1	31465236	31468067	-	hsa_circ_0000043	circBase	NM_014676	PUM1	exonic	438	acute lymphoblastic leukemia (ALL), acute myeloid leukemia (AML), bladder cancer, breast cancer, cardiac hypertrophy, cervical cancer, chronic lymphocytic leukemia (CLL), colorectal cancer, epithelial ovarian cancer (EOC), glioblastoma, hepatocellular carcinoma (HCC), kidney cancer, lung cancer, malignant melanoma, neuroblastoma (NB), pancreatic cancer, prostate cancer, retinitis pigmentosa (RP),…
chr1:31465237-31479949-	2	0	0	1	0	1	0	7.39025	3.5641	3.5641	5.92196	3.5641	6.0136	3.5641	chr1	31465236	31479949	-	hsa_circ_0000044	circBase	NM_014676	PUM1	exonic	726	Alzheimer's disease, B-cell chronic lymphocytic leukemia, Duchenne muscular dystrophy (DMD), acute lymphoblastic leukemia (ALL), acute myeloid leukemia (AML), bladder cancer, breast cancer, cardiac hypertrophy, cervical cancer, chronic lymphocytic leukemia (CLL), colorectal cancer, epithelial ovarian cancer (EOC), glioblastoma, glioblastoma multiforme (GBM), head and neck squamous cell carcinoma …
chr1:31478700-31479949-	3	0	1	0	0	0	0	7.9409	3.5641	5.59721	3.5641	3.5641	3.5641	3.5641	chr1	31478699	31479949	-	hsa_circ_0004949	circBase	NM_014676	PUM1	exonic	288
chr1:31532051-31532424-	0	0	0	0	4	1	0	3.5641	3.5641	3.5641	3.5641	7.41996	6.0136	3.5641	chr1	31532050	31532424	-	hsa_circ_0000045	circBase	NM_014676	PUM1	exonic	374
chr1:31740718-31764853-	1	0	0	0	0	0	0	6.48854	3.5641	3.5641	3.5641	3.5641	3.5641	3.5641	chr1	31740717	31764853	-	hsa_circ_0011264	circBase	NM_004814	SNRNP40	exonic	649
chr1:31782891-31821821+	0	0	2	0	0	0	0	3.5641	3.5641	6.40923	3.5641	3.5641	3.5641	3.5641	chr1	31782890	31821821	+		novel	NM_016505	ZCCHC17	exonic	619
chr1:31810022-31811895+	0	2	0	0	0	0	0	3.5641	6.66082	3.5641	3.5641	3.5641	3.5641	3.5641	chr1	31810021	31811895	+	hsa_circ_0009057	circBase	NM_016505	ZCCHC17	exonic	193
chr1:31810022-31821821+	0	10	0	3	1	5	2	3.5641	8.84111	3.5641	7.30592	5.69163	8.10707	7.14284	chr1	31810021	31821821	+	hsa_circ_0007249	circBase	NM_016505	ZCCHC17	exonic	440
chr1:32151443-32151677-	0	0	0	0	0	0	0	3.5641	3.5641	3.5641	3.5641	3.5641	3.5641	3.5641	chr1	32151442	32151677	-		novel	ENST00000271069	COL16A1	intronic	235
chr1:32375639-32377427-	0	0	0	2	0	0	0	3.5641	3.5641	3.5641	6.77389	3.5641	3.5641	3.5641	chr1	32375638	32377427	-	hsa_circ_0005674	circBase	NM_080391	PTP4A2	exonic	206
chr1:32381492-32385259-	0	0	7	4	0	0	1	3.5641	3.5641	8.06554	7.69374	3.5641	3.5641	6.2588	chr1	32381491	32385259	-	hsa_circ_0005067	circBase	ENST00000602889	RP11-84A19.4	intronic	3768
chr1:32381496-32385259-	4	3	10	14	7	12	8	8.33847	7.18845	8.56088	9.44099	8.18397	9.33354	9.04932	chr1	32381495	32385259	-	hsa_circ_0007364	circBase	NM_080391	PTP4A2	exonic	782
chr1:32382097-32382503-	0	0	0	0	0	0	0	3.5641	3.5641	3.5641	3.5641	3.5641	3.5641	3.5641	chr1	32382096	32382503	-		novel	ENST00000344035	PTP4A2	intronic	407
chr1:32495899-32498935+	1	0	2	0	0	3	1	6.48854	3.5641	6.40923	3.5641	3.5641	7.41078	6.2588	chr1	32495898	32498935	+	hsa_circ_0007777	circBase	NM_006559	KHDRBS1	exonic	389
chr1:32495899-32504220+	0	0	0	2	1	1	1	3.5641	3.5641	3.5641	6.77389	5.69163	6.0136	6.2588	chr1	32495898	32504220	+	hsa_circ_0003446	circBase	NM_006559	KHDRBS1	exonic	793
chr1:32495899-32510991+	0	0	0	0	0	0	2	3.5641	3.5641	3.5641	3.5641	3.5641	3.5641	7.14284	chr1	32495898	32510991	+	hsa_circ_0004289	circBase	NR_073499	KHDRBS1	exonic	1105
chr1:32502511-32504220+	0	5	3	0	0	1	0	3.5641	7.87784	6.92567	3.5641	3.5641	6.0136	3.5641	chr1	32502510	32504220	+	hsa_circ_0007231	circBase	NM_006559	KHDRBS1	exonic	404
chr1:32653555-32655850+	0	0	0	0	0	1	0	3.5641	3.5641	3.5641	3.5641	3.5641	6.0136	3.5641	chr1	32653554	32655850	+	hsa_circ_0003238	circBase	NM_175852	TXLNA	exonic	366
chr1:32657912-32658901+	0	0	0	2	0	0	0	3.5641	3.5641	3.5641	6.77389	3.5641	3.5641	3.5641	chr1	32657911	32658901	+	hsa_circ_0011363	circBase	NM_175852	TXLNA	exonic	288
chr1:32689635-32692131+	1	7	0	0	0	0	0	6.48854	8.34239	3.5641	3.5641	3.5641	3.5641	3.5641	chr1	32689634	32692131	+	hsa_circ_0011379	circBase	NM_003757	EIF3I	exonic	432
chr1:32694100-32694809+	1	0	0	0	0	1	0	6.48854	3.5641	3.5641	3.5641	3.5641	6.0136	3.5641	chr1	32694099	32694809	+	hsa_circ_0004240	circBase	NM_003757	EIF3I	exonic	275
chr1:32700305-32700714-	2	0	0	0	0	0	0	7.39025	3.5641	3.5641	3.5641	3.5641	3.5641	3.5641	chr1	32700304	32700714	-		novel	uc001buv.4	MTMR9LP	exonic	273
chr1:32745272-32745811+	0	6	0	0	0	0	0	3.5641	8.12874	3.5641	3.5641	3.5641	3.5641	3.5641	chr1	32745271	32745811	+	hsa_circ_0011399	circBase	NM_005356	LCK	exonic	363
chr1:33058532-33059355+	0	0	0	2	0	4	0	3.5641	3.5641	3.5641	6.77389	3.5641	7.80053	3.5641	chr1	33058531	33059355	+	hsa_circ_0011422	circBase	NM_001040441	ZBTB8A	exonic	824
chr1:33097428-33099673-	0	0	0	2	0	0	0	3.5641	3.5641	3.5641	6.77389	3.5641	3.5641	3.5641	chr1	33097427	33099673	-		novel	NM_178547	ZBTB8OS	exonic	258
chr1:33097428-33099711-	0	0	0	2	0	0	1	3.5641	3.5641	3.5641	6.77389	3.5641	3.5641	6.2588	chr1	33097427	33099711	-		novel	ENST00000465588	ZBTB8OS	exonic	296
chr1:33097428-33100393-	0	1	0	0	0	0	1	3.5641	5.82032	3.5641	3.5641	3.5641	3.5641	6.2588	chr1	33097427	33100393	-		Guojunjie2014	NM_178547	ZBTB8OS	exonic	283
chr1:33098863-33100393-	0	0	0	0	4	0	0	3.5641	3.5641	3.5641	3.5641	7.41996	3.5641	3.5641	chr1	33098862	33100393	-		novel	ENST00000473294	ZBTB8OS	exonic	361
chr1:33099246-33100393-	0	0	0	0	0	2	0	3.5641	3.5641	3.5641	3.5641	3.5641	6.8751	3.5641	chr1	33099245	33100393	-	hsa_circ_0007516	circBase	NM_178547	ZBTB8OS	exonic	230
chr1:33133826-33146215+	0	0	2	0	0	1	0	3.5641	3.5641	6.40923	3.5641	3.5641	6.0136	3.5641	chr1	33133825	33146215	+		novel	NM_005610	RBBP4	sense overlapping	12390
chr1:33138051-33138502+	0	0	0	0	0	2	0	3.5641	3.5641	3.5641	3.5641	3.5641	6.8751	3.5641	chr1	33138050	33138502	+	hsa_circ_0011434	circBase	NM_005610	RBBP4	exonic	246
chr1:33149611-33161645-	0	0	0	0	0	2	0	3.5641	3.5641	3.5641	3.5641	3.5641	6.8751	3.5641	chr1	33149610	33161645	-		novel	NM_030786	SYNC	exonic	1385
chr1:33409620-33411229-	0	0	5	0	0	0	0	3.5641	3.5641	7.60537	3.5641	3.5641	3.5641	3.5641	chr1	33409619	33411229	-	hsa_circ_0011458	circBase	NM_153341	RNF19B	exonic	256
chr1:33409620-33415375-	0	0	0	0	0	0	0	3.5641	3.5641	3.5641	3.5641	3.5641	3.5641	3.5641	chr1	33409619	33415375	-	hsa_circ_0005810	circBase	NM_153341	RNF19B	exonic	770
chr1:33413823-33415375-	2	8	20	2	10	4	10	7.39025	8.52845	9.53811	6.77389	8.68083	7.80053	9.36479	chr1	33413822	33415375	-	hsa_circ_0000048	circBase	NM_153341	RNF19B	exonic	351	Alzheimer's disease, Burkitt lymphoma, Down syndrome (DS), Hodgkin's lymphoma, acute lymphoblastic leukemia (ALL), acute myeloid leukemia (AML), acute promyelocytic leukemia (APL), adenoma, breast cancer, cardiac hypertrophy, cervical cancer, cholangiocarcinoma, chronic lymphocytic leukemia (CLL), colorectal cancer, diffuse large B-cell lymphoma (DLBCL), epithelial ovarian cancer (EOC), facioscap…
chr1:33478808-33480195-	0	0	0	0	0	0	0	3.5641	3.5641	3.5641	3.5641	3.5641	3.5641	3.5641	chr1	33478807	33480195	-	hsa_circ_0011462	circBase	NM_013411	AK2	exonic	269
chr1:33745725-33746058+	1	4	1	3	0	0	0	6.48854	7.57394	5.59721	7.30592	3.5641	3.5641	3.5641	chr1	33745724	33746058	+		novel	NM_152493	ZNF362	exonic	334
chr1:33760538-33760906+	1	7	1	6	8	3	4	6.48854	8.34239	5.59721	8.25096	8.36926	7.41078	8.08117	chr1	33760537	33760906	+	hsa_circ_0009027	circBase	NM_152493	ZNF362	exonic	238
chr1:34189797-34192286-	0	0	2	0	0	0	0	3.5641	3.5641	6.40923	3.5641	3.5641	3.5641	3.5641	chr1	34189796	34192286	-		novel	NM_052896	CSMD2	exonic	633
chr1:34238170-34286157-	0	0	0	2	0	0	0	3.5641	3.5641	3.5641	6.77389	3.5641	3.5641	3.5641	chr1	34238169	34286157	-		novel	NM_052896	CSMD2	exonic	735
chr1:35457835-35480763-	0	0	0	0	0	0	0	3.5641	3.5641	3.5641	3.5641	3.5641	3.5641	3.5641	chr1	35457834	35480763	-		novel	NM_007167	ZMYM6	exonic	1718
chr1:35559515-35576048+	2	0	0	0	0	0	0	7.39025	3.5641	3.5641	3.5641	3.5641	3.5641	3.5641	chr1	35559514	35576048	+		Zhang2014	NM_024772	ZMYM1	exonic	1035
chr1:35562918-35576048+	0	0	0	0	0	0	0	3.5641	3.5641	3.5641	3.5641	3.5641	3.5641	3.5641	chr1	35562917	35576048	+	hsa_circ_0004320	circBase	NM_024772	ZMYM1	exonic	792
chr1:35656942-35657130-	0	0	0	2	0	0	0	3.5641	3.5641	3.5641	6.77389	3.5641	3.5641	3.5641	chr1	35656941	35657130	-		novel	NM_005066	SFPQ	exonic	189
chr1:35760509-35761369+	0	0	0	0	0	0	0	3.5641	3.5641	3.5641	3.5641	3.5641	3.5641	3.5641	chr1	35760508	35761369	+		novel	ENST00000314607	ZMYM4	intronic	861
chr1:35761528-35791006+	0	0	0	0	0	0	0	3.5641	3.5641	3.5641	3.5641	3.5641	3.5641	3.5641	chr1	35761527	35791006	+		novel	uc009vuu.3	ZMYM4	exonic	108
chr1:35824526-35827390+	8	4	2	18	15	9	14	9.31187	7.57394	6.40923	9.79809	9.25187	8.92729	9.8428	chr1	35824525	35827390	+	hsa_circ_0011536	circBase	NM_005095	ZMYM4	exonic	755
chr1:35824526-35827867+	0	0	0	0	0	0	0	3.5641	3.5641	3.5641	3.5641	3.5641	3.5641	3.5641	chr1	35824525	35827867	+		novel	uc001byu.3	ZMYM4	intronic	3342
chr1:35835630-35873760+	0	0	0	0	0	0	0	3.5641	3.5641	3.5641	3.5641	3.5641	3.5641	3.5641	chr1	35835629	35873760	+		novel	NM_005095	ZMYM4	exonic	3108
chr1:35846860-35847359+	0	2	0	4	0	1	0	3.5641	6.66082	3.5641	7.69374	3.5641	6.0136	3.5641	chr1	35846859	35847359	+	hsa_circ_0002043	circBase	NM_005095	ZMYM4	exonic	388
chr1:35846860-35854683+	4	0	0	10	8	13	3	8.33847	3.5641	3.5641	8.96535	8.36926	9.44698	7.68699	chr1	35846859	35854683	+	hsa_circ_0000051	circBase	NM_005095	ZMYM4	exonic	1255	Cerebellar neurodegeneration, Duchenne muscular dystrophy (DMD), Glomerulosclerosis, Hodgkin's lymphoma, acute lymphoblastic leukemia (ALL), acute myeloid leukemia (AML), anaplastic thyroid carcinoma (ATC), bladder cancer, cardiac hypertrophy, cervical cancer, chronic lymphocytic leukemia (CLL), colorectal cancer, glioblastoma, head and neck squamous cell carcinoma (HNSCC), hepatocellular carcino…
chr1:35846860-35855699+	1	0	4	11	0	0	3	6.48854	3.5641	7.30518	9.09974	3.5641	3.5641	7.68699	chr1	35846859	35855699	+	hsa_circ_0011542	circBase	NM_005095	ZMYM4	exonic	1406
chr1:35846860-35859340+	0	0	0	0	0	1	1	3.5641	3.5641	3.5641	3.5641	3.5641	6.0136	6.2588	chr1	35846859	35859340	+	hsa_circ_0011543	circBase	NM_005095	ZMYM4	exonic	1730
chr1:35846860-35865177+	0	0	0	3	0	0	0	3.5641	3.5641	3.5641	7.30592	3.5641	3.5641	3.5641	chr1	35846859	35865177	+	hsa_circ_0011545	circBase	NM_005095	ZMYM4	exonic	2347
chr1:35846860-35871069+	0	0	0	3	2	0	0	3.5641	3.5641	3.5641	7.30592	6.51632	3.5641	3.5641	chr1	35846859	35871069	+	hsa_circ_0011546	circBase	NM_005095	ZMYM4	exonic	2615
chr1:35846860-35873760+	0	0	0	0	2	0	0	3.5641	3.5641	3.5641	3.5641	6.51632	3.5641	3.5641	chr1	35846859	35873760	+	hsa_circ_0011547	circBase	NM_005095	ZMYM4	exonic	2767
chr1:35857813-35865177+	0	0	0	1	0	0	0	3.5641	3.5641	3.5641	5.92196	3.5641	3.5641	3.5641	chr1	35857812	35865177	+		novel	NM_005095	ZMYM4	exonic	941
chr1:35870624-35871069+	0	0	2	0	0	0	0	3.5641	3.5641	6.40923	3.5641	3.5641	3.5641	3.5641	chr1	35870623	35871069	+		novel	NM_005095	ZMYM4	exonic	268
chr1:35870624-35881315+	0	0	0	2	0	2	1	3.5641	3.5641	3.5641	6.77389	3.5641	6.8751	6.2588	chr1	35870623	35881315	+		novel	NM_005095	ZMYM4	exonic	781
chr1:35873609-35881315+	0	0	0	0	0	0	4	3.5641	3.5641	3.5641	3.5641	3.5641	3.5641	8.08117	chr1	35873608	35881315	+		novel	NM_005095	ZMYM4	exonic	513
chr1:35879573-35881315+	0	0	4	4	0	2	5	3.5641	3.5641	7.30518	7.69374	3.5641	6.8751	8.39044	chr1	35879572	35881315	+	hsa_circ_0004709	circBase	NM_005095	ZMYM4	exonic	361
chr1:35932209-35944813-	0	0	0	0	4	0	0	3.5641	3.5641	3.5641	3.5641	7.41996	3.5641	3.5641	chr1	35932208	35944813	-	hsa_circ_0011569	circBase	NM_024874	KIAA0319L	exonic	535
chr1:35936464-35944813-	8	2	5	1	4	6	2	9.31187	6.66082	7.60537	5.92196	7.41996	8.35975	7.14284	chr1	35936463	35944813	-	hsa_circ_0011571	circBase	NM_024874	KIAA0319L	exonic	447
chr1:35940406-35944813-	0	0	1	0	2	1	1	3.5641	3.5641	5.59721	3.5641	6.51632	6.0136	6.2588	chr1	35940405	35944813	-	hsa_circ_0011572	circBase	NM_024874	KIAA0319L	exonic	349
chr1:35944567-35944813-	0	2	0	0	0	1	1	3.5641	6.66082	3.5641	3.5641	3.5641	6.0136	6.2588	chr1	35944566	35944813	-	hsa_circ_0004660	circBase	NM_024874	KIAA0319L	exonic	247
chr1:36282483-36292436+	0	0	0	0	0	0	0	3.5641	3.5641	3.5641	3.5641	3.5641	3.5641	3.5641	chr1	36282482	36292436	+	hsa_circ_0003986	circBase	NM_017629	AGO4	exonic	829
chr1:36288463-36292436+	0	0	0	0	0	2	0	3.5641	3.5641	3.5641	3.5641	3.5641	6.8751	3.5641	chr1	36288462	36292436	+		novel	NM_017629	AGO4	exonic	663
chr1:36297028-36301594+	0	0	0	6	4	4	0	3.5641	3.5641	3.5641	8.25096	7.41996	7.80053	3.5641	chr1	36297027	36301594	+		Guojunjie2014	NM_017629	AGO4	exonic	876
chr1:36367075-36367938+	0	0	0	0	4	1	2	3.5641	3.5641	3.5641	3.5641	7.41996	6.0136	7.14284	chr1	36367074	36367938	+	hsa_circ_0011625	circBase	NM_012199	AGO1	exonic	377
chr1:36432556-36439112+	0	0	0	0	0	0	0	3.5641	3.5641	3.5641	3.5641	3.5641	3.5641	3.5641	chr1	36432555	36439112	+	hsa_circ_0002828	circBase	NM_024852	AGO3	exonic	467
chr1:36438976-36448313+	0	0	0	0	12	0	0	3.5641	3.5641	3.5641	3.5641	8.93692	3.5641	3.5641	chr1	36438975	36448313	+		novel	ENST00000397828	AGO3	exonic	229
chr1:36475076-36499934+	0	0	0	3	0	2	0	3.5641	3.5641	3.5641	7.30592	3.5641	6.8751	3.5641	chr1	36475075	36499934	+		novel	NM_024852	AGO3	exonic	722
chr1:36475076-36501868+	2	0	0	0	0	0	0	7.39025	3.5641	3.5641	3.5641	3.5641	3.5641	3.5641	chr1	36475075	36501868	+		novel	NM_024852	AGO3	exonic	813
chr1:36505391-36506042+	0	0	0	0	0	2	0	3.5641	3.5641	3.5641	3.5641	3.5641	6.8751	3.5641	chr1	36505390	36506042	+	hsa_circ_0011653	circBase	NM_024852	AGO3	exonic	330
chr1:36636572-36639079+	0	3	1	0	0	0	0	3.5641	7.18845	5.59721	3.5641	3.5641	3.5641	3.5641	chr1	36636571	36639079	+	hsa_circ_0004093	circBase	NM_018067	MAP7D1	exonic	693
chr1:36725059-36748187+	0	0	0	0	0	2	0	3.5641	3.5641	3.5641	3.5641	3.5641	6.8751	3.5641	chr1	36725058	36748187	+		novel	NM_005119	THRAP3	sense overlapping	23129
chr1:36872981-36876194+	0	0	0	0	0	0	0	3.5641	3.5641	3.5641	3.5641	3.5641	3.5641	3.5641	chr1	36872980	36876194	+		novel			intergenic	3214
chr1:37917841-37921513-	0	0	0	0	0	0	0	3.5641	3.5641	3.5641	3.5641	3.5641	3.5641	3.5641	chr1	37917840	37921513	-		novel	NR_038842	LINC01137	sense overlapping	3673
chr1:37939745-38006356-	2	0	0	0	0	0	0	7.39025	3.5641	3.5641	3.5641	3.5641	3.5641	3.5641	chr1	37939744	38006356	-		novel	NM_022756	MEAF6	sense overlapping	66612
chr1:38052912-38054683-	0	4	0	0	0	0	0	3.5641	7.57394	3.5641	3.5641	3.5641	3.5641	3.5641	chr1	38052911	38054683	-		novel	uc009vve.2	GNL2	intronic	1772
chr1:38300751-38304428-	0	0	0	3	0	0	0	3.5641	3.5641	3.5641	7.30592	3.5641	3.5641	3.5641	chr1	38300750	38304428	-	hsa_circ_0011723	circBase	NM_005955	MTF1	exonic	343
chr1:38332131-38339760-	0	2	0	3	0	3	1	3.5641	6.66082	3.5641	7.30592	3.5641	7.41078	6.2588	chr1	38332130	38339760	-	hsa_circ_0005807	circBase	NM_005540	INPP5B	sense overlapping	7630
chr1:39358836-39385009-	0	0	0	0	0	0	0	3.5641	3.5641	3.5641	3.5641	3.5641	3.5641	3.5641	chr1	39358835	39385009	-		novel	NM_017821	RHBDL2	exonic	795
chr1:39376994-39385009-	0	0	2	0	0	0	0	3.5641	3.5641	6.40923	3.5641	3.5641	3.5641	3.5641	chr1	39376993	39385009	-		novel	NM_017821	RHBDL2	exonic	633
chr1:39747880-39776672+	0	0	0	2	0	0	0	3.5641	3.5641	3.5641	6.77389	3.5641	3.5641	3.5641	chr1	39747879	39776672	+		novel	NM_012090	MACF1	exonic	2742
chr1:39751028-39751351+	0	0	0	0	0	0	2	3.5641	3.5641	3.5641	3.5641	3.5641	3.5641	7.14284	chr1	39751027	39751351	+		novel	NM_012090	MACF1	sense overlapping	324
chr1:39796875-39806625+	0	0	0	0	0	0	0	3.5641	3.5641	3.5641	3.5641	3.5641	3.5641	3.5641	chr1	39796874	39806625	+		novel	ENST00000372915	MACF1	exonic	5967
chr1:39796875-39838268+	0	0	4	0	0	0	0	3.5641	3.5641	7.30518	3.5641	3.5641	3.5641	3.5641	chr1	39796874	39838268	+		novel	ENST00000372915	MACF1	exonic	8599
chr1:39796875-39854330+	0	0	0	0	4	0	0	3.5641	3.5641	3.5641	3.5641	7.41996	3.5641	3.5641	chr1	39796874	39854330	+		novel	ENST00000372915	MACF1	exonic	11202
chr1:39815150-39893286+	0	0	3	0	0	0	0	3.5641	3.5641	6.92567	3.5641	3.5641	3.5641	3.5641	chr1	39815149	39893286	+		novel	NM_012090	MACF1	exonic	5661
chr1:39816457-39824936+	2	6	0	0	0	0	0	7.39025	8.12874	3.5641	3.5641	3.5641	3.5641	3.5641	chr1	39816456	39824936	+	hsa_circ_0011821	circBase	NM_012090	MACF1	exonic	1279
chr1:39833820-39838268+	0	0	0	0	0	0	0	3.5641	3.5641	3.5641	3.5641	3.5641	3.5641	3.5641	chr1	39833819	39838268	+		novel	NM_012090	MACF1	exonic	442
chr1:39833820-39847824+	0	0	0	0	0	0	0	3.5641	3.5641	3.5641	3.5641	3.5641	3.5641	3.5641	chr1	39833819	39847824	+		novel	NM_012090	MACF1	exonic	1077
chr1:39835702-39838268+	2	0	0	1	0	0	0	7.39025	3.5641	3.5641	5.92196	3.5641	3.5641	3.5641	chr1	39835701	39838268	+		Zhang2014	NM_012090	MACF1	exonic	275
chr1:39838151-39889866+	0	0	0	0	0	0	0	3.5641	3.5641	3.5641	3.5641	3.5641	3.5641	3.5641	chr1	39838150	39889866	+		novel	NM_012090	MACF1	exonic	3221
chr1:39888046-39888572+	0	0	0	0	5	0	0	3.5641	3.5641	3.5641	3.5641	7.72182	3.5641	3.5641	chr1	39888045	39888572	+		novel	NM_012090	MACF1	exonic	333
chr1:39893127-39920769+	0	0	0	0	0	0	0	3.5641	3.5641	3.5641	3.5641	3.5641	3.5641	3.5641	chr1	39893126	39920769	+		novel	NM_012090	MACF1	exonic	4768
chr1:39894914-39896580+	0	0	0	1	0	0	2	3.5641	3.5641	3.5641	5.92196	3.5641	3.5641	7.14284	chr1	39894913	39896580	+		novel	NM_012090	MACF1	exonic	534
chr1:39900086-39905172+	0	0	0	0	0	0	0	3.5641	3.5641	3.5641	3.5641	3.5641	3.5641	3.5641	chr1	39900085	39905172	+	hsa_circ_0005788	circBase	NM_012090	MACF1	exonic	891
chr1:39904946-39905172+	0	0	0	0	0	0	0	3.5641	3.5641	3.5641	3.5641	3.5641	3.5641	3.5641	chr1	39904945	39905172	+	hsa_circ_0011843	circBase	NM_012090	MACF1	exonic	227
chr1:39910334-39914435+	0	0	0	1	0	2	1	3.5641	3.5641	3.5641	5.92196	3.5641	6.8751	6.2588	chr1	39910333	39914435	+	hsa_circ_0002704	circBase	NM_012090	MACF1	exonic	827
chr1:39913104-39914435+	0	0	4	0	0	1	2	3.5641	3.5641	7.30518	3.5641	3.5641	6.0136	7.14284	chr1	39913103	39914435	+	hsa_circ_0002104	circBase	NM_012090	MACF1	exonic	653
chr1:39916724-39926466+	0	0	0	0	0	0	3	3.5641	3.5641	3.5641	3.5641	3.5641	3.5641	7.68699	chr1	39916723	39926466	+		novel	NM_012090	MACF1	exonic	1265
chr1:39924758-39929358+	0	0	0	0	0	0	0	3.5641	3.5641	3.5641	3.5641	3.5641	3.5641	3.5641	chr1	39924757	39929358	+		novel	NM_012090	MACF1	exonic	557
chr1:39924758-39945681+	0	0	0	0	0	0	0	3.5641	3.5641	3.5641	3.5641	3.5641	3.5641	3.5641	chr1	39924757	39945681	+		novel	NM_012090	MACF1	exonic	887
chr1:39927555-39934404+	0	0	0	0	0	0	0	3.5641	3.5641	3.5641	3.5641	3.5641	3.5641	3.5641	chr1	39927554	39934404	+		novel	NM_012090	MACF1	exonic	348
chr1:40306807-40323089-	0	0	6	2	0	1	0	3.5641	3.5641	7.85372	6.77389	3.5641	6.0136	3.5641	chr1	40306806	40323089	-	hsa_circ_0006164	circBase	NM_017646	TRIT1	sense overlapping	16283
chr1:40312892-40323089-	0	3	0	0	0	0	0	3.5641	7.18845	3.5641	3.5641	3.5641	3.5641	3.5641	chr1	40312891	40323089	-		novel	NM_017646	TRIT1	exonic	832
chr1:40319642-40323089-	0	0	0	0	2	1	2	3.5641	3.5641	3.5641	3.5641	6.51632	6.0136	7.14284	chr1	40319641	40323089	-	hsa_circ_0000057	circBase	NM_017646	TRIT1	exonic	240
chr1:40529899-40530231+	0	0	7	3	0	1	2	3.5641	3.5641	8.06554	7.30592	3.5641	6.0136	7.14284	chr1	40529898	40530231	+	hsa_circ_0009142	circBase	NM_006367	CAP1	exonic	230
chr1:40634841-40668286+	0	0	0	0	0	0	0	3.5641	3.5641	3.5641	3.5641	3.5641	3.5641	3.5641	chr1	40634840	40668286	+		novel	NM_012421	RLF	sense overlapping	33446
chr1:40654727-40668286+	1	0	10	5	20	4	3	6.48854	3.5641	8.56088	7.99909	9.65989	7.80053	7.68699	chr1	40654726	40668286	+	hsa_circ_0006373	circBase	NM_012421	RLF	exonic	573
chr1:40654727-40688382+	0	3	0	0	0	0	0	3.5641	7.18845	3.5641	3.5641	3.5641	3.5641	3.5641	chr1	40654726	40688382	+		novel	NM_012421	RLF	exonic	710
chr1:40656444-40668286+	5	0	0	2	5	3	2	8.64982	3.5641	3.5641	6.77389	7.72182	7.41078	7.14284	chr1	40656443	40668286	+	hsa_circ_0007302	circBase	NM_012421	RLF	exonic	418
chr1:40733458-40737707+	0	0	0	6	0	1	1	3.5641	3.5641	3.5641	8.25096	3.5641	6.0136	6.2588	chr1	40733457	40737707	+	hsa_circ_0008985	circBase	NM_005857	ZMPSTE24	exonic	499
chr1:40980187-40981590+	0	0	0	3	0	4	3	3.5641	3.5641	3.5641	7.30592	3.5641	7.80053	7.68699	chr1	40980186	40981590	+		Guojunjie2014	NM_022774	EXO5	sense overlapping	1404
chr1:40980187-40982858+	0	0	0	0	4	1	0	3.5641	3.5641	3.5641	3.5641	7.41996	6.0136	3.5641	chr1	40980186	40982858	+		novel	NM_022774	EXO5	sense overlapping	2672
chr1:41204508-41228718+	0	0	0	2	0	0	0	3.5641	3.5641	3.5641	6.77389	3.5641	3.5641	3.5641	chr1	41204507	41228718	+	hsa_circ_0011909	circBase	NM_014223	NFYC	exonic	728
chr1:41213206-41218918+	0	0	0	0	0	0	0	3.5641	3.5641	3.5641	3.5641	3.5641	3.5641	3.5641	chr1	41213205	41218918	+	hsa_circ_0011911	circBase	NM_014223	NFYC	exonic	282
chr1:41474466-41475926+	0	4	0	0	0	0	0	3.5641	7.57394	3.5641	3.5641	3.5641	3.5641	3.5641	chr1	41474465	41475926	+	hsa_circ_0008296	circBase	NM_001905	CTPS1	exonic	336
chr1:41512079-41541123-	0	0	2	0	4	0	0	3.5641	3.5641	6.40923	3.5641	7.41996	3.5641	3.5641	chr1	41512078	41541123	-	hsa_circ_0011938	circBase	NM_012236	SCMH1	exonic	753
chr1:41512090-41541123-	0	0	0	0	0	2	0	3.5641	3.5641	3.5641	3.5641	3.5641	6.8751	3.5641	chr1	41512089	41541123	-		novel	NM_012236	SCMH1	sense overlapping	29034
chr1:41536267-41541123-	13	18	19	15	25	10	9	10.0019	9.67247	9.46531	9.53889	9.97759	9.07578	9.21566	chr1	41536266	41541123	-	hsa_circ_0000061	circBase	NM_012236	SCMH1	exonic	360	Cerebellar neurodegeneration, acute lymphoblastic leukemia (ALL), acute myeloid leukemia (AML), asthma, bladder cancer, breast cancer, cardiac hypertrophy, cervical cancer, chronic lymphocytic leukemia (CLL), epithelial ovarian cancer (EOC), esophageal cancer, glioblastoma, hepatocellular carcinoma (HCC), malignant melanoma, neuroblastoma (NB), non-alcoholic fatty liver disease (NAFLD), pancreati…
chr1:41536267-41608784-	0	0	0	0	0	0	0	3.5641	3.5641	3.5641	3.5641	3.5641	3.5641	3.5641	chr1	41536266	41608784	-	hsa_circ_0011942	circBase	NM_012236	SCMH1	exonic	928
chr1:41536267-41617356-	0	0	0	0	0	3	0	3.5641	3.5641	3.5641	3.5641	3.5641	7.41078	3.5641	chr1	41536266	41617356	-		novel	NM_001031694	SCMH1	exonic	999
chr1:41536267-41627104-	0	0	6	0	0	0	0	3.5641	3.5641	7.85372	3.5641	3.5641	3.5641	3.5641	chr1	41536266	41627104	-	hsa_circ_0011943	circBase	NM_012236	SCMH1	exonic	1230
chr1:41578955-41608784-	0	0	1	3	4	1	0	3.5641	3.5641	5.59721	7.30592	7.41996	6.0136	3.5641	chr1	41578954	41608784	-	hsa_circ_0000063	circBase	NM_012236	SCMH1	exonic	568	acute lymphoblastic leukemia (ALL), acute myeloid leukemia (AML), cardiac hypertrophy, colorectal cancer, lung cancer, non-alcoholic fatty liver disease (NAFLD), prostate cancer
chr1:41578955-41618413-	0	3	0	0	0	0	0	3.5641	7.18845	3.5641	3.5641	3.5641	3.5641	3.5641	chr1	41578954	41618413	-	hsa_circ_0011946	circBase	NM_001031694	SCMH1	exonic	782
chr1:41651793-41660071-	0	0	0	2	0	0	0	3.5641	3.5641	3.5641	6.77389	3.5641	3.5641	3.5641	chr1	41651792	41660071	-	hsa_circ_0005303	circBase	NM_012236	SCMH1	sense overlapping	8279
chr1:41992877-41993072-	0	0	2	0	0	0	0	3.5641	3.5641	6.40923	3.5641	3.5641	3.5641	3.5641	chr1	41992876	41993072	-		novel	ENST00000247584	HIVEP3	intronic	196
chr1:42041215-42050989-	0	0	0	0	0	0	2	3.5641	3.5641	3.5641	3.5641	3.5641	3.5641	7.14284	chr1	42041214	42050989	-	hsa_circ_0011950	circBase	NM_024503	HIVEP3	exonic	5728
chr1:42660561-42671534-	0	0	0	0	5	0	0	3.5641	3.5641	3.5641	3.5641	7.72182	3.5641	3.5641	chr1	42660560	42671534	-		novel	NM_014947	FOXJ3	exonic	406
chr1:42693554-42744455-	0	0	0	0	0	0	0	3.5641	3.5641	3.5641	3.5641	3.5641	3.5641	3.5641	chr1	42693553	42744455	-		novel	NM_014947	FOXJ3	sense overlapping	50902
chr1:42693554-42746106-	2	0	0	0	0	0	0	7.39025	3.5641	3.5641	3.5641	3.5641	3.5641	3.5641	chr1	42693553	42746106	-		novel	NM_014947	FOXJ3	sense overlapping	52553
chr1:42693554-42776781-	0	5	9	0	3	0	0	3.5641	7.87784	8.41389	3.5641	7.03776	3.5641	3.5641	chr1	42693553	42776781	-	hsa_circ_0011958	circBase	NM_014947	FOXJ3	exonic	545
chr1:42730786-42744343-	2	0	1	2	7	5	2	7.39025	3.5641	5.59721	6.77389	8.18397	8.10707	7.14284	chr1	42730785	42744343	-	hsa_circ_0006848	circBase	NM_014947	FOXJ3	exonic	400
chr1:42730786-42744455-	0	0	3	1	7	3	2	3.5641	3.5641	6.92567	5.92196	8.18397	7.41078	7.14284	chr1	42730785	42744455	-		novel	NM_014947	FOXJ3	sense overlapping	13670
chr1:42730786-42776781-	6	0	8	4	2	5	0	8.90576	3.5641	8.2502	7.69374	6.51632	8.10707	3.5641	chr1	42730785	42776781	-	hsa_circ_0004416	circBase	NM_014947	FOXJ3	exonic	461
chr1:42730786-42789498-	0	0	0	0	0	0	0	3.5641	3.5641	3.5641	3.5641	3.5641	3.5641	3.5641	chr1	42730785	42789498	-		novel	NM_001198851	FOXJ3	exonic	715
chr1:42744019-42744343-	0	0	0	0	0	2	0	3.5641	3.5641	3.5641	3.5641	3.5641	6.8751	3.5641	chr1	42744018	42744343	-		novel	NM_014947	FOXJ3	exonic	325
chr1:42946132-42964587+	0	2	0	2	2	1	2	3.5641	6.66082	3.5641	6.77389	6.51632	6.0136	7.14284	chr1	42946131	42964587	+		novel	uc001chm.2	CCDC30	exonic	547
chr1:42948334-42964587+	0	7	0	1	3	0	3	3.5641	8.34239	3.5641	5.92196	7.03776	3.5641	7.68699	chr1	42948333	42964587	+		novel	uc001chm.2	CCDC30	exonic	441
chr1:42962769-42964587+	0	0	0	0	0	0	2	3.5641	3.5641	3.5641	3.5641	3.5641	3.5641	7.14284	chr1	42962768	42964587	+		novel	uc001chm.2	CCDC30	exonic	215
chr1:43223454-43228146-	2	0	0	0	0	0	0	7.39025	3.5641	3.5641	3.5641	3.5641	3.5641	3.5641	chr1	43223453	43228146	-		novel	NM_022356	P3H1	exonic	615
chr1:43239234-43241150+	10	1	9	1	5	2	3	9.62842	5.82032	8.41389	5.92196	7.72182	6.8751	7.68699	chr1	43239233	43241150	+	hsa_circ_0004752	circBase	NM_024097	C1orf50	sense overlapping	1917
chr1:43239234-43241193+	0	0	0	2	0	0	0	3.5641	3.5641	3.5641	6.77389	3.5641	3.5641	3.5641	chr1	43239233	43241193	+		Guojunjie2014	NM_024097	C1orf50	sense overlapping	1960
chr1:44019163-44044591+	0	0	0	0	0	0	0	3.5641	3.5641	3.5641	3.5641	3.5641	3.5641	3.5641	chr1	44019162	44044591	+		novel	NM_002840	PTPRF	exonic	588
chr1:44118808-44128758+	0	0	0	0	1	0	3	3.5641	3.5641	3.5641	3.5641	5.69163	3.5641	7.68699	chr1	44118807	44128758	+		novel	NM_014663	KDM4A	exonic	662
chr1:44131367-44137546+	0	0	0	0	0	0	0	3.5641	3.5641	3.5641	3.5641	3.5641	3.5641	3.5641	chr1	44131366	44137546	+		novel	NM_014663	KDM4A	exonic	1111
chr1:44290403-44303983+	0	0	0	0	0	2	0	3.5641	3.5641	3.5641	3.5641	3.5641	6.8751	3.5641	chr1	44290402	44303983	+	hsa_circ_0012107	circBase	NM_174963	ST3GAL3	exonic	255
chr1:44386076-44387310+	1	1	6	5	0	1	0	6.48854	5.82032	7.85372	7.99909	3.5641	6.0136	3.5641	chr1	44386075	44387310	+	hsa_circ_0007205	circBase	ENST00000330208	ST3GAL3	intronic	1235
chr1:44595025-44596428+	0	0	0	0	0	0	0	3.5641	3.5641	3.5641	3.5641	3.5641	3.5641	3.5641	chr1	44595024	44596428	+		Guojunjie2014	NM_173484	KLF17	exonic	1089
chr1:44666214-44667351-	0	0	0	0	0	0	0	3.5641	3.5641	3.5641	3.5641	3.5641	3.5641	3.5641	chr1	44666213	44667351	-		novel			intergenic	1138
chr1:44686206-44687312-	0	0	0	3	0	0	0	3.5641	3.5641	3.5641	7.30592	3.5641	3.5641	3.5641	chr1	44686205	44687312	-		novel	NM_024066	ERI3	sense overlapping	1107
chr1:44707587-44713710-	0	0	0	0	0	0	2	3.5641	3.5641	3.5641	3.5641	3.5641	3.5641	7.14284	chr1	44707586	44713710	-		novel	NM_001301700	ERI3	intronic	6124
chr1:44750507-44785416-	1	0	0	0	4	0	2	6.48854	3.5641	3.5641	3.5641	7.41996	3.5641	7.14284	chr1	44750506	44785416	-	hsa_circ_0005716	circBase	NM_024066	ERI3	exonic	342
chr1:44750507-44804994-	0	3	1	0	0	1	0	3.5641	7.18845	5.59721	3.5641	3.5641	6.0136	3.5641	chr1	44750506	44804994	-	hsa_circ_0007437	circBase	NM_024066	ERI3	exonic	620
chr1:44773982-44785416-	0	0	0	0	0	1	2	3.5641	3.5641	3.5641	3.5641	3.5641	6.0136	7.14284	chr1	44773981	44785416	-	hsa_circ_0012144	circBase	NM_024066	ERI3	exonic	269
chr1:44773982-44804994-	3	0	3	1	5	5	2	7.9409	3.5641	6.92567	5.92196	7.72182	8.10707	7.14284	chr1	44773981	44804994	-	hsa_circ_0007693	circBase	NM_024066	ERI3	exonic	547
chr1:44778841-44804994-	0	0	0	0	0	0	0	3.5641	3.5641	3.5641	3.5641	3.5641	3.5641	3.5641	chr1	44778840	44804994	-	hsa_circ_0008515	circBase	NM_024066	ERI3	exonic	455
chr1:44785300-44804994-	0	0	2	0	0	0	0	3.5641	3.5641	6.40923	3.5641	3.5641	3.5641	3.5641	chr1	44785299	44804994	-	hsa_circ_0005246	circBase	NM_024066	ERI3	exonic	395
chr1:45166595-45169845+	0	0	0	0	0	0	0	3.5641	3.5641	3.5641	3.5641	3.5641	3.5641	3.5641	chr1	45166594	45169845	+		novel	NM_001145636	C1orf228	exonic	282
chr1:45223228-45223812+	0	0	0	0	0	0	2	3.5641	3.5641	3.5641	3.5641	3.5641	3.5641	7.14284	chr1	45223227	45223812	+	hsa_circ_0002563	circBase	NM_006845	KIF2C	exonic	247
chr1:45340350-45347411-	0	0	0	0	0	2	0	3.5641	3.5641	3.5641	3.5641	3.5641	6.8751	3.5641	chr1	45340349	45347411	-	hsa_circ_0012186	circBase	NM_020365	EIF2B3	exonic	546
chr1:45340350-45363116-	0	0	0	0	0	3	0	3.5641	3.5641	3.5641	3.5641	3.5641	7.41078	3.5641	chr1	45340349	45363116	-	hsa_circ_0012187	circBase	NM_020365	EIF2B3	exonic	636
chr1:45553553-45553909-	0	0	0	0	0	1	1	3.5641	3.5641	3.5641	3.5641	3.5641	6.0136	6.2588	chr1	45553552	45553909	-		Guojunjie2014	NM_020883	ZSWIM5	exonic	357
chr1:45796188-45800183-	0	0	0	0	0	0	0	3.5641	3.5641	3.5641	3.5641	3.5641	3.5641	3.5641	chr1	45796187	45800183	-		novel	NM_012222	MUTYH	exonic	1473
chr1:45887397-45923543-	0	0	0	0	0	0	0	3.5641	3.5641	3.5641	3.5641	3.5641	3.5641	3.5641	chr1	45887396	45923543	-		novel	NM_007170	TESK2	exonic	430
chr1:45923236-45940820-	0	0	0	0	0	0	2	3.5641	3.5641	3.5641	3.5641	3.5641	3.5641	7.14284	chr1	45923235	45940820	-		novel	ENST00000538496	TESK2	intronic	17585
chr1:46032241-46032692+	0	0	0	0	0	0	1	3.5641	3.5641	3.5641	3.5641	3.5641	3.5641	6.2588	chr1	46032240	46032692	+	hsa_circ_0000067	circBase	NM_006066	AKR1A1	exonic	272
chr1:46093932-46106075-	0	3	0	0	0	0	0	3.5641	7.18845	3.5641	3.5641	3.5641	3.5641	3.5641	chr1	46093931	46106075	-	hsa_circ_0004111	circBase	NM_021639	GPBP1L1	sense overlapping	12144
chr1:46096154-46106075-	0	2	0	0	0	0	0	3.5641	6.66082	3.5641	3.5641	3.5641	3.5641	3.5641	chr1	46096153	46106075	-		novel	NM_021639	GPBP1L1	exonic	619
chr1:46099161-46108171-	1	0	0	0	3	1	0	6.48854	3.5641	3.5641	3.5641	7.03776	6.0136	3.5641	chr1	46099160	46108171	-	hsa_circ_0005361	circBase	NM_021639	GPBP1L1	exonic	567
chr1:46099768-46126049-	0	0	0	0	0	0	0	3.5641	3.5641	3.5641	3.5641	3.5641	3.5641	3.5641	chr1	46099767	46126049	-		novel	NM_021639	GPBP1L1	sense overlapping	26282
chr1:46105882-46108171-	0	1	4	3	16	4	4	3.5641	5.82032	7.30518	7.30592	9.34323	7.80053	8.08117	chr1	46105881	46108171	-	hsa_circ_0008774	circBase	NM_021639	GPBP1L1	exonic	267
chr1:46105882-46120991-	0	0	0	0	0	4	0	3.5641	3.5641	3.5641	3.5641	3.5641	7.80053	3.5641	chr1	46105881	46120991	-	hsa_circ_0012265	circBase	NM_021639	GPBP1L1	exonic	684
chr1:46105882-46126049-	0	0	6	0	0	0	1	3.5641	3.5641	7.85372	3.5641	3.5641	3.5641	6.2588	chr1	46105881	46126049	-		novel	NM_021639	GPBP1L1	sense overlapping	20168
chr1:46108099-46124814-	0	0	4	0	0	0	0	3.5641	3.5641	7.30518	3.5641	3.5641	3.5641	3.5641	chr1	46108098	46124814	-	hsa_circ_0002736	circBase	NM_021639	GPBP1L1	exonic	605
chr1:46120215-46126049-	0	0	3	0	0	0	0	3.5641	3.5641	6.92567	3.5641	3.5641	3.5641	3.5641	chr1	46120214	46126049	-		novel	NM_021639	GPBP1L1	sense overlapping	5835
chr1:46120215-46126897-	0	0	2	0	0	0	0	3.5641	3.5641	6.40923	3.5641	3.5641	3.5641	3.5641	chr1	46120214	46126897	-		novel	NM_021639	GPBP1L1	exonic	1574
chr1:46124700-46126897-	0	0	0	0	0	1	1	3.5641	3.5641	3.5641	3.5641	3.5641	6.0136	6.2588	chr1	46124699	46126897	-	hsa_circ_0000068	circBase	NM_021639	GPBP1L1	exonic	1157	B-cell chronic lymphocytic leukemia, Hodgkin's lymphoma, Intrahepatic cholangiocarcinoma (ICC), acute lymphoblastic leukemia (ALL), acute myeloid leukemia (AML), acute promyelocytic leukemia (APL), adrenocortical carcinoma, autism spectrum disorder (ASD), bladder cancer, breast cancer, cardiac hypertrophy, chronic lymphocytic leukemia (CLL), chronic pancreatitis, colorectal cancer, gastric cancer…
chr1:46179918-46182689-	0	0	0	0	0	0	0	3.5641	3.5641	3.5641	3.5641	3.5641	3.5641	3.5641	chr1	46179917	46182689	-	hsa_circ_0012272	circBase	NM_005897	IPP	exonic	344
chr1:46867763-46872040+	0	0	0	0	0	0	0	3.5641	3.5641	3.5641	3.5641	3.5641	3.5641	3.5641	chr1	46867762	46872040	+		novel	NM_001441	FAAH	exonic	756
chr1:47042247-47051646-	0	0	0	0	0	0	0	3.5641	3.5641	3.5641	3.5641	3.5641	3.5641	3.5641	chr1	47042246	47051646	-		novel	NR_024176	MKNK1	exonic	381
chr1:47118253-47124409-	0	0	0	0	0	0	0	3.5641	3.5641	3.5641	3.5641	3.5641	3.5641	3.5641	chr1	47118252	47124409	-		novel	NM_022745	ATPAF1	exonic	213
chr1:47130928-47157609-	0	2	0	0	0	0	0	3.5641	6.66082	3.5641	3.5641	3.5641	3.5641	3.5641	chr1	47130927	47157609	-		novel	uc010omh.1	EFCAB14	exonic	650
chr1:47144141-47157609-	0	0	0	0	3	0	0	3.5641	3.5641	3.5641	3.5641	7.03776	3.5641	3.5641	chr1	47144140	47157609	-		novel	NM_014774	EFCAB14	sense overlapping	13469
chr1:47144141-47162321-	0	0	0	0	0	0	0	3.5641	3.5641	3.5641	3.5641	3.5641	3.5641	3.5641	chr1	47144140	47162321	-		novel	NM_014774	EFCAB14	sense overlapping	18181
chr1:47512139-47521237+	1	0	4	0	0	0	1	6.48854	3.5641	7.30518	3.5641	3.5641	3.5641	6.2588	chr1	47512138	47521237	+		novel	NM_178033	CYP4X1	sense overlapping	9099
chr1:47512139-47534435+	0	0	0	0	0	0	2	3.5641	3.5641	3.5641	3.5641	3.5641	3.5641	7.14284	chr1	47512138	47534435	+		novel	NM_178033	CYP4X1	sense overlapping	22297
chr1:47514237-47515711+	2	0	0	0	0	0	0	7.39025	3.5641	3.5641	3.5641	3.5641	3.5641	3.5641	chr1	47514236	47515711	+		novel	NM_178033	CYP4X1	sense overlapping	1475
chr1:47725961-47735538-	0	0	0	0	0	0	0	3.5641	3.5641	3.5641	3.5641	3.5641	3.5641	3.5641	chr1	47725960	47735538	-		novel	NM_003035	STIL	exonic	694
chr1:47755107-47770668-	0	0	0	0	0	0	0	3.5641	3.5641	3.5641	3.5641	3.5641	3.5641	3.5641	chr1	47755106	47770668	-		novel	NM_003035	STIL	exonic	979
chr1:47761437-47767420-	0	0	0	2	4	0	0	3.5641	3.5641	3.5641	6.77389	7.41996	3.5641	3.5641	chr1	47761436	47767420	-	hsa_circ_0002632	circBase	NM_003035	STIL	exonic	520
chr1:47834141-47840965+	0	1	2	3	0	0	0	3.5641	5.82032	6.40923	7.30592	3.5641	3.5641	3.5641	chr1	47834140	47840965	+	hsa_circ_0008201	circBase	NM_016308	CMPK1	exonic	474
chr1:48477202-48520868+	0	0	0	0	0	0	0	3.5641	3.5641	3.5641	3.5641	3.5641	3.5641	3.5641	chr1	48477201	48520868	+		novel	ENST00000439795	RP4-683M8.2	sense overlapping	43667
chr1:48477202-48549704+	3	0	0	0	0	0	0	7.9409	3.5641	3.5641	3.5641	3.5641	3.5641	3.5641	chr1	48477201	48549704	+		novel	ENST00000439795	RP4-683M8.2	sense overlapping	72503
chr1:48477202-48562908+	1	0	0	0	0	0	0	6.48854	3.5641	3.5641	3.5641	3.5641	3.5641	3.5641	chr1	48477201	48562908	+		novel	ENST00000414953	CYP46A4P	sense overlapping	85707
chr1:48593580-48594245+	0	0	0	0	0	0	2	3.5641	3.5641	3.5641	3.5641	3.5641	3.5641	7.14284	chr1	48593579	48594245	+		novel	TCONS_l2_00000272	XLOC_l2_000196	intronic	666
chr1:48593580-48594245-	0	4	0	0	0	0	0	3.5641	7.57394	3.5641	3.5641	3.5641	3.5641	3.5641	chr1	48593579	48594245	-		novel	NR_026749	SKINTL	exonic	228
chr1:48771459-48825442-	4	0	2	1	0	2	2	8.33847	3.5641	6.40923	5.92196	3.5641	6.8751	7.14284	chr1	48771458	48825442	-		Guojunjie2014	NM_019073	SPATA6	exonic	377
chr1:48771459-48851021-	0	3	0	0	0	0	0	3.5641	7.18845	3.5641	3.5641	3.5641	3.5641	3.5641	chr1	48771458	48851021	-		novel	NM_019073	SPATA6	exonic	418
chr1:48771459-48865316-	0	0	0	2	9	0	3	3.5641	3.5641	3.5641	6.77389	8.53344	3.5641	7.68699	chr1	48771458	48865316	-		novel	NM_019073	SPATA6	exonic	800
chr1:48771459-48869554-	2	0	0	2	0	5	2	7.39025	3.5641	3.5641	6.77389	3.5641	8.10707	7.14284	chr1	48771458	48869554	-		novel	NM_019073	SPATA6	exonic	881
chr1:48821342-48825442-	11	11	24	35	86	44	26	9.76396	8.97522	9.79731	10.7481	11.7479	11.1886	10.7273	chr1	48821341	48825442	-	hsa_circ_0008202	circBase	NM_019073	SPATA6	exonic	285
chr1:48821342-48865316-	0	0	11	3	0	4	3	3.5641	3.5641	8.69427	7.30592	3.5641	7.80053	7.68699	chr1	48821341	48865316	-		novel	NM_019073	SPATA6	exonic	708
chr1:48821342-48869554-	0	5	15	6	2	11	9	3.5641	7.87784	9.1307	8.25096	6.51632	9.21041	9.21566	chr1	48821341	48869554	-	hsa_circ_0012386	circBase	NM_019073	SPATA6	exonic	789
chr1:48821390-48825442-	0	0	0	1	6	1	0	3.5641	3.5641	3.5641	5.92196	7.97132	6.0136	3.5641	chr1	48821389	48825442	-		Zhang2014	NM_001286238	SPATA6	exonic	237
chr1:48821390-48869554-	0	0	5	0	0	2	0	3.5641	3.5641	7.60537	3.5641	3.5641	6.8751	3.5641	chr1	48821389	48869554	-		novel	NM_001286238	SPATA6	exonic	741
chr1:48850981-48861026-	0	0	0	2	0	0	0	3.5641	3.5641	3.5641	6.77389	3.5641	3.5641	3.5641	chr1	48850980	48861026	-		novel	NM_019073	SPATA6	exonic	129
chr1:48850981-48869554-	0	0	5	0	5	0	0	3.5641	3.5641	7.60537	3.5641	7.72182	3.5641	3.5641	chr1	48850980	48869554	-		Guojunjie2014	NM_019073	SPATA6	exonic	504
chr1:48860939-48865316-	0	0	5	0	0	2	1	3.5641	3.5641	7.60537	3.5641	3.5641	6.8751	6.2588	chr1	48860938	48865316	-		novel	NM_019073	SPATA6	exonic	382
chr1:48860939-48869554-	0	0	5	0	0	1	0	3.5641	3.5641	7.60537	3.5641	3.5641	6.0136	3.5641	chr1	48860938	48869554	-		Guojunjie2014	NM_019073	SPATA6	exonic	463
chr1:48860939-48877260-	0	0	0	3	0	0	0	3.5641	3.5641	3.5641	7.30592	3.5641	3.5641	3.5641	chr1	48860938	48877260	-		novel	NM_019073	SPATA6	exonic	588
chr1:48860939-48878823-	0	0	0	0	0	0	3	3.5641	3.5641	3.5641	3.5641	3.5641	3.5641	7.68699	chr1	48860938	48878823	-		novel	NM_019073	SPATA6	exonic	630
chr1:50956260-51001129-	0	0	0	3	0	1	1	3.5641	3.5641	3.5641	7.30592	3.5641	6.0136	6.2588	chr1	50956259	51001129	-	hsa_circ_0008981	circBase	NM_007051	FAF1	exonic	248
chr1:51001041-51050483-	0	0	0	1	0	2	0	3.5641	3.5641	3.5641	5.92196	3.5641	6.8751	3.5641	chr1	51001040	51050483	-	hsa_circ_0012396	circBase	NM_007051	FAF1	exonic	654
chr1:51001041-51061888-	0	0	0	2	0	0	0	3.5641	3.5641	3.5641	6.77389	3.5641	3.5641	3.5641	chr1	51001040	51061888	-	hsa_circ_0012397	circBase	NM_007051	FAF1	exonic	750
chr1:51032749-51061888-	0	2	2	0	0	0	4	3.5641	6.66082	6.40923	3.5641	3.5641	3.5641	8.08117	chr1	51032748	51061888	-	hsa_circ_0008197	circBase	NM_007051	FAF1	exonic	524
chr1:51121114-51210447-	0	0	0	1	7	0	0	3.5641	3.5641	3.5641	5.92196	8.18397	3.5641	3.5641	chr1	51121113	51210447	-	hsa_circ_0004619	circBase	NM_007051	FAF1	exonic	377
chr1:51171472-51210426-	0	4	0	0	0	0	0	3.5641	7.57394	3.5641	3.5641	3.5641	3.5641	3.5641	chr1	51171471	51210426	-		novel	NM_007051	FAF1	sense overlapping	38955
chr1:51253672-51323669-	0	0	3	0	0	0	1	3.5641	3.5641	6.92567	3.5641	3.5641	3.5641	6.2588	chr1	51253671	51323669	-	hsa_circ_0003332	circBase	NM_007051	FAF1	exonic	322
chr1:51829538-51831701-	0	0	0	1	0	2	0	3.5641	3.5641	3.5641	5.92196	3.5641	6.8751	3.5641	chr1	51829537	51831701	-	hsa_circ_0012417	circBase	NM_001981	EPS15	exonic	240
chr1:51831625-51864837-	0	0	0	0	0	0	0	3.5641	3.5641	3.5641	3.5641	3.5641	3.5641	3.5641	chr1	51831624	51864837	-	hsa_circ_0012418	circBase	NM_001981	EPS15	exonic	278
chr1:51860053-51887530-	0	5	0	4	1	1	0	3.5641	7.87784	3.5641	7.69374	5.69163	6.0136	3.5641	chr1	51860052	51887530	-	hsa_circ_0012423	circBase	NM_001981	EPS15	exonic	1079
chr1:51860053-51913807-	0	0	6	0	0	0	5	3.5641	3.5641	7.85372	3.5641	3.5641	3.5641	8.39044	chr1	51860052	51913807	-	hsa_circ_0012425	circBase	NM_001981	EPS15	exonic	1558
chr1:51864704-51887530-	0	0	1	0	4	0	0	3.5641	3.5641	5.59721	3.5641	7.41996	3.5641	3.5641	chr1	51864703	51887530	-		novel	NM_001981	EPS15	exonic	1012
chr1:51868107-51871780-	1	0	0	0	0	2	0	6.48854	3.5641	3.5641	3.5641	3.5641	6.8751	3.5641	chr1	51868106	51871780	-	hsa_circ_0004501	circBase	NM_001981	EPS15	exonic	409
chr1:51868107-51874004-	2	0	7	5	3	11	7	7.39025	3.5641	8.06554	7.99909	7.03776	9.21041	8.86127	chr1	51868106	51874004	-	hsa_circ_0005567	circBase	NM_001981	EPS15	exonic	607
chr1:51868107-51906104-	0	0	0	0	0	0	0	3.5641	3.5641	3.5641	3.5641	3.5641	3.5641	3.5641	chr1	51868106	51906104	-	hsa_circ_0012432	circBase	NM_001981	EPS15	exonic	928
chr1:51868107-51913807-	0	1	0	2	3	0	1	3.5641	5.82032	3.5641	6.77389	7.03776	3.5641	6.2588	chr1	51868106	51913807	-	hsa_circ_0012434	circBase	NM_001981	EPS15	exonic	1321
chr1:51868107-51930998-	0	0	0	1	0	1	1	3.5641	3.5641	3.5641	5.92196	3.5641	6.0136	6.2588	chr1	51868106	51930998	-	hsa_circ_0012436	circBase	NM_001981	EPS15	exonic	1573
chr1:51871577-51874004-	0	0	0	3	2	2	1	3.5641	3.5641	3.5641	7.30592	6.51632	6.8751	6.2588	chr1	51871576	51874004	-	hsa_circ_0004877	circBase	NM_001981	EPS15	exonic	402
chr1:51875207-51887530-	0	0	3	0	0	0	0	3.5641	3.5641	6.92567	3.5641	3.5641	3.5641	3.5641	chr1	51875206	51887530	-		novel	NM_001981	EPS15	exonic	235
chr1:51887458-51913807-	0	0	5	0	0	2	1	3.5641	3.5641	7.60537	3.5641	3.5641	6.8751	6.2588	chr1	51887457	51913807	-	hsa_circ_0012444	circBase	NM_001981	EPS15	exonic	552
chr1:51887458-51930998-	0	0	0	0	0	0	3	3.5641	3.5641	3.5641	3.5641	3.5641	3.5641	7.68699	chr1	51887457	51930998	-		novel	NM_001981	EPS15	exonic	804
chr1:51902778-51913807-	0	0	0	4	0	0	0	3.5641	3.5641	3.5641	7.69374	3.5641	3.5641	3.5641	chr1	51902777	51913807	-		novel	NM_001981	EPS15	sense overlapping	11030
chr1:51906019-51913807-	0	0	0	0	0	0	0	3.5641	3.5641	3.5641	3.5641	3.5641	3.5641	3.5641	chr1	51906018	51913807	-	hsa_circ_0006125	circBase	NM_001981	EPS15	exonic	479
chr1:51906019-51930998-	0	0	0	0	0	1	0	3.5641	3.5641	3.5641	3.5641	3.5641	6.0136	3.5641	chr1	51906018	51930998	-	hsa_circ_0012445	circBase	NM_001981	EPS15	exonic	731
chr1:51924713-51929470-	0	0	0	0	0	2	0	3.5641	3.5641	3.5641	3.5641	3.5641	6.8751	3.5641	chr1	51924712	51929470	-		novel	ENST00000464478	EPS15	exonic	294
chr1:51926763-51930998-	0	0	0	0	1	2	0	3.5641	3.5641	3.5641	3.5641	5.69163	6.8751	3.5641	chr1	51926762	51930998	-	hsa_circ_0007330	circBase	NM_001981	EPS15	exonic	252
chr1:51926763-51946986-	0	0	0	0	0	0	0	3.5641	3.5641	3.5641	3.5641	3.5641	3.5641	3.5641	chr1	51926762	51946986	-	hsa_circ_0006350	circBase	NM_001981	EPS15	exonic	528
chr1:51930933-51946986-	0	0	0	0	4	0	0	3.5641	3.5641	3.5641	3.5641	7.41996	3.5641	3.5641	chr1	51930932	51946986	-		novel	NM_001981	EPS15	exonic	342
chr1:52035220-52039727-	0	0	0	0	2	0	0	3.5641	3.5641	3.5641	3.5641	6.51632	3.5641	3.5641	chr1	52035219	52039727	-		novel	ENST00000431943	CALR4P	exonic	305
chr1:52214041-52231653+	0	0	0	0	0	1	1	3.5641	3.5641	3.5641	3.5641	3.5641	6.0136	6.2588	chr1	52214040	52231653	+		novel	NM_024586	OSBPL9	exonic	476
chr1:52214041-52237854+	0	0	0	0	0	0	0	3.5641	3.5641	3.5641	3.5641	3.5641	3.5641	3.5641	chr1	52214040	52237854	+		novel	NM_024586	OSBPL9	exonic	589
chr1:52215817-52227643+	0	0	0	1	0	0	2	3.5641	3.5641	3.5641	5.92196	3.5641	3.5641	7.14284	chr1	52215816	52227643	+	hsa_circ_0012460	circBase	NM_024586	OSBPL9	exonic	286
chr1:52215817-52231653+	0	0	4	1	0	1	0	3.5641	3.5641	7.30518	5.92196	3.5641	6.0136	3.5641	chr1	52215816	52231653	+	hsa_circ_0008022	circBase	NM_024586	OSBPL9	exonic	446
chr1:52226362-52248315+	0	0	0	0	0	0	0	3.5641	3.5641	3.5641	3.5641	3.5641	3.5641	3.5641	chr1	52226361	52248315	+		novel	NM_024586	OSBPL9	exonic	931
chr1:52237742-52238395+	0	0	9	0	0	0	4	3.5641	3.5641	8.41389	3.5641	3.5641	3.5641	8.08117	chr1	52237741	52238395	+	hsa_circ_0002039	circBase	NM_024586	OSBPL9	exonic	232
chr1:52237742-52248315+	0	0	0	2	4	0	0	3.5641	3.5641	3.5641	6.77389	7.41996	3.5641	3.5641	chr1	52237741	52248315	+		novel	NM_024586	OSBPL9	exonic	575
chr1:52246836-52253461+	0	11	0	0	0	1	0	3.5641	8.97522	3.5641	3.5641	3.5641	6.0136	3.5641	chr1	52246835	52253461	+		novel	ENST00000531828	OSBPL9	exonic	955
chr1:52253126-52253568+	0	0	0	0	6	0	0	3.5641	3.5641	3.5641	3.5641	7.97132	3.5641	3.5641	chr1	52253125	52253568	+		novel	NM_024586	OSBPL9	sense overlapping	443
chr1:52279707-52299842-	2	0	4	0	0	0	3	7.39025	3.5641	7.30518	3.5641	3.5641	3.5641	7.68699	chr1	52279706	52299842	-		novel	NM_002525	NRD1	exonic	962
chr1:52283738-52299842-	1	0	3	0	0	0	0	6.48854	3.5641	6.92567	3.5641	3.5641	3.5641	3.5641	chr1	52283737	52299842	-	hsa_circ_0003613	circBase	NM_002525	NRD1	exonic	649
chr1:52283738-52306186-	0	0	2	0	0	0	0	3.5641	3.5641	6.40923	3.5641	3.5641	3.5641	3.5641	chr1	52283737	52306186	-		novel	NM_002525	NRD1	exonic	1224
chr1:52285472-52299842-	0	0	0	0	0	0	0	3.5641	3.5641	3.5641	3.5641	3.5641	3.5641	3.5641	chr1	52285471	52299842	-	hsa_circ_0012476	circBase	NM_002525	NRD1	exonic	579
chr1:52289336-52299842-	0	0	3	1	0	0	0	3.5641	3.5641	6.92567	5.92196	3.5641	3.5641	3.5641	chr1	52289335	52299842	-	hsa_circ_0007430	circBase	NM_002525	NRD1	exonic	447
chr1:52293468-52299842-	4	1	21	8	7	12	5	8.33847	5.82032	9.6074	8.65193	8.18397	9.33354	8.39044	chr1	52293467	52299842	-	hsa_circ_0009076	circBase	NM_002525	NRD1	exonic	228
chr1:52299689-52321060-	0	0	0	0	0	2	0	3.5641	3.5641	3.5641	3.5641	3.5641	6.8751	3.5641	chr1	52299688	52321060	-		novel	NM_002525	NRD1	sense overlapping	21372
chr1:52301803-52306186-	0	0	0	0	0	0	0	3.5641	3.5641	3.5641	3.5641	3.5641	3.5641	3.5641	chr1	52301802	52306186	-		novel	NM_002525	NRD1	exonic	575
chr1:52729445-52769597+	0	0	0	0	6	1	0	3.5641	3.5641	3.5641	3.5641	7.97132	6.0136	3.5641	chr1	52729444	52769597	+		novel	NM_004799	ZFYVE9	exonic	1260
chr1:52732403-52734281+	0	5	0	0	0	0	0	3.5641	7.87784	3.5641	3.5641	3.5641	3.5641	3.5641	chr1	52732402	52734281	+		novel	NM_004799	ZFYVE9	sense overlapping	1879
chr1:52747333-52759349+	0	0	0	0	0	0	0	3.5641	3.5641	3.5641	3.5641	3.5641	3.5641	3.5641	chr1	52747332	52759349	+		novel	NM_004799	ZFYVE9	exonic	381
chr1:52747333-52800440+	0	3	0	1	0	0	0	3.5641	7.18845	3.5641	5.92196	3.5641	3.5641	3.5641	chr1	52747332	52800440	+		novel	NM_004799	ZFYVE9	exonic	801
chr1:52761567-52769597+	0	0	0	0	0	0	0	3.5641	3.5641	3.5641	3.5641	3.5641	3.5641	3.5641	chr1	52761566	52769597	+		novel	NM_004799	ZFYVE9	exonic	188
chr1:52911459-52927441-	0	0	0	1	0	1	2	3.5641	3.5641	3.5641	5.92196	3.5641	6.0136	7.14284	chr1	52911458	52927441	-		novel	NM_015269	ZCCHC11	exonic	753
chr1:52937624-52975384-	0	0	0	2	0	0	0	3.5641	3.5641	3.5641	6.77389	3.5641	3.5641	3.5641	chr1	52937623	52975384	-		novel	NM_015269	ZCCHC11	exonic	1996
chr1:52947095-52975384-	0	0	0	3	0	1	0	3.5641	3.5641	3.5641	7.30592	3.5641	6.0136	3.5641	chr1	52947094	52975384	-		novel	NM_015269	ZCCHC11	exonic	966
chr1:52947476-52975384-	0	0	0	0	0	1	0	3.5641	3.5641	3.5641	3.5641	3.5641	6.0136	3.5641	chr1	52947475	52975384	-		novel	NM_015269	ZCCHC11	exonic	753
chr1:52954581-52962855-	0	0	0	0	4	0	0	3.5641	3.5641	3.5641	3.5641	7.41996	3.5641	3.5641	chr1	52954580	52962855	-	hsa_circ_0012550	circBase	NM_015269	ZCCHC11	exonic	516
chr1:52954581-52975384-	0	0	0	2	6	0	0	3.5641	3.5641	3.5641	6.77389	7.97132	3.5641	3.5641	chr1	52954580	52975384	-		Zhang2014	NM_015269	ZCCHC11	exonic	633
chr1:52956404-52975384-	0	0	8	1	10	0	0	3.5641	3.5641	8.2502	5.92196	8.68083	3.5641	3.5641	chr1	52956403	52975384	-		novel	NM_015269	ZCCHC11	exonic	506
chr1:52959283-52975384-	3	4	20	26	17	12	4	7.9409	7.57394	9.53811	10.3227	9.42914	9.33354	8.08117	chr1	52959282	52975384	-	hsa_circ_0003632	circBase	NM_015269	ZCCHC11	exonic	436
chr1:52975268-52992045-	0	0	0	0	6	1	2	3.5641	3.5641	3.5641	3.5641	7.97132	6.0136	7.14284	chr1	52975267	52992045	-		novel	NM_015269	ZCCHC11	exonic	1092
chr1:52981563-52992045-	0	0	0	3	4	3	3	3.5641	3.5641	3.5641	7.30592	7.41996	7.41078	7.68699	chr1	52981562	52992045	-	hsa_circ_0012553	circBase	NM_015269	ZCCHC11	exonic	975
chr1:52991020-52992045-	3	0	0	0	0	0	0	7.9409	3.5641	3.5641	3.5641	3.5641	3.5641	3.5641	chr1	52991019	52992045	-		novel	ENST00000484723	ZCCHC11	intronic	1026
chr1:53236692-53237446+	0	0	0	0	0	0	0	3.5641	3.5641	3.5641	3.5641	3.5641	3.5641	3.5641	chr1	53236691	53237446	+	hsa_circ_0012556	circBase	NM_024646	ZYG11B	exonic	755
chr1:53267491-53267811+	0	0	5	1	3	0	0	3.5641	3.5641	7.60537	5.92196	7.03776	3.5641	3.5641	chr1	53267490	53267811	+	hsa_circ_0003996	circBase	NM_024646	ZYG11B	exonic	210
chr1:53407468-53427301+	0	0	0	2	0	0	0	3.5641	3.5641	3.5641	6.77389	3.5641	3.5641	3.5641	chr1	53407467	53427301	+		novel	NM_002979	SCP2	exonic	454
chr1:53407468-53446215+	0	0	0	0	0	0	0	3.5641	3.5641	3.5641	3.5641	3.5641	3.5641	3.5641	chr1	53407467	53446215	+		novel	NM_002979	SCP2	exonic	904
chr1:53443889-53453808+	0	0	0	0	0	0	2	3.5641	3.5641	3.5641	3.5641	3.5641	3.5641	7.14284	chr1	53443888	53453808	+	hsa_circ_0012585	circBase	NM_002979	SCP2	exonic	407
chr1:53459075-53459374-	0	0	0	0	0	5	0	3.5641	3.5641	3.5641	3.5641	3.5641	8.10707	3.5641	chr1	53459074	53459374	-	hsa_circ_0006906	circBase	ENST00000414168	RP11-334A14.2	sense overlapping	300
chr1:53699214-53701307-	1	4	0	1	0	0	0	6.48854	7.57394	3.5641	5.92196	3.5641	3.5641	3.5641	chr1	53699213	53701307	-		Guojunjie2014	NM_002370	MAGOH	exonic	170
chr1:54021829-54022240-	0	0	0	0	0	0	0	3.5641	3.5641	3.5641	3.5641	3.5641	3.5641	3.5641	chr1	54021828	54022240	-		novel	ENST00000312233	GLIS1	intronic	412
chr1:54022052-54022283-	0	0	0	0	0	0	0	3.5641	3.5641	3.5641	3.5641	3.5641	3.5641	3.5641	chr1	54022051	54022283	-		novel	ENST00000312233	GLIS1	intronic	232
chr1:54022063-54022294-	0	0	0	0	0	0	0	3.5641	3.5641	3.5641	3.5641	3.5641	3.5641	3.5641	chr1	54022062	54022294	-		novel	ENST00000312233	GLIS1	intronic	232
chr1:54059781-54065951-	0	0	0	1	0	0	1	3.5641	3.5641	3.5641	5.92196	3.5641	3.5641	6.2588	chr1	54059780	54065951	-	hsa_circ_0002079	circBase	NM_147193	GLIS1	exonic	1061
chr1:54098943-54099149-	0	0	0	0	0	0	0	3.5641	3.5641	3.5641	3.5641	3.5641	3.5641	3.5641	chr1	54098942	54099149	-		novel	ENST00000312233	GLIS1	intronic	207
chr1:54343988-54344395-	0	0	0	0	0	4	0	3.5641	3.5641	3.5641	3.5641	3.5641	7.80053	3.5641	chr1	54343987	54344395	-	hsa_circ_0012623	circBase	NM_018982	YIPF1	exonic	169
chr1:54348616-54348949-	0	3	0	1	8	0	0	3.5641	7.18845	3.5641	5.92196	8.36926	3.5641	3.5641	chr1	54348615	54348949	-	hsa_circ_0007074	circBase	ENST00000465897	YIPF1	exonic	253
chr1:54382452-54405770-	0	0	0	0	0	0	0	3.5641	3.5641	3.5641	3.5641	3.5641	3.5641	3.5641	chr1	54382451	54405770	-		novel	NM_016126	HSPB11	sense overlapping	23319
chr1:54497850-54509198-	0	0	0	0	1	0	2	3.5641	3.5641	3.5641	3.5641	5.69163	3.5641	7.14284	chr1	54497849	54509198	-		novel	NM_004872	TMEM59	sense overlapping	11349
chr1:54502283-54509198-	0	0	0	1	3	0	0	3.5641	3.5641	3.5641	5.92196	7.03776	3.5641	3.5641	chr1	54502282	54509198	-		novel	NM_004872	TMEM59	exonic	426
chr1:54506429-54509198-	0	0	2	2	2	3	0	3.5641	3.5641	6.40923	6.77389	6.51632	7.41078	3.5641	chr1	54506428	54509198	-	hsa_circ_0012634	circBase	NM_004872	TMEM59	exonic	317
chr1:54506429-54513045-	0	0	3	1	0	0	0	3.5641	3.5641	6.92567	5.92196	3.5641	3.5641	3.5641	chr1	54506428	54513045	-	hsa_circ_0004839	circBase	NM_004872	TMEM59	exonic	518
chr1:55586269-55614243-	0	0	0	3	0	0	0	3.5641	3.5641	3.5641	7.30592	3.5641	3.5641	3.5641	chr1	55586268	55614243	-	hsa_circ_0012696	circBase	NM_015306	USP24	exonic	2648
chr1:55595150-55598373-	0	0	0	0	0	0	0	3.5641	3.5641	3.5641	3.5641	3.5641	3.5641	3.5641	chr1	55595149	55598373	-	hsa_circ_0012704	circBase	NM_015306	USP24	exonic	254
chr1:55622929-55637351-	0	0	0	2	0	0	0	3.5641	3.5641	3.5641	6.77389	3.5641	3.5641	3.5641	chr1	55622928	55637351	-		novel	NM_015306	USP24	exonic	640
chr1:55637229-55643805-	0	0	0	0	0	0	0	3.5641	3.5641	3.5641	3.5641	3.5641	3.5641	3.5641	chr1	55637228	55643805	-		novel	NM_015306	USP24	exonic	501
chr1:56894026-56895978-	0	0	0	2	0	0	0	3.5641	3.5641	3.5641	6.77389	3.5641	3.5641	3.5641	chr1	56894025	56895978	-		novel			intergenic	1953
chr1:56989495-56990226-	0	0	0	0	0	0	0	3.5641	3.5641	3.5641	3.5641	3.5641	3.5641	3.5641	chr1	56989494	56990226	-	hsa_circ_0012715	circBase	NM_003713	PPAP2B	exonic	336
chr1:58719479-58728252-	0	0	0	2	0	0	0	3.5641	3.5641	3.5641	6.77389	3.5641	3.5641	3.5641	chr1	58719478	58728252	-		novel	ENST00000485760	DAB1	intronic	8774
chr1:58971732-59000003-	0	0	5	6	2	0	0	3.5641	3.5641	7.60537	8.25096	6.51632	3.5641	3.5641	chr1	58971731	59000003	-	hsa_circ_0006281	circBase	NM_145243	OMA1	exonic	636
chr1:58971732-59002413-	0	11	5	10	6	9	1	3.5641	8.97522	7.60537	8.96535	7.97132	8.92729	6.2588	chr1	58971731	59002413	-	hsa_circ_0000072	circBase	NM_145243	OMA1	exonic	865	Alzheimer's disease, Duchenne muscular dystrophy (DMD), PFV-1 infection, acute myeloid leukemia (AML), autism spectrum disorder (ASD), breast cancer, colorectal cancer, epithelial ovarian cancer (EOC), esophageal cancer, head and neck squamous cell carcinoma (HNSCC), hepatocellular carcinoma (HCC), lung cancer, malignant melanoma, multiple myeloma (MM), non-small cell lung cancer (NSCLC), ovarian…
chr1:58971732-59004982-	0	0	4	11	2	2	5	3.5641	3.5641	7.30518	9.09974	6.51632	6.8751	8.39044	chr1	58971731	59004982	-	hsa_circ_0002316	circBase	NM_145243	OMA1	exonic	1381
chr1:58992933-59002413-	0	1	0	0	0	0	0	3.5641	5.82032	3.5641	3.5641	3.5641	3.5641	3.5641	chr1	58992932	59002413	-	hsa_circ_0000073	circBase	NM_145243	OMA1	exonic	715	Alzheimer's disease, Duchenne muscular dystrophy (DMD), PFV-1 infection, acute myeloid leukemia (AML), autism spectrum disorder (ASD), breast cancer, colorectal cancer, epithelial ovarian cancer (EOC), esophageal cancer, head and neck squamous cell carcinoma (HNSCC), hepatocellular carcinoma (HCC), lung cancer, malignant melanoma, multiple myeloma (MM), non-small cell lung cancer (NSCLC), ovarian…
chr1:58992933-59004982-	1	0	3	3	0	0	2	6.48854	3.5641	6.92567	7.30592	3.5641	3.5641	7.14284	chr1	58992932	59004982	-	hsa_circ_0012721	circBase	NM_145243	OMA1	exonic	1231
chr1:58999621-59004978-	0	0	0	2	0	0	1	3.5641	3.5641	3.5641	6.77389	3.5641	3.5641	6.2588	chr1	58999620	59004978	-		novel	ENST00000485760	DAB1	intronic	5358
chr1:59002181-59004978-	0	0	0	0	8	0	0	3.5641	3.5641	3.5641	3.5641	8.36926	3.5641	3.5641	chr1	59002180	59004978	-		novel	ENST00000485760	DAB1	intronic	2798
chr1:59126842-59150923-	0	0	0	0	0	0	0	3.5641	3.5641	3.5641	3.5641	3.5641	3.5641	3.5641	chr1	59126841	59150923	-		novel	NM_001085487	MYSM1	exonic	1929
chr1:59137542-59142728-	0	0	0	0	0	0	0	3.5641	3.5641	3.5641	3.5641	3.5641	3.5641	3.5641	chr1	59137541	59142728	-		Zhang2014	NM_001085487	MYSM1	exonic	402
chr1:59137542-59150923-	1	0	1	0	0	1	1	6.48854	3.5641	5.59721	3.5641	3.5641	6.0136	6.2588	chr1	59137541	59150923	-	hsa_circ_0012732	circBase	NM_001085487	MYSM1	exonic	1262
chr1:59139245-59150923-	0	0	0	0	0	2	0	3.5641	3.5641	3.5641	3.5641	3.5641	6.8751	3.5641	chr1	59139244	59150923	-	hsa_circ_0012735	circBase	NM_001085487	MYSM1	exonic	1173
chr1:59147457-59150923-	0	0	0	0	0	0	0	3.5641	3.5641	3.5641	3.5641	3.5641	3.5641	3.5641	chr1	59147456	59150923	-	hsa_circ_0012742	circBase	NM_001085487	MYSM1	exonic	860
chr1:59150825-59155921-	0	0	0	2	0	0	1	3.5641	3.5641	3.5641	6.77389	3.5641	3.5641	6.2588	chr1	59150824	59155921	-	hsa_circ_0002222	circBase	NM_001085487	MYSM1	exonic	202
chr1:59781264-59844509+	0	0	0	0	0	0	0	3.5641	3.5641	3.5641	3.5641	3.5641	3.5641	3.5641	chr1	59781263	59844509	+		novel	NM_018291	FGGY	sense overlapping	63246
chr1:59787208-59812070+	1	12	13	3	1	7	2	6.48854	9.09793	8.92892	7.30592	5.69163	8.5747	7.14284	chr1	59787207	59812070	+	hsa_circ_0000075	circBase	NM_018291	FGGY	exonic	479
chr1:59787208-59844509+	7	5	0	3	7	3	5	9.12306	7.87784	3.5641	7.30592	8.18397	7.41078	8.39044	chr1	59787207	59844509	+	hsa_circ_0005354	circBase	NM_018291	FGGY	exonic	568
chr1:59805630-59844509+	3	2	33	4	15	8	11	7.9409	6.66082	10.2515	7.69374	9.25187	8.76174	9.49994	chr1	59805629	59844509	+	hsa_circ_0006633	circBase	NM_018291	FGGY	exonic	353
chr1:59805630-59877039+	2	0	0	0	0	0	0	7.39025	3.5641	3.5641	3.5641	3.5641	3.5641	3.5641	chr1	59805629	59877039	+		novel	NM_018291	FGGY	sense overlapping	71410
chr1:59811919-59844509+	0	0	2	0	0	0	0	3.5641	3.5641	6.40923	3.5641	3.5641	3.5641	3.5641	chr1	59811918	59844509	+		Zhang2014	NM_018291	FGGY	exonic	241
chr1:60294452-60314855+	0	0	2	0	0	0	0	3.5641	3.5641	6.40923	3.5641	3.5641	3.5641	3.5641	chr1	60294451	60314855	+		novel	NM_015888	HOOK1	exonic	1093
chr1:61553821-61578015+	0	0	0	0	0	0	2	3.5641	3.5641	3.5641	3.5641	3.5641	3.5641	7.14284	chr1	61553820	61578015	+		novel	ENST00000479364	NFIA	intronic	24195
chr1:61553821-61624827+	0	0	0	0	3	0	0	3.5641	3.5641	3.5641	3.5641	7.03776	3.5641	3.5641	chr1	61553820	61624827	+		novel	ENST00000479364	NFIA	intronic	71007
chr1:61818122-61849037+	0	0	0	0	4	0	0	3.5641	3.5641	3.5641	3.5641	7.41996	3.5641	3.5641	chr1	61818121	61849037	+		novel	NM_005595	NFIA	exonic	375
chr1:61818122-61892228+	0	0	0	0	0	0	2	3.5641	3.5641	3.5641	3.5641	3.5641	3.5641	7.14284	chr1	61818121	61892228	+		novel	NM_001134673	NFIA	exonic	812
chr1:61848909-61872399+	0	0	6	0	0	0	0	3.5641	3.5641	7.85372	3.5641	3.5641	3.5641	3.5641	chr1	61848908	61872399	+		novel	NM_005595	NFIA	exonic	474
chr1:62149089-62175109-	0	0	0	1	0	0	3	3.5641	3.5641	3.5641	5.92196	3.5641	3.5641	7.68699	chr1	62149088	62175109	-		novel	NM_032027	TM2D1	exonic	405
chr1:62166606-62175109-	0	0	0	2	0	0	0	3.5641	3.5641	3.5641	6.77389	3.5641	3.5641	3.5641	chr1	62166605	62175109	-		Zhang2014	NM_032027	TM2D1	exonic	201
chr1:62228530-62241006+	0	3	0	0	0	0	0	3.5641	7.18845	3.5641	3.5641	3.5641	3.5641	3.5641	chr1	62228529	62241006	+		novel	NM_176877	INADL	exonic	884
chr1:62293094-62350080+	0	0	0	2	0	0	0	3.5641	3.5641	3.5641	6.77389	3.5641	3.5641	3.5641	chr1	62293093	62350080	+		Zhang2014	NM_176877	INADL	exonic	1313
chr1:62321702-62350080+	0	0	0	0	0	2	0	3.5641	3.5641	3.5641	3.5641	3.5641	6.8751	3.5641	chr1	62321701	62350080	+	hsa_circ_0012779	circBase	NM_176877	INADL	exonic	1019
chr1:62321702-62380336+	0	0	3	0	0	0	0	3.5641	3.5641	6.92567	3.5641	3.5641	3.5641	3.5641	chr1	62321701	62380336	+	hsa_circ_0012780	circBase	NM_176877	INADL	exonic	1458
chr1:62365255-62367131+	0	0	0	0	0	0	0	3.5641	3.5641	3.5641	3.5641	3.5641	3.5641	3.5641	chr1	62365254	62367131	+	hsa_circ_0012782	circBase	NM_176877	INADL	exonic	250
chr1:62907159-62907970+	0	0	0	2	0	0	0	3.5641	3.5641	3.5641	6.77389	3.5641	3.5641	3.5641	chr1	62907158	62907970	+		Zhang2014	NM_003368	USP1	exonic	226
chr1:62908830-62913182+	0	0	0	0	0	1	0	3.5641	3.5641	3.5641	3.5641	3.5641	6.0136	3.5641	chr1	62908829	62913182	+		novel	NM_003368	USP1	exonic	1024
chr1:62910409-62913182+	0	0	0	0	0	1	2	3.5641	3.5641	3.5641	3.5641	3.5641	6.0136	7.14284	chr1	62910408	62913182	+		novel	NM_003368	USP1	exonic	863
chr1:62910409-62914337+	0	0	0	2	0	0	0	3.5641	3.5641	3.5641	6.77389	3.5641	3.5641	3.5641	chr1	62910408	62914337	+	hsa_circ_0000080	circBase	NM_003368	USP1	exonic	1065	Alzheimer's disease, B-cell chronic lymphocytic leukemia, Cerebellar neurodegeneration, Duchenne muscular dystrophy (DMD), Hodgkin's lymphoma, Intrahepatic cholangiocarcinoma (ICC), Oral Carcinoma, acute lymphoblastic leukemia (ALL), acute myeloid leukemia (AML), acute promyelocytic leukemia (APL), adrenocortical carcinoma, autism spectrum disorder (ASD), bladder cancer, breast cancer, cardiac hy…
chr1:62970301-63009416-	0	0	0	0	0	0	0	3.5641	3.5641	3.5641	3.5641	3.5641	3.5641	3.5641	chr1	62970300	63009416	-		novel	NM_033407	DOCK7	exonic	1905
chr1:62976248-63009416-	0	0	0	0	0	0	0	3.5641	3.5641	3.5641	3.5641	3.5641	3.5641	3.5641	chr1	62976247	63009416	-		novel	NM_033407	DOCK7	exonic	1520
chr1:63021496-63085664-	0	0	3	1	0	0	0	3.5641	3.5641	6.92567	5.92196	3.5641	3.5641	3.5641	chr1	63021495	63085664	-		novel	NM_033407	DOCK7	exonic	1171
chr1:63042933-63052295-	0	2	6	0	0	3	5	3.5641	6.66082	7.85372	3.5641	3.5641	7.41078	8.39044	chr1	63042932	63052295	-	hsa_circ_0002032	circBase	NM_033407	DOCK7	exonic	430
chr1:63042933-63091072-	0	0	1	2	0	0	0	3.5641	3.5641	5.59721	6.77389	3.5641	3.5641	3.5641	chr1	63042932	63091072	-	hsa_circ_0012814	circBase	NM_033407	DOCK7	exonic	830
chr1:63084377-63114215-	0	0	0	0	0	0	0	3.5641	3.5641	3.5641	3.5641	3.5641	3.5641	3.5641	chr1	63084376	63114215	-		novel	NM_033407	DOCK7	exonic	1293
chr1:63269390-63270926+	0	0	5	0	0	0	0	3.5641	3.5641	7.60537	3.5641	3.5641	3.5641	3.5641	chr1	63269389	63270926	+		novel	NM_032852	ATG4C	exonic	228
chr1:63269390-63286880+	0	0	3	3	0	0	0	3.5641	3.5641	6.92567	7.30592	3.5641	3.5641	3.5641	chr1	63269389	63286880	+	hsa_circ_0012823	circBase	NM_032852	ATG4C	exonic	864
chr1:63269390-63300523+	0	0	0	0	2	0	1	3.5641	3.5641	3.5641	3.5641	6.51632	3.5641	6.2588	chr1	63269389	63300523	+		novel	NM_032852	ATG4C	exonic	1157
chr1:63269390-63307218+	0	3	4	4	5	2	1	3.5641	7.18845	7.30518	7.69374	7.72182	6.8751	6.2588	chr1	63269389	63307218	+	hsa_circ_0012824	circBase	NM_032852	ATG4C	exonic	1277
chr1:63269390-63332269+	0	0	0	2	0	2	0	3.5641	3.5641	3.5641	6.77389	3.5641	6.8751	3.5641	chr1	63269389	63332269	+		novel	NM_032852	ATG4C	sense overlapping	62880
chr1:63269394-63286880+	0	0	0	0	0	2	0	3.5641	3.5641	3.5641	3.5641	3.5641	6.8751	3.5641	chr1	63269393	63286880	+		novel	NM_032852	ATG4C	sense overlapping	17487
chr1:63294792-63307218+	0	0	0	0	3	2	0	3.5641	3.5641	3.5641	3.5641	7.03776	6.8751	3.5641	chr1	63294791	63307218	+		novel	NM_032852	ATG4C	sense overlapping	12427
chr1:64474977-64516388+	0	0	2	4	0	1	0	3.5641	3.5641	6.40923	7.69374	3.5641	6.0136	3.5641	chr1	64474976	64516388	+	hsa_circ_0000081	circBase	NM_005012	ROR1	exonic	391	Alzheimer's disease, Burkitt lymphoma, Down syndrome (DS), Hodgkin's lymphoma, T-cell leukemia, acute lymphoblastic leukemia (ALL), acute myeloid leukemia (AML), acute promyelocytic leukemia (APL), adenoma, asthma, breast cancer, cardiac hypertrophy, cervical cancer, cholangiocarcinoma, chronic lymphocytic leukemia (CLL), colorectal cancer, diffuse large B-cell lymphoma (DLBCL), epithelial ovaria…
chr1:65016277-65068595+	0	0	0	0	0	0	0	3.5641	3.5641	3.5641	3.5641	3.5641	3.5641	3.5641	chr1	65016276	65068595	+	hsa_circ_0012844	circBase	NM_020925	CACHD1	exonic	319
chr1:65047839-65068595+	0	0	0	1	1	2	1	3.5641	3.5641	3.5641	5.92196	5.69163	6.8751	6.2588	chr1	65047838	65068595	+		novel	NM_020925	CACHD1	exonic	256
chr1:65047839-65107652+	0	0	0	0	4	1	2	3.5641	3.5641	3.5641	3.5641	7.41996	6.0136	7.14284	chr1	65047838	65107652	+		novel	NM_020925	CACHD1	exonic	895
chr1:65047839-65107652-	0	0	0	0	0	0	2	3.5641	3.5641	3.5641	3.5641	3.5641	3.5641	7.14284	chr1	65047838	65107652	-		novel	NM_020925	CACHD1	antisense	59814
chr1:65095038-65099943+	0	0	0	0	0	2	0	3.5641	3.5641	3.5641	3.5641	3.5641	6.8751	3.5641	chr1	65095037	65099943	+	hsa_circ_0012845	circBase	NM_020925	CACHD1	exonic	489
chr1:65095038-65107652+	0	6	7	4	0	9	0	3.5641	8.12874	8.06554	7.69374	3.5641	8.92729	3.5641	chr1	65095037	65107652	+		novel	NM_020925	CACHD1	exonic	639
chr1:65095038-65113717+	0	0	2	0	0	2	0	3.5641	3.5641	6.40923	3.5641	3.5641	6.8751	3.5641	chr1	65095037	65113717	+		novel	NM_020925	CACHD1	exonic	873
chr1:65095038-65131850+	0	0	0	0	0	2	0	3.5641	3.5641	3.5641	3.5641	3.5641	6.8751	3.5641	chr1	65095037	65131850	+		novel	NM_020925	CACHD1	exonic	1870
chr1:65098282-65107652+	0	0	3	0	0	0	0	3.5641	3.5641	6.92567	3.5641	3.5641	3.5641	3.5641	chr1	65098281	65107652	+		novel	NM_020925	CACHD1	exonic	512
chr1:65129378-65130362+	0	0	0	0	0	0	0	3.5641	3.5641	3.5641	3.5641	3.5641	3.5641	3.5641	chr1	65129377	65130362	+	hsa_circ_0012848	circBase	NM_020925	CACHD1	exonic	325
chr1:65131740-65141666+	0	0	2	0	0	1	1	3.5641	3.5641	6.40923	3.5641	3.5641	6.0136	6.2588	chr1	65131739	65141666	+	hsa_circ_0007009	circBase	NM_020925	CACHD1	exonic	699
chr1:65137247-65138940+	0	2	0	0	0	0	0	3.5641	6.66082	3.5641	3.5641	3.5641	3.5641	3.5641	chr1	65137246	65138940	+		novel	NM_020925	CACHD1	exonic	223
chr1:65243306-65243775+	0	0	0	2	0	0	0	3.5641	3.5641	3.5641	6.77389	3.5641	3.5641	3.5641	chr1	65243305	65243775	+	hsa_circ_0012854	circBase	NM_018211	RAVER2	exonic	470
chr1:65243306-65255197+	0	0	0	3	0	1	0	3.5641	3.5641	3.5641	7.30592	3.5641	6.0136	3.5641	chr1	65243305	65255197	+	hsa_circ_0012856	circBase	NM_018211	RAVER2	exonic	789
chr1:65268659-65280523+	0	0	0	0	0	2	0	3.5641	3.5641	3.5641	3.5641	3.5641	6.8751	3.5641	chr1	65268658	65280523	+	hsa_circ_0012859	circBase	NM_018211	RAVER2	exonic	785
chr1:65278421-65280523+	0	2	0	1	0	0	1	3.5641	6.66082	3.5641	5.92196	3.5641	3.5641	6.2588	chr1	65278420	65280523	+	hsa_circ_0012860	circBase	NM_018211	RAVER2	exonic	249
chr1:65325788-65352024-	0	0	0	0	0	0	0	3.5641	3.5641	3.5641	3.5641	3.5641	3.5641	3.5641	chr1	65325787	65352024	-		novel	NM_002227	JAK1	exonic	1411
chr1:65455118-65460771-	0	11	2	1	11	2	0	3.5641	8.97522	6.40923	5.92196	8.81455	6.8751	3.5641	chr1	65455117	65460771	-		novel	NR_119383	LINC01359	exonic	306
chr1:65830318-65831879+	0	0	3	2	0	4	2	3.5641	3.5641	6.92567	6.77389	3.5641	7.80053	7.14284	chr1	65830317	65831879	+	hsa_circ_0002454	circBase	NM_014787	DNAJC6	exonic	350
chr1:66378928-66384518+	0	3	3	6	0	1	3	3.5641	7.18845	6.92567	8.25096	3.5641	6.0136	7.68699	chr1	66378927	66384518	+	hsa_circ_0008433	circBase	NM_002600	PDE4B	exonic	351
chr1:66378928-66410409+	0	0	0	0	0	0	0	3.5641	3.5641	3.5641	3.5641	3.5641	3.5641	3.5641	chr1	66378927	66410409	+		novel	NM_002600	PDE4B	sense overlapping	31482
chr1:67098753-67195102+	0	0	0	2	0	0	0	3.5641	3.5641	3.5641	6.77389	3.5641	3.5641	3.5641	chr1	67098752	67195102	+		novel	NM_032291	SGIP1	exonic	1824
chr1:67160122-67199563+	0	0	0	1	0	0	0	3.5641	3.5641	3.5641	5.92196	3.5641	3.5641	3.5641	chr1	67160121	67199563	+		novel	uc001dct.3	SGIP1	exonic	467
chr1:67288044-67301460-	1	0	0	0	0	2	0	6.48854	3.5641	3.5641	3.5641	3.5641	6.8751	3.5641	chr1	67288043	67301460	-		Guojunjie2014	NM_024763	WDR78	exonic	915
chr1:67288044-67371058-	0	0	0	2	1	0	0	3.5641	3.5641	3.5641	6.77389	5.69163	3.5641	3.5641	chr1	67288043	67371058	-		novel	NM_024763	WDR78	exonic	2326
chr1:67292503-67371058-	0	0	4	0	0	0	0	3.5641	3.5641	7.30518	3.5641	3.5641	3.5641	3.5641	chr1	67292502	67371058	-		novel	NM_024763	WDR78	exonic	2169
chr1:67327830-67371058-	0	0	0	2	0	4	0	3.5641	3.5641	3.5641	6.77389	3.5641	7.80053	3.5641	chr1	67327829	67371058	-	hsa_circ_0012906	circBase	NM_024763	WDR78	exonic	926
chr1:67337053-67371058-	0	0	0	0	0	1	1	3.5641	3.5641	3.5641	3.5641	3.5641	6.0136	6.2588	chr1	67337052	67371058	-		novel	NM_024763	WDR78	exonic	770
chr1:67356837-67371058-	10	25	45	38	10	40	27	9.62842	10.1405	10.6952	10.866	8.68083	11.0519	10.7814	chr1	67356836	67371058	-	hsa_circ_0006677	circBase	NM_024763	WDR78	exonic	473
chr1:67405711-67428843+	0	4	0	1	0	0	0	3.5641	7.57394	3.5641	5.92196	3.5641	3.5641	3.5641	chr1	67405710	67428843	+		novel	NM_020948	MIER1	exonic	604
chr1:67411833-67425426+	1	0	4	0	5	2	0	6.48854	3.5641	7.30518	3.5641	7.72182	6.8751	3.5641	chr1	67411832	67425426	+		novel	NM_020948	MIER1	exonic	506
chr1:67411833-67428843+	0	0	0	2	0	0	0	3.5641	3.5641	3.5641	6.77389	3.5641	3.5641	3.5641	chr1	67411832	67428843	+		novel	NM_020948	MIER1	exonic	579
chr1:67411833-67437419+	0	0	0	0	0	0	0	3.5641	3.5641	3.5641	3.5641	3.5641	3.5641	3.5641	chr1	67411832	67437419	+		novel	NM_020948	MIER1	exonic	813
chr1:67411833-67438674+	0	0	0	0	0	0	0	3.5641	3.5641	3.5641	3.5641	3.5641	3.5641	3.5641	chr1	67411832	67438674	+		novel	NM_020948	MIER1	exonic	908
chr1:67411833-67442405+	0	0	2	1	0	1	0	3.5641	3.5641	6.40923	5.92196	3.5641	6.0136	3.5641	chr1	67411832	67442405	+		novel	NM_020948	MIER1	exonic	1036
chr1:67423742-67425426+	0	0	0	0	0	2	0	3.5641	3.5641	3.5641	3.5641	3.5641	6.8751	3.5641	chr1	67423741	67425426	+		novel	NM_020948	MIER1	exonic	360
chr1:67423742-67428843+	0	1	4	5	7	3	3	3.5641	5.82032	7.30518	7.99909	8.18397	7.41078	7.68699	chr1	67423741	67428843	+		Guojunjie2014	NM_020948	MIER1	exonic	433
chr1:67428771-67442405+	0	0	0	0	5	0	0	3.5641	3.5641	3.5641	3.5641	7.72182	3.5641	3.5641	chr1	67428770	67442405	+		novel	NM_020948	MIER1	exonic	530
chr1:68603463-68624930-	0	0	0	0	12	0	0	3.5641	3.5641	3.5641	3.5641	8.93692	3.5641	3.5641	chr1	68603462	68624930	-	hsa_circ_0007890	circBase	NM_024911	WLS	exonic	1137
chr1:69680067-69697354+	0	0	0	0	0	0	0	3.5641	3.5641	3.5641	3.5641	3.5641	3.5641	3.5641	chr1	69680066	69697354	+		novel			intergenic	17288
chr1:70611392-70618226-	0	0	4	0	0	0	0	3.5641	3.5641	7.30518	3.5641	3.5641	3.5641	3.5641	chr1	70611391	70618226	-		novel	NM_017768	LRRC40	sense overlapping	6835
chr1:70639148-70654956-	0	0	0	2	0	0	0	3.5641	3.5641	3.5641	6.77389	3.5641	3.5641	3.5641	chr1	70639147	70654956	-		novel	NM_017768	LRRC40	exonic	960
chr1:70694105-70703235+	0	0	4	0	0	0	0	3.5641	3.5641	7.30518	3.5641	3.5641	3.5641	3.5641	chr1	70694104	70703235	+	hsa_circ_0012934	circBase	NM_004768	SRSF11	exonic	515
chr1:70694105-70705203+	1	0	0	1	0	0	0	6.48854	3.5641	3.5641	5.92196	3.5641	3.5641	3.5641	chr1	70694104	70705203	+		novel	NM_004768	SRSF11	exonic	597
chr1:70736539-70742527-	0	3	7	0	0	1	4	3.5641	7.18845	8.06554	3.5641	3.5641	6.0136	8.08117	chr1	70736538	70742527	-	hsa_circ_0008112	circBase	NM_030816	ANKRD13C	exonic	280
chr1:70736539-70766591-	0	0	0	0	0	3	0	3.5641	3.5641	3.5641	3.5641	3.5641	7.41078	3.5641	chr1	70736538	70766591	-		novel	NM_030816	ANKRD13C	exonic	719
chr1:70736539-70771973-	0	0	0	0	0	0	0	3.5641	3.5641	3.5641	3.5641	3.5641	3.5641	3.5641	chr1	70736538	70771973	-	hsa_circ_0012937	circBase	NM_030816	ANKRD13C	exonic	786
chr1:70736539-70781249-	3	0	13	7	1	4	1	7.9409	3.5641	8.92892	8.46533	5.69163	7.80053	6.2588	chr1	70736538	70781249	-	hsa_circ_0012938	circBase	NM_030816	ANKRD13C	exonic	918
chr1:70740403-70771973-	0	0	0	0	0	2	0	3.5641	3.5641	3.5641	3.5641	3.5641	6.8751	3.5641	chr1	70740402	70771973	-		novel	NM_030816	ANKRD13C	exonic	685
chr1:70758071-70771973-	0	0	0	2	0	0	1	3.5641	3.5641	3.5641	6.77389	3.5641	3.5641	6.2588	chr1	70758070	70771973	-	hsa_circ_0002231	circBase	NM_030816	ANKRD13C	exonic	506
chr1:70758071-70781249-	1	2	1	5	3	1	1	6.48854	6.66082	5.59721	7.99909	7.03776	6.0136	6.2588	chr1	70758070	70781249	-	hsa_circ_0000085	circBase	NM_030816	ANKRD13C	exonic	638	acute myeloid leukemia (AML), breast cancer, colorectal cancer, epithelial ovarian cancer (EOC), hepatocellular carcinoma (HCC), kidney cancer, lung cancer, malignant melanoma, prostate cancer, retinitis pigmentosa (RP)
chr1:70758071-70790640-	1	0	0	2	0	0	0	6.48854	3.5641	3.5641	6.77389	3.5641	3.5641	3.5641	chr1	70758070	70790640	-		novel	NM_030816	ANKRD13C	exonic	743
chr1:70761813-70771973-	3	0	0	1	0	0	0	7.9409	3.5641	3.5641	5.92196	3.5641	3.5641	3.5641	chr1	70761812	70771973	-	hsa_circ_0005884	circBase	NM_030816	ANKRD13C	exonic	344
chr1:70761813-70781249-	0	0	0	3	0	0	0	3.5641	3.5641	3.5641	7.30592	3.5641	3.5641	3.5641	chr1	70761812	70781249	-	hsa_circ_0012942	circBase	NM_030816	ANKRD13C	exonic	476
chr1:70766447-70779473-	0	0	0	0	0	0	0	3.5641	3.5641	3.5641	3.5641	3.5641	3.5641	3.5641	chr1	70766446	70779473	-	hsa_circ_0012943	circBase	NM_030816	ANKRD13C	exonic	258
chr1:70766447-70781249-	0	0	0	0	0	1	2	3.5641	3.5641	3.5641	3.5641	3.5641	6.0136	7.14284	chr1	70766446	70781249	-	hsa_circ_0003566	circBase	NM_030816	ANKRD13C	exonic	344
chr1:70821630-70822090+	0	0	0	0	0	3	0	3.5641	3.5641	3.5641	3.5641	3.5641	7.41078	3.5641	chr1	70821629	70822090	+		novel	ENST00000359875	HHLA3	intronic	461
chr1:70883620-70890099+	0	1	5	0	0	1	0	3.5641	5.82032	7.60537	3.5641	3.5641	6.0136	3.5641	chr1	70883619	70890099	+	hsa_circ_0012947	circBase	NM_001902	CTH	exonic	338
chr1:74715143-74737392+	0	0	0	2	0	1	0	3.5641	3.5641	3.5641	6.77389	3.5641	6.0136	3.5641	chr1	74715142	74737392	+	hsa_circ_0006954	circBase	NM_015978	TNNI3K	exonic	295
chr1:75175782-75185056-	0	0	0	0	0	0	2	3.5641	3.5641	3.5641	3.5641	3.5641	3.5641	7.14284	chr1	75175781	75185056	-		novel	NM_001889	CRYZ	exonic	366
chr1:76194086-76216231+	0	0	0	0	0	4	0	3.5641	3.5641	3.5641	3.5641	3.5641	7.80053	3.5641	chr1	76194085	76216231	+		novel	NM_000016	ACADM	exonic	915
chr1:76195214-76200556+	0	2	0	0	0	0	0	3.5641	6.66082	3.5641	3.5641	3.5641	3.5641	3.5641	chr1	76195213	76200556	+		novel	ENST00000530953	ACADM	intronic	5343
chr1:76198329-76216231+	0	0	2	2	7	1	0	3.5641	3.5641	6.40923	6.77389	8.18397	6.0136	3.5641	chr1	76198328	76216231	+		novel	NM_000016	ACADM	exonic	827
chr1:76205665-76216231+	2	0	0	5	0	2	0	7.39025	3.5641	3.5641	7.99909	3.5641	6.8751	3.5641	chr1	76205664	76216231	+	hsa_circ_0008129	circBase	NM_000016	ACADM	exonic	477
chr1:76211491-76216231+	4	0	0	3	6	3	1	8.33847	3.5641	3.5641	7.30592	7.97132	7.41078	6.2588	chr1	76211490	76216231	+	hsa_circ_0012964	circBase	NM_000016	ACADM	exonic	346
chr1:76215104-76216231+	2	0	0	1	0	1	0	7.39025	3.5641	3.5641	5.92196	3.5641	6.0136	3.5641	chr1	76215103	76216231	+		Zhang2014	NM_000016	ACADM	exonic	237
chr1:77672325-77676174-	0	0	0	3	0	0	0	3.5641	3.5641	3.5641	7.30592	3.5641	3.5641	3.5641	chr1	77672324	77676174	-	hsa_circ_0012977	circBase	NM_005482	PIGK	exonic	146
chr1:78031127-78050340-	0	0	0	0	0	1	0	3.5641	3.5641	3.5641	3.5641	3.5641	6.0136	3.5641	chr1	78031126	78050340	-		novel	NM_015534	ZZZ3	sense overlapping	19214
chr1:78041753-78050340-	0	0	0	2	0	0	0	3.5641	3.5641	3.5641	6.77389	3.5641	3.5641	3.5641	chr1	78041752	78050340	-	hsa_circ_0012982	circBase	NM_015534	ZZZ3	exonic	826
chr1:78097520-78107340-	0	0	0	1	0	4	4	3.5641	3.5641	3.5641	5.92196	3.5641	7.80053	8.08117	chr1	78097519	78107340	-	hsa_circ_0012986	circBase	uc009wbz.1	ZZZ3	exonic	1922
chr1:78097535-78099090-	0	0	0	0	0	0	0	3.5641	3.5641	3.5641	3.5641	3.5641	3.5641	3.5641	chr1	78097534	78099090	-	hsa_circ_0012987	circBase	NM_015534	ZZZ3	exonic	1556
chr1:78097535-78107340-	0	0	2	2	4	6	6	3.5641	3.5641	6.40923	6.77389	7.41996	8.35975	8.64498	chr1	78097534	78107340	-		Zhang2014	NM_015534	ZZZ3	exonic	1907
chr1:78098800-78107340-	2	0	6	1	0	1	0	7.39025	3.5641	7.85372	5.92196	3.5641	6.0136	3.5641	chr1	78098799	78107340	-	hsa_circ_0006395	circBase	NM_015534	ZZZ3	sense overlapping	8541
chr1:78107069-78107340-	1	0	0	0	6	0	0	6.48854	3.5641	3.5641	3.5641	7.97132	3.5641	3.5641	chr1	78107068	78107340	-	hsa_circ_0002717	circBase	NM_015534	ZZZ3	exonic	197
chr1:78163548-78191447-	0	0	0	0	0	0	0	3.5641	3.5641	3.5641	3.5641	3.5641	3.5641	3.5641	chr1	78163547	78191447	-		novel	NM_015017	USP33	exonic	1443
chr1:78167054-78184326-	0	0	0	0	0	0	0	3.5641	3.5641	3.5641	3.5641	3.5641	3.5641	3.5641	chr1	78167053	78184326	-		novel	NM_015017	USP33	exonic	818
chr1:78177432-78178966-	4	0	3	2	2	4	4	8.33847	3.5641	6.92567	6.77389	6.51632	7.80053	8.08117	chr1	78177431	78178966	-	hsa_circ_0012989	circBase	NM_015017	USP33	exonic	191
chr1:78177432-78180468-	0	0	1	2	0	3	1	3.5641	3.5641	5.59721	6.77389	3.5641	7.41078	6.2588	chr1	78177431	78180468	-		novel	NM_015017	USP33	exonic	361
chr1:78177432-78181553-	3	2	4	2	1	3	0	7.9409	6.66082	7.30518	6.77389	5.69163	7.41078	3.5641	chr1	78177431	78181553	-	hsa_circ_0005374	circBase	NM_015017	USP33	exonic	488
chr1:78177432-78189128-	0	0	5	0	0	0	0	3.5641	3.5641	7.60537	3.5641	3.5641	3.5641	3.5641	chr1	78177431	78189128	-		novel	NM_015017	USP33	exonic	1130
chr1:78177432-78201843-	0	0	0	1	0	0	0	3.5641	3.5641	3.5641	5.92196	3.5641	3.5641	3.5641	chr1	78177431	78201843	-		novel	NM_015017	USP33	exonic	2055
chr1:78178885-78180468-	0	0	0	1	0	0	1	3.5641	3.5641	3.5641	5.92196	3.5641	3.5641	6.2588	chr1	78178884	78180468	-		novel	NM_015017	USP33	exonic	252
chr1:78183552-78184326-	0	0	0	4	0	0	0	3.5641	3.5641	3.5641	7.69374	3.5641	3.5641	3.5641	chr1	78183551	78184326	-	hsa_circ_0012992	circBase	NM_015017	USP33	exonic	227
chr1:78183552-78191447-	5	9	9	11	12	7	12	8.64982	8.69323	8.41389	9.09974	8.93692	8.5747	9.62351	chr1	78183551	78191447	-	hsa_circ_0000087	circBase	NM_015017	USP33	exonic	783	Cerebellar neurodegeneration, acute myeloid leukemia (AML), cardiac hypertrophy, epithelial ovarian cancer (EOC), esophageal cancer, non-alcoholic fatty liver disease (NAFLD), pancreatic cancer, pituitary adenoma, prostate cancer
chr1:78183552-78194397-	0	0	0	0	0	0	0	3.5641	3.5641	3.5641	3.5641	3.5641	3.5641	3.5641	chr1	78183551	78194397	-		novel	NM_015017	USP33	exonic	1201
chr1:78195545-78201843-	0	0	0	0	0	0	0	3.5641	3.5641	3.5641	3.5641	3.5641	3.5641	3.5641	chr1	78195544	78201843	-		novel	NM_015017	USP33	exonic	366
chr1:78200032-78201843-	0	0	0	0	5	0	0	3.5641	3.5641	3.5641	3.5641	7.72182	3.5641	3.5641	chr1	78200031	78201843	-		novel	NM_015017	USP33	exonic	173
chr1:78204950-78207433-	0	0	2	0	0	0	0	3.5641	3.5641	6.40923	3.5641	3.5641	3.5641	3.5641	chr1	78204949	78207433	-		Zhang2014	NM_015017	USP33	exonic	402
chr1:78206562-78207433-	2	0	0	0	0	0	0	7.39025	3.5641	3.5641	3.5641	3.5641	3.5641	3.5641	chr1	78206561	78207433	-	hsa_circ_0013000	circBase	NM_015017	USP33	exonic	249
chr1:78248923-78280916+	0	4	0	0	0	0	0	3.5641	7.57394	3.5641	3.5641	3.5641	3.5641	3.5641	chr1	78248922	78280916	+	hsa_circ_0005225	circBase	NM_198549	FAM73A	exonic	814
chr1:78267016-78272786+	0	1	2	4	1	0	0	3.5641	5.82032	6.40923	7.69374	5.69163	3.5641	3.5641	chr1	78267015	78272786	+		Zhang2014	NM_198549	FAM73A	exonic	442
chr1:78267016-78280916+	1	0	1	1	7	3	4	6.48854	3.5641	5.59721	5.92196	8.18397	7.41078	8.08117	chr1	78267015	78280916	+	hsa_circ_0002570	circBase	NM_198549	FAM73A	exonic	700
chr1:78267016-78309092+	0	0	0	0	2	0	0	3.5641	3.5641	3.5641	3.5641	6.51632	3.5641	3.5641	chr1	78267015	78309092	+	hsa_circ_0013005	circBase	NM_198549	FAM73A	exonic	801
chr1:78267016-78332076+	0	3	0	0	0	0	0	3.5641	7.18845	3.5641	3.5641	3.5641	3.5641	3.5641	chr1	78267015	78332076	+		novel	NM_198549	FAM73A	exonic	1368
chr1:78268955-78280916+	0	0	0	2	0	0	0	3.5641	3.5641	3.5641	6.77389	3.5641	3.5641	3.5641	chr1	78268954	78280916	+	hsa_circ_0013008	circBase	NM_198549	FAM73A	exonic	522
chr1:78324623-78325071+	0	0	0	0	2	0	0	3.5641	3.5641	3.5641	3.5641	6.51632	3.5641	3.5641	chr1	78324622	78325071	+		novel	NM_198549	FAM73A	exonic	192
chr1:78324623-78329713+	0	0	0	0	0	0	2	3.5641	3.5641	3.5641	3.5641	3.5641	3.5641	7.14284	chr1	78324622	78329713	+	hsa_circ_0008606	circBase	NM_198549	FAM73A	exonic	513
chr1:78338686-78340796+	0	0	0	0	0	0	2	3.5641	3.5641	3.5641	3.5641	3.5641	3.5641	7.14284	chr1	78338685	78340796	+	hsa_circ_0005020	circBase	NM_198549	FAM73A	sense overlapping	2111
chr1:78381740-78408503+	0	0	0	0	0	0	0	3.5641	3.5641	3.5641	3.5641	3.5641	3.5641	3.5641	chr1	78381739	78408503	+		novel	ENST00000457030	NEXN	exonic	2027
chr1:78407814-78408173+	0	0	0	0	0	0	0	3.5641	3.5641	3.5641	3.5641	3.5641	3.5641	3.5641	chr1	78407813	78408173	+		novel	NM_144573	NEXN	sense overlapping	360
chr1:78407817-78408173+	0	0	0	0	6	0	0	3.5641	3.5641	3.5641	3.5641	7.97132	3.5641	3.5641	chr1	78407816	78408173	+		novel	NM_144573	NEXN	sense overlapping	357
chr1:78414840-78433350-	0	0	0	2	0	0	0	3.5641	3.5641	3.5641	6.77389	3.5641	3.5641	3.5641	chr1	78414839	78433350	-	hsa_circ_0013022	circBase	NM_003902	FUBP1	exonic	1676
chr1:78715868-78717561+	0	0	0	0	0	0	0	3.5641	3.5641	3.5641	3.5641	3.5641	3.5641	3.5641	chr1	78715867	78717561	+		Guojunjie2014	NR_027310	MGC27382	exonic	574
chr1:79093591-79102888+	0	0	3	0	0	0	0	3.5641	3.5641	6.92567	3.5641	3.5641	3.5641	3.5641	chr1	79093590	79102888	+		novel	NM_006820	IFI44L	exonic	1058
chr1:82302570-82372915+	0	0	0	2	0	4	2	3.5641	3.5641	3.5641	6.77389	3.5641	7.80053	7.14284	chr1	82302569	82372915	+	hsa_circ_0013048	circBase	NM_012302	LPHN2	exonic	387
chr1:82356098-82372915+	0	0	0	0	0	0	2	3.5641	3.5641	3.5641	3.5641	3.5641	3.5641	7.14284	chr1	82356097	82372915	+		novel	NM_012302	LPHN2	sense overlapping	16818
chr1:82408653-82451039+	0	0	0	0	0	0	0	3.5641	3.5641	3.5641	3.5641	3.5641	3.5641	3.5641	chr1	82408652	82451039	+		novel	NM_012302	LPHN2	exonic	3060
chr1:82431742-82437602+	0	0	0	1	0	2	0	3.5641	3.5641	3.5641	5.92196	3.5641	6.8751	3.5641	chr1	82431741	82437602	+		novel	NM_012302	LPHN2	exonic	1004
chr1:82447492-82451039+	0	0	0	2	0	0	0	3.5641	3.5641	3.5641	6.77389	3.5641	3.5641	3.5641	chr1	82447491	82451039	+		novel	NM_012302	LPHN2	exonic	395
chr1:84356004-84377046-	0	0	3	0	0	0	0	3.5641	3.5641	6.92567	3.5641	3.5641	3.5641	3.5641	chr1	84356003	84377046	-		novel	NM_024686	TTLL7	exonic	782
chr1:84356004-84418070-	0	0	1	2	0	0	2	3.5641	3.5641	5.59721	6.77389	3.5641	3.5641	7.14284	chr1	84356003	84418070	-		novel	NM_024686	TTLL7	exonic	2545
chr1:84369762-84399449-	2	0	0	0	0	0	0	7.39025	3.5641	3.5641	3.5641	3.5641	3.5641	3.5641	chr1	84369761	84399449	-		novel	NM_024686	TTLL7	exonic	1320
chr1:84369762-84403699-	0	2	0	3	0	0	0	3.5641	6.66082	3.5641	7.30592	3.5641	3.5641	3.5641	chr1	84369761	84403699	-		novel	NM_024686	TTLL7	exonic	1485
chr1:84372012-84408362-	0	0	0	0	0	0	0	3.5641	3.5641	3.5641	3.5641	3.5641	3.5641	3.5641	chr1	84372011	84408362	-		novel	NM_024686	TTLL7	exonic	1621
chr1:84376848-84412965-	0	0	0	1	1	0	0	3.5641	3.5641	3.5641	5.92196	5.69163	3.5641	3.5641	chr1	84376847	84412965	-		Guojunjie2014	NM_024686	TTLL7	exonic	1439
chr1:84383287-84399449-	0	0	0	0	0	0	0	3.5641	3.5641	3.5641	3.5641	3.5641	3.5641	3.5641	chr1	84383286	84399449	-		novel	NM_024686	TTLL7	exonic	699
chr1:84412807-84418070-	1	0	0	2	0	0	0	6.48854	3.5641	3.5641	6.77389	3.5641	3.5641	3.5641	chr1	84412806	84418070	-		novel	NM_024686	TTLL7	exonic	682
chr1:84644860-84650865+	0	0	0	2	0	0	0	3.5641	3.5641	3.5641	6.77389	3.5641	3.5641	3.5641	chr1	84644859	84650865	+		Zhang2014	NM_002731	PRKACB	exonic	373
chr1:84644860-84680000+	6	0	1	4	6	3	3	8.90576	3.5641	5.59721	7.69374	7.97132	7.41078	7.68699	chr1	84644859	84680000	+	hsa_circ_0004083	circBase	NM_002731	PRKACB	exonic	884
chr1:84644860-84701047+	0	0	0	4	0	0	2	3.5641	3.5641	3.5641	7.69374	3.5641	3.5641	7.14284	chr1	84644859	84701047	+		novel	NM_002731	PRKACB	sense overlapping	56188
chr1:84647883-84657103+	0	0	0	0	0	0	0	3.5641	3.5641	3.5641	3.5641	3.5641	3.5641	3.5641	chr1	84647882	84657103	+		novel	NM_002731	PRKACB	sense overlapping	9221
chr1:84961056-84962053+	0	0	0	0	2	0	0	3.5641	3.5641	3.5641	3.5641	6.51632	3.5641	3.5641	chr1	84961055	84962053	+		novel	NM_025065	RPF1	exonic	392
chr1:84998543-85021662+	0	0	0	0	0	4	0	3.5641	3.5641	3.5641	3.5641	3.5641	7.80053	3.5641	chr1	84998542	85021662	+		novel	ENST00000263717	SPATA1	exonic	840
chr1:85630209-85643955-	2	0	0	0	0	0	0	7.39025	3.5641	3.5641	3.5641	3.5641	3.5641	3.5641	chr1	85630208	85643955	-		Zhang2014	NM_032184	SYDE2	exonic	541
chr1:85816098-85824530-	0	0	1	3	0	1	1	3.5641	3.5641	5.59721	7.30592	3.5641	6.0136	6.2588	chr1	85816097	85824530	-	hsa_circ_0004607	circBase	NM_012137	DDAH1	exonic	294
chr1:86482834-86488690-	0	3	0	0	0	0	0	3.5641	7.18845	3.5641	3.5641	3.5641	3.5641	3.5641	chr1	86482833	86488690	-		novel	NM_152890	COL24A1	exonic	261
chr1:86578250-86611866-	0	0	0	0	0	0	2	3.5641	3.5641	3.5641	3.5641	3.5641	3.5641	7.14284	chr1	86578249	86611866	-		novel	NM_152890	COL24A1	exonic	1543
chr1:87181407-87185318+	2	1	0	0	0	1	1	7.39025	5.82032	3.5641	3.5641	3.5641	6.0136	6.2588	chr1	87181406	87185318	+	hsa_circ_0013081	circBase	NM_016009	SH3GLB1	exonic	271
chr1:87181407-87190088+	0	0	0	0	3	1	2	3.5641	3.5641	3.5641	3.5641	7.03776	6.0136	7.14284	chr1	87181406	87190088	+		novel	NM_016009	SH3GLB1	exonic	498
chr1:87181407-87200862+	0	7	0	0	1	1	0	3.5641	8.34239	3.5641	3.5641	5.69163	6.0136	3.5641	chr1	87181406	87200862	+	hsa_circ_0013082	circBase	NM_016009	SH3GLB1	exonic	689
chr1:87181407-87208918+	0	2	0	0	1	2	1	3.5641	6.66082	3.5641	3.5641	5.69163	6.8751	6.2588	chr1	87181406	87208918	+		novel	NM_016009	SH3GLB1	sense overlapping	27512
chr1:87183911-87185318+	0	7	0	0	0	0	1	3.5641	8.34239	3.5641	3.5641	3.5641	3.5641	6.2588	chr1	87183910	87185318	+		novel	NM_016009	SH3GLB1	sense overlapping	1408
chr1:87185190-87190088+	0	3	1	6	5	0	0	3.5641	7.18845	5.59721	8.25096	7.72182	3.5641	3.5641	chr1	87185189	87190088	+	hsa_circ_0013084	circBase	NM_016009	SH3GLB1	exonic	356
chr1:87185190-87208119+	0	0	0	0	0	0	0	3.5641	3.5641	3.5641	3.5641	3.5641	3.5641	3.5641	chr1	87185189	87208119	+		novel	NM_016009	SH3GLB1	exonic	776
chr1:87188223-87190088+	0	0	0	2	0	0	0	3.5641	3.5641	3.5641	6.77389	3.5641	3.5641	3.5641	chr1	87188222	87190088	+		novel	NM_016009	SH3GLB1	exonic	227
chr1:87200285-87208119+	0	0	0	0	4	0	0	3.5641	3.5641	3.5641	3.5641	7.41996	3.5641	3.5641	chr1	87200284	87208119	+		novel	NM_016009	SH3GLB1	exonic	420
chr1:87204344-87208119+	0	0	0	5	0	0	0	3.5641	3.5641	3.5641	7.99909	3.5641	3.5641	3.5641	chr1	87204343	87208119	+		novel	NM_016009	SH3GLB1	sense overlapping	3776
chr1:87538617-87558352+	0	6	0	1	0	0	0	3.5641	8.12874	3.5641	5.92196	3.5641	3.5641	3.5641	chr1	87538616	87558352	+		novel	NM_012262	HS2ST1	exonic	464
chr1:89206671-89206971+	0	0	0	0	2	0	0	3.5641	3.5641	3.5641	3.5641	6.51632	3.5641	3.5641	chr1	89206670	89206971	+	hsa_circ_0000089	circBase	NM_006256	PKN2	exonic	301	Alzheimer's disease, B-cell chronic lymphocytic leukemia, Duchenne muscular dystrophy (DMD), Oral Carcinoma, acute lymphoblastic leukemia (ALL), acute myeloid leukemia (AML), acute promyelocytic leukemia (APL), autism spectrum disorder (ASD), bladder cancer, breast cancer, cardiac hypertrophy, cervical cancer, chronic lymphocytic leukemia (CLL), colorectal cancer, glioblastoma, glioma, hepatocell…
chr1:89206671-89237562+	0	0	2	0	0	0	2	3.5641	3.5641	6.40923	3.5641	3.5641	3.5641	7.14284	chr1	89206670	89237562	+		novel	NM_006256	PKN2	exonic	937
chr1:89206671-89251896+	2	0	3	0	0	1	0	7.39025	3.5641	6.92567	3.5641	3.5641	6.0136	3.5641	chr1	89206670	89251896	+	hsa_circ_0013093	circBase	NM_006256	PKN2	exonic	1233
chr1:89236035-89251896+	0	8	1	7	0	4	0	3.5641	8.52845	5.59721	8.46533	3.5641	7.80053	3.5641	chr1	89236034	89251896	+	hsa_circ_0005900	circBase	NM_006256	PKN2	exonic	777
chr1:89250322-89251896+	0	0	0	0	0	1	0	3.5641	3.5641	3.5641	3.5641	3.5641	6.0136	3.5641	chr1	89250321	89251896	+		novel	NM_006256	PKN2	exonic	296
chr1:89318790-89319029-	0	0	0	2	0	0	0	3.5641	3.5641	3.5641	6.77389	3.5641	3.5641	3.5641	chr1	89318789	89319029	-		novel	NM_001514	GTF2B	sense overlapping	240
chr1:89318790-89323170-	0	0	3	0	0	0	0	3.5641	3.5641	6.92567	3.5641	3.5641	3.5641	3.5641	chr1	89318789	89323170	-		novel	NM_001514	GTF2B	sense overlapping	4381
chr1:89408688-89420908-	0	0	2	0	0	0	0	3.5641	3.5641	6.40923	3.5641	3.5641	3.5641	3.5641	chr1	89408687	89420908	-		novel	NM_001008661	CCBL2	exonic	515
chr1:89414774-89435150-	0	0	0	0	0	0	0	3.5641	3.5641	3.5641	3.5641	3.5641	3.5641	3.5641	chr1	89414773	89435150	-		novel	NM_001008661	CCBL2	exonic	1042
chr1:89476587-89481097-	0	0	0	0	0	0	0	3.5641	3.5641	3.5641	3.5641	3.5641	3.5641	3.5641	chr1	89476586	89481097	-		novel	NM_018284	GBP3	exonic	1172
chr1:89573665-89575445-	0	0	0	0	0	0	0	3.5641	3.5641	3.5641	3.5641	3.5641	3.5641	3.5641	chr1	89573664	89575445	-		novel	NM_004120	GBP2	sense overlapping	1781
chr1:90484244-90493267+	0	3	0	0	0	0	0	3.5641	7.18845	3.5641	3.5641	3.5641	3.5641	3.5641	chr1	90484243	90493267	+		novel	NM_182976	ZNF326	sense overlapping	9024
chr1:91382197-91383711-	0	0	0	5	0	7	0	3.5641	3.5641	3.5641	7.99909	3.5641	8.5747	3.5641	chr1	91382196	91383711	-		novel	NM_016620	ZNF644	sense overlapping	1515
chr1:91382197-91406866-	0	0	0	1	0	0	2	3.5641	3.5641	3.5641	5.92196	3.5641	3.5641	7.14284	chr1	91382196	91406866	-		novel	NM_016620	ZNF644	sense overlapping	24670
chr1:91382197-91447927-	0	0	5	1	0	1	0	3.5641	3.5641	7.60537	5.92196	3.5641	6.0136	3.5641	chr1	91382196	91447927	-		novel	NM_016620	ZNF644	sense overlapping	65731
chr1:91400965-91447927-	0	0	0	0	0	0	0	3.5641	3.5641	3.5641	3.5641	3.5641	3.5641	3.5641	chr1	91400964	91447927	-		Guojunjie2014	NM_016620	ZNF644	sense overlapping	46963
chr1:91403042-91406866-	0	0	0	1	0	4	1	3.5641	3.5641	3.5641	5.92196	3.5641	7.80053	6.2588	chr1	91403041	91406866	-		novel	NM_201269	ZNF644	exonic	3644
chr1:91403042-91447927-	0	3	0	2	0	3	2	3.5641	7.18845	3.5641	6.77389	3.5641	7.41078	7.14284	chr1	91403041	91447927	-		Zhang2014	NM_201269	ZNF644	exonic	3705
chr1:91778906-91818709-	0	0	0	2	0	0	0	3.5641	3.5641	3.5641	6.77389	3.5641	3.5641	3.5641	chr1	91778905	91818709	-		novel	NM_001017975	HFM1	exonic	1662
chr1:91808987-91818856-	0	0	0	8	0	6	1	3.5641	3.5641	3.5641	8.65193	3.5641	8.35975	6.2588	chr1	91808986	91818856	-		novel	NM_001017975	HFM1	exonic	650
chr1:91808987-91851391-	1	3	0	5	11	5	0	6.48854	7.18845	3.5641	7.99909	8.81455	8.10707	3.5641	chr1	91808986	91851391	-		novel	NM_001017975	HFM1	exonic	1841
chr1:91840915-91851391-	0	0	5	4	0	4	1	3.5641	3.5641	7.60537	7.69374	3.5641	7.80053	6.2588	chr1	91840914	91851391	-		novel	NM_001017975	HFM1	exonic	1191
chr1:92327028-92327201-	5	0	4	4	5	4	1	8.64982	3.5641	7.30518	7.69374	7.72182	7.80053	6.2588	chr1	92327027	92327201	-	hsa_circ_0006622	circBase	NM_003243	TGFBR3	exonic	174
chr1:92327028-92329836-	0	0	0	1	0	1	4	3.5641	3.5641	3.5641	5.92196	3.5641	6.0136	8.08117	chr1	92327027	92329836	-		novel	NM_003243	TGFBR3	sense overlapping	2809
chr1:92554255-92573558+	0	0	3	0	0	0	0	3.5641	3.5641	6.92567	3.5641	3.5641	3.5641	3.5641	chr1	92554254	92573558	+		novel	NM_183242	BTBD8	exonic	513
chr1:92554255-92595333+	0	0	0	3	2	3	2	3.5641	3.5641	3.5641	7.30592	6.51632	7.41078	7.14284	chr1	92554254	92595333	+		novel	NM_183242	BTBD8	exonic	603
chr1:92728420-92737209-	0	0	0	0	0	1	3	3.5641	3.5641	3.5641	3.5641	3.5641	6.0136	7.68699	chr1	92728419	92737209	-	hsa_circ_0013148	circBase	NM_053274	GLMN	exonic	738
chr1:92733470-92757094-	0	2	0	0	0	0	0	3.5641	6.66082	3.5641	3.5641	3.5641	3.5641	3.5641	chr1	92733469	92757094	-		Guojunjie2014	NM_053274	GLMN	exonic	933
chr1:92779598-92784725+	0	3	0	0	0	0	0	3.5641	7.18845	3.5641	3.5641	3.5641	3.5641	3.5641	chr1	92779597	92784725	+		novel	ENST00000484158	RPAP2	intronic	5128
chr1:92786156-92811471+	0	0	2	2	0	0	1	3.5641	3.5641	6.40923	6.77389	3.5641	3.5641	6.2588	chr1	92786155	92811471	+	hsa_circ_0013153	circBase	NM_024813	RPAP2	exonic	1200
chr1:92786156-92823600+	0	0	0	0	3	0	0	3.5641	3.5641	3.5641	3.5641	7.03776	3.5641	3.5641	chr1	92786155	92823600	+		novel	NM_024813	RPAP2	sense overlapping	37445
chr1:92789002-92811471+	0	0	0	2	6	0	0	3.5641	3.5641	3.5641	6.77389	7.97132	3.5641	3.5641	chr1	92789001	92811471	+		novel	NM_024813	RPAP2	exonic	1164
chr1:92798948-92811471+	5	0	7	4	4	2	9	8.64982	3.5641	8.06554	7.69374	7.41996	6.8751	9.21566	chr1	92798947	92811471	+	hsa_circ_0004463	circBase	NM_024813	RPAP2	exonic	233
chr1:92798948-92823600+	0	0	0	1	6	0	0	3.5641	3.5641	3.5641	5.92196	7.97132	3.5641	3.5641	chr1	92798947	92823600	+		novel	NM_024813	RPAP2	sense overlapping	24653
chr1:92798948-92846430+	4	5	21	31	24	15	12	8.33847	7.87784	9.6074	10.5743	9.91941	9.65017	9.62351	chr1	92798947	92846430	+	hsa_circ_0000091	circBase	NM_024813	RPAP2	exonic	383
chr1:93029199-93073284-	1	4	0	3	0	0	0	6.48854	7.57394	3.5641	7.30592	3.5641	3.5641	3.5641	chr1	93029198	93073284	-	hsa_circ_0013162	circBase	NM_005665	EVI5	exonic	339
chr1:93029199-93101851-	0	0	0	0	0	0	0	3.5641	3.5641	3.5641	3.5641	3.5641	3.5641	3.5641	chr1	93029198	93101851	-		novel	NM_005665	EVI5	sense overlapping	72653
chr1:93029199-93101893-	0	0	7	13	9	5	4	3.5641	3.5641	8.06554	9.33596	8.53344	8.10707	8.08117	chr1	93029198	93101893	-	hsa_circ_0013163	circBase	NM_005665	EVI5	exonic	774
chr1:93029260-93073278-	0	0	0	0	0	0	0	3.5641	3.5641	3.5641	3.5641	3.5641	3.5641	3.5641	chr1	93029259	93073278	-		novel	NM_005665	EVI5	sense overlapping	44019
chr1:93070864-93073284-	0	0	0	1	5	0	1	3.5641	3.5641	3.5641	5.92196	7.72182	3.5641	6.2588	chr1	93070863	93073284	-	hsa_circ_0005371	circBase	NM_005665	EVI5	exonic	243
chr1:93070864-93091491-	0	0	1	1	0	0	3	3.5641	3.5641	5.59721	5.92196	3.5641	3.5641	7.68699	chr1	93070863	93091491	-	hsa_circ_0013166	circBase	NM_005665	EVI5	exonic	543
chr1:93070864-93101893-	0	0	5	15	19	10	1	3.5641	3.5641	7.60537	9.53889	9.587	9.07578	6.2588	chr1	93070863	93101893	-	hsa_circ_0013167	circBase	NM_005665	EVI5	exonic	678
chr1:93070864-93104794-	0	0	0	0	0	2	1	3.5641	3.5641	3.5641	3.5641	3.5641	6.8751	6.2588	chr1	93070863	93104794	-		novel	NM_005665	EVI5	sense overlapping	33931
chr1:93070864-93170301-	1	0	0	0	0	4	1	6.48854	3.5641	3.5641	3.5641	3.5641	7.80053	6.2588	chr1	93070863	93170301	-	hsa_circ_0013168	circBase	NM_005665	EVI5	exonic	1741
chr1:93089733-93170301-	0	3	0	0	0	0	0	3.5641	7.18845	3.5641	3.5641	3.5641	3.5641	3.5641	chr1	93089732	93170301	-		novel	NM_005665	EVI5	exonic	1498
chr1:93128276-93170301-	1	7	0	2	0	3	0	6.48854	8.34239	3.5641	6.77389	3.5641	7.41078	3.5641	chr1	93128275	93170301	-		novel	NM_005665	EVI5	sense overlapping	42026
chr1:93128977-93170301-	0	0	0	4	6	1	2	3.5641	3.5641	3.5641	7.69374	7.97132	6.0136	7.14284	chr1	93128976	93170301	-		novel	uc010otf.2	EVI5	exonic	1096
chr1:93131496-93170301-	0	0	0	0	0	0	0	3.5641	3.5641	3.5641	3.5641	3.5641	3.5641	3.5641	chr1	93131495	93170301	-		novel	NM_005665	EVI5	exonic	1063
chr1:93159359-93163542-	0	0	0	0	0	0	0	3.5641	3.5641	3.5641	3.5641	3.5641	3.5641	3.5641	chr1	93159358	93163542	-		novel	NM_005665	EVI5	exonic	458
chr1:93198067-93202184-	0	3	2	0	0	1	3	3.5641	7.18845	6.40923	3.5641	3.5641	6.0136	7.68699	chr1	93198066	93202184	-	hsa_circ_0007950	circBase	ENST00000474806	EVI5	intronic	4118
chr1:93201955-93202184-	0	0	0	0	0	0	0	3.5641	3.5641	3.5641	3.5641	3.5641	3.5641	3.5641	chr1	93201954	93202184	-	hsa_circ_0013174	circBase	NM_005665	EVI5	exonic	230
chr1:93201955-93211359-	0	0	0	0	0	0	0	3.5641	3.5641	3.5641	3.5641	3.5641	3.5641	3.5641	chr1	93201954	93211359	-		Guojunjie2014	ENST00000474806	EVI5	intronic	9405
chr1:93201955-93239580-	0	0	0	0	0	0	0	3.5641	3.5641	3.5641	3.5641	3.5641	3.5641	3.5641	chr1	93201954	93239580	-		novel	ENST00000474806	EVI5	intronic	37626
chr1:93648917-93659301+	0	0	0	0	0	0	0	3.5641	3.5641	3.5641	3.5641	3.5641	3.5641	3.5641	chr1	93648916	93659301	+		novel	NM_206886	CCDC18	exonic	700
chr1:93677658-93698150+	0	0	0	0	0	0	0	3.5641	3.5641	3.5641	3.5641	3.5641	3.5641	3.5641	chr1	93677657	93698150	+		novel	NM_206886	CCDC18	exonic	1126
chr1:93770945-93775347-	0	0	0	0	0	0	0	3.5641	3.5641	3.5641	3.5641	3.5641	3.5641	3.5641	chr1	93770944	93775347	-		novel	ENST00000424517	RP4-717I23.3	exonic	159
chr1:93770945-93777165-	0	0	0	0	5	0	0	3.5641	3.5641	3.5641	3.5641	7.72182	3.5641	3.5641	chr1	93770944	93777165	-		novel	ENST00000413606	RP4-717I23.3	intronic	6221
chr1:93770945-93783785-	0	0	0	3	0	0	0	3.5641	3.5641	3.5641	7.30592	3.5641	3.5641	3.5641	chr1	93770944	93783785	-		novel	ENST00000415150	RP4-717I23.3	exonic	265
chr1:93770945-93790286-	0	0	3	0	0	0	0	3.5641	3.5641	6.92567	3.5641	3.5641	3.5641	3.5641	chr1	93770944	93790286	-		novel	ENST00000429859	RP4-717I23.3	exonic	178
chr1:93770945-93791452-	0	0	6	0	0	1	0	3.5641	3.5641	7.85372	3.5641	3.5641	6.0136	3.5641	chr1	93770944	93791452	-	hsa_circ_0004535	circBase	ENST00000429859	RP4-717I23.3	exonic	305
chr1:93790192-93791452-	0	0	0	2	0	0	0	3.5641	3.5641	3.5641	6.77389	3.5641	3.5641	3.5641	chr1	93790191	93791452	-	hsa_circ_0013204	circBase	NR_034089	LOC100131564	exonic	222
chr1:94032836-94033408-	0	0	2	1	0	2	3	3.5641	3.5641	6.40923	5.92196	3.5641	6.8751	7.68699	chr1	94032835	94033408	-	hsa_circ_0006427	circBase	NM_003567	BCAR3	exonic	325
chr1:94037227-94041686-	0	0	0	1	0	0	3	3.5641	3.5641	3.5641	5.92196	3.5641	3.5641	7.68699	chr1	94037226	94041686	-	hsa_circ_0013213	circBase	NM_003567	BCAR3	exonic	288
chr1:94047858-94049678-	0	0	2	0	0	0	0	3.5641	3.5641	6.40923	3.5641	3.5641	3.5641	3.5641	chr1	94047857	94049678	-	hsa_circ_0013215	circBase	NM_003567	BCAR3	exonic	757
chr1:94341824-94343418-	0	0	3	2	0	3	0	3.5641	3.5641	6.92567	6.77389	3.5641	7.41078	3.5641	chr1	94341823	94343418	-	hsa_circ_0013218	circBase	NM_014597	DNTTIP2	exonic	1595
chr1:94360170-94363454-	0	0	0	0	2	0	0	3.5641	3.5641	3.5641	3.5641	6.51632	3.5641	3.5641	chr1	94360169	94363454	-	hsa_circ_0013222	circBase	NM_002061	GCLM	exonic	378
chr1:94360170-94367225-	2	0	0	0	0	1	0	7.39025	3.5641	3.5641	3.5641	3.5641	6.0136	3.5641	chr1	94360169	94367225	-	hsa_circ_0003513	circBase	NM_002061	GCLM	exonic	463
chr1:94667276-94697199-	1	0	0	0	1	1	2	6.48854	3.5641	3.5641	3.5641	5.69163	6.0136	7.14284	chr1	94667275	94697199	-	hsa_circ_0013225	circBase	NM_004815	ARHGAP29	exonic	1313
chr1:94669486-94671239-	0	0	0	0	0	0	0	3.5641	3.5641	3.5641	3.5641	3.5641	3.5641	3.5641	chr1	94669485	94671239	-		novel	NM_004815	ARHGAP29	exonic	252
chr1:94685814-94697199-	0	0	4	0	4	4	0	3.5641	3.5641	7.30518	3.5641	7.41996	7.80053	3.5641	chr1	94685813	94697199	-	hsa_circ_0003310	circBase	NM_004815	ARHGAP29	exonic	372
chr1:94921289-94933563+	0	0	0	0	0	0	0	3.5641	3.5641	3.5641	3.5641	3.5641	3.5641	3.5641	chr1	94921288	94933563	+		novel	uc010oto.2	ABCD3	exonic	297
chr1:94924163-94946162+	0	0	3	4	0	2	0	3.5641	3.5641	6.92567	7.69374	3.5641	6.8751	3.5641	chr1	94924162	94946162	+	hsa_circ_0013232	circBase	NM_002858	ABCD3	exonic	717
chr1:94924163-94948795+	0	0	0	1	0	0	0	3.5641	3.5641	3.5641	5.92196	3.5641	3.5641	3.5641	chr1	94924162	94948795	+		novel	NM_002858	ABCD3	exonic	787
chr1:94924163-94956803+	0	4	0	0	0	0	0	3.5641	7.57394	3.5641	3.5641	3.5641	3.5641	3.5641	chr1	94924162	94956803	+		novel	NM_002858	ABCD3	exonic	1276
chr1:94953098-94956803+	0	0	0	0	0	1	0	3.5641	3.5641	3.5641	3.5641	3.5641	6.0136	3.5641	chr1	94953097	94956803	+	hsa_circ_0013235	circBase	NM_002858	ABCD3	exonic	489
chr1:95197814-95209549-	0	0	0	0	0	0	2	3.5641	3.5641	3.5641	3.5641	3.5641	3.5641	7.14284	chr1	95197813	95209549	-		novel	ENST00000418366	LINC01057	exonic	482
chr1:95364927-95369080-	0	0	3	0	0	0	0	3.5641	3.5641	6.92567	3.5641	3.5641	3.5641	3.5641	chr1	95364926	95369080	-		novel	NM_001839	CNN3	exonic	591
chr1:95365043-95367709-	0	0	0	0	0	3	0	3.5641	3.5641	3.5641	3.5641	3.5641	7.41078	3.5641	chr1	95365042	95367709	-		novel	NM_001839	CNN3	sense overlapping	2667
chr1:95603831-95616975+	0	0	0	3	1	0	0	3.5641	3.5641	3.5641	7.30592	5.69163	3.5641	3.5641	chr1	95603830	95616975	+		novel	NM_152487	TMEM56	sense overlapping	13145
chr1:95603831-95639445+	1	0	1	10	3	4	2	6.48854	3.5641	5.59721	8.96535	7.03776	7.80053	7.14284	chr1	95603830	95639445	+		novel	NM_152487	TMEM56	sense overlapping	35615
chr1:95609447-95616975+	0	11	7	18	13	11	3	3.5641	8.97522	8.06554	9.79809	9.04972	9.21041	7.68699	chr1	95609446	95616975	+	hsa_circ_0000095	circBase	NM_152487	TMEM56	exonic	410	autism spectrum disorder (ASD)
chr1:95609447-95639445+	2	0	3	16	10	12	2	7.39025	3.5641	6.92567	9.63056	8.68083	9.33354	7.14284	chr1	95609446	95639445	+	hsa_circ_0005720	circBase	NM_152487	TMEM56	exonic	484
chr1:95614258-95639445+	0	0	0	0	0	1	1	3.5641	3.5641	3.5641	3.5641	3.5641	6.0136	6.2588	chr1	95614257	95639445	+		novel	NM_152487	TMEM56	exonic	318
chr1:97216981-97250810+	0	0	0	0	0	2	0	3.5641	3.5641	3.5641	3.5641	3.5641	6.8751	3.5641	chr1	97216980	97250810	+	hsa_circ_0013250	circBase	NM_021190	PTBP2	exonic	865
chr1:97235259-97250810+	1	3	1	7	0	2	2	6.48854	7.18845	5.59721	8.46533	3.5641	6.8751	7.14284	chr1	97235258	97250810	+	hsa_circ_0013252	circBase	NM_021190	PTBP2	exonic	789
chr1:97915615-98015300-	0	0	0	0	0	0	0	3.5641	3.5641	3.5641	3.5641	3.5641	3.5641	3.5641	chr1	97915614	98015300	-		novel	NM_000110	DPYD	exonic	566
chr1:97981282-98015300-	4	1	1	3	8	7	0	8.33847	5.82032	5.59721	7.30592	8.36926	8.5747	3.5641	chr1	97981281	98015300	-	hsa_circ_0006323	circBase	NM_000110	DPYD	exonic	401
chr1:97981282-98060722-	0	0	0	1	0	0	0	3.5641	3.5641	3.5641	5.92196	3.5641	3.5641	3.5641	chr1	97981281	98060722	-		novel	NM_000110	DPYD	exonic	890
chr1:98015116-98015576-	0	0	0	0	0	0	0	3.5641	3.5641	3.5641	3.5641	3.5641	3.5641	3.5641	chr1	98015115	98015576	-		novel	NM_000110	DPYD	sense overlapping	461
chr1:98144651-98165103-	0	2	7	2	0	5	0	3.5641	6.66082	8.06554	6.77389	3.5641	8.10707	3.5641	chr1	98144650	98165103	-	hsa_circ_0004161	circBase	NM_000110	DPYD	exonic	367
chr1:98144651-98165858-	0	0	0	0	1	3	0	3.5641	3.5641	3.5641	3.5641	5.69163	7.41078	3.5641	chr1	98144650	98165858	-		novel	NM_000110	DPYD	sense overlapping	21208
chr1:98144651-98187227-	0	0	0	0	7	0	0	3.5641	3.5641	3.5641	3.5641	8.18397	3.5641	3.5641	chr1	98144650	98187227	-		novel	NM_000110	DPYD	exonic	529
chr1:98144651-98206035-	1	1	0	0	0	2	0	6.48854	5.82032	3.5641	3.5641	3.5641	6.8751	3.5641	chr1	98144650	98206035	-		novel	NM_000110	DPYD	exonic	617
chr1:99156631-99167459+	0	0	3	4	5	2	0	3.5641	3.5641	6.92567	7.69374	7.72182	6.8751	3.5641	chr1	99156630	99167459	+		novel	NM_015976	SNX7	exonic	762
chr1:100335956-100343384+	1	3	0	0	0	1	0	6.48854	7.18845	3.5641	3.5641	3.5641	6.0136	3.5641	chr1	100335955	100343384	+	hsa_circ_0013290	circBase	NM_000028	AGL	exonic	947
chr1:100459093-100464971+	0	0	0	0	0	1	2	3.5641	3.5641	3.5641	3.5641	3.5641	6.0136	7.14284	chr1	100459092	100464971	+	hsa_circ_0013298	circBase	NM_012243	SLC35A3	exonic	360
chr1:100459093-100483371+	0	0	0	0	0	1	0	3.5641	3.5641	3.5641	3.5641	3.5641	6.0136	3.5641	chr1	100459092	100483371	+		novel	NM_012243	SLC35A3	exonic	905
chr1:100515465-100535241+	0	0	0	0	0	3	0	3.5641	3.5641	3.5641	3.5641	3.5641	7.41078	3.5641	chr1	100515464	100535241	+	hsa_circ_0000096	circBase	NM_033055	HIAT1	exonic	807	Alzheimer's disease, B-cell chronic lymphocytic leukemia, Burkitt lymphoma, Down syndrome (DS), Duchenne muscular dystrophy (DMD), Hodgkin's lymphoma, Intrahepatic cholangiocarcinoma (ICC), acute lymphoblastic leukemia (ALL), acute myeloid leukemia (AML), acute promyelocytic leukemia (APL), adenoma, adrenocortical carcinoma, autism spectrum disorder (ASD), bladder cancer, breast cancer, cardiac h…
chr1:100515465-100544104+	0	0	0	3	0	0	0	3.5641	3.5641	3.5641	7.30592	3.5641	3.5641	3.5641	chr1	100515464	100544104	+		novel	NM_033055	HIAT1	exonic	1018
chr1:100605205-100609699+	0	0	2	0	0	0	0	3.5641	3.5641	6.40923	3.5641	3.5641	3.5641	3.5641	chr1	100605204	100609699	+		novel	NM_019083	TRMT13	exonic	556
chr1:100680373-100684303-	0	0	0	0	0	0	0	3.5641	3.5641	3.5641	3.5641	3.5641	3.5641	3.5641	chr1	100680372	100684303	-		novel	NM_001918	DBT	exonic	506
chr1:100856288-100908552+	2	0	0	0	0	0	0	7.39025	3.5641	3.5641	3.5641	3.5641	3.5641	3.5641	chr1	100856287	100908552	+		novel	NM_003672	CDC14A	exonic	303
chr1:100889778-100908552+	0	0	3	2	0	5	3	3.5641	3.5641	6.92567	6.77389	3.5641	8.10707	7.68699	chr1	100889777	100908552	+	hsa_circ_0000097	circBase	NM_003672	CDC14A	exonic	210	T-cell leukemia, acute lymphoblastic leukemia (ALL), acute myeloid leukemia (AML), breast cancer, colorectal cancer, epithelial ovarian cancer (EOC), esophageal cancer, glioma, head and neck squamous cell carcinoma (HNSCC), lung cancer, malignant melanoma, multiple myeloma (MM), non-small cell lung cancer (NSCLC), ovarian cancer (OC), pancreatic ductal adenocarcinoma (PDAC), testicular germ cell …
chr1:100889778-100950007+	0	0	5	0	0	0	0	3.5641	3.5641	7.60537	3.5641	3.5641	3.5641	3.5641	chr1	100889777	100950007	+		novel	NM_003672	CDC14A	exonic	828
chr1:100933512-100964818+	0	0	0	0	0	0	0	3.5641	3.5641	3.5641	3.5641	3.5641	3.5641	3.5641	chr1	100933511	100964818	+		novel	NM_003672	CDC14A	exonic	917
chr1:101372109-101387397+	0	0	0	0	0	3	0	3.5641	3.5641	3.5641	3.5641	3.5641	7.41078	3.5641	chr1	101372108	101387397	+		novel	NM_133496	SLC30A7	sense overlapping	15289
chr1:101372408-101387397+	0	0	0	1	2	1	1	3.5641	3.5641	3.5641	5.92196	6.51632	6.0136	6.2588	chr1	101372407	101387397	+	hsa_circ_0000098	circBase	NM_133496	SLC30A7	exonic	660	breast cancer, colorectal cancer, endometrial cancer, epithelial ovarian cancer (EOC), kidney cancer, lung cancer, malignant melanoma, non-alcoholic fatty liver disease (NAFLD), ovarian cancer (OC), prostate cancer, testicular germ cell tumor
chr1:101379219-101440458+	0	0	6	0	0	0	0	3.5641	3.5641	7.85372	3.5641	3.5641	3.5641	3.5641	chr1	101379218	101440458	+		novel	NM_001144884	SLC30A7	exonic	665
chr1:104070317-104088964+	0	0	0	0	0	0	2	3.5641	3.5641	3.5641	3.5641	3.5641	3.5641	7.14284	chr1	104070316	104088964	+		novel	NM_017619	RNPC3	exonic	1110
chr1:104070317-104093695+	0	3	1	0	0	2	0	3.5641	7.18845	5.59721	3.5641	3.5641	6.8751	3.5641	chr1	104070316	104093695	+		novel	NM_017619	RNPC3	exonic	1302
chr1:104070317-104095954+	0	0	0	0	0	0	2	3.5641	3.5641	3.5641	3.5641	3.5641	3.5641	7.14284	chr1	104070316	104095954	+		novel	NM_017619	RNPC3	sense overlapping	25638
chr1:104108057-104118162+	0	0	18	12	0	7	4	3.5641	3.5641	9.38865	9.22268	3.5641	8.5747	8.08117	chr1	104108056	104118162	+	hsa_circ_0000099	circBase	NM_020978	AMY2B	exonic	1307
chr1:108138834-108185377-	0	0	0	0	0	0	0	3.5641	3.5641	3.5641	3.5641	3.5641	3.5641	3.5641	chr1	108138833	108185377	-		novel	NM_006113	VAV3	exonic	573
chr1:108185241-108247683-	0	0	0	0	0	0	0	3.5641	3.5641	3.5641	3.5641	3.5641	3.5641	3.5641	chr1	108185240	108247683	-		novel	NM_006113	VAV3	exonic	412
chr1:108307698-108315465-	0	0	3	0	0	0	0	3.5641	3.5641	6.92567	3.5641	3.5641	3.5641	3.5641	chr1	108307697	108315465	-		novel	NM_006113	VAV3	exonic	475
chr1:108690901-108703915-	8	0	4	4	2	14	1	9.31187	3.5641	7.30518	7.69374	6.51632	9.55215	6.2588	chr1	108690900	108703915	-	hsa_circ_0004270	circBase	NM_013386	SLC25A24	exonic	532
chr1:108697605-108724650-	0	0	0	0	3	0	0	3.5641	3.5641	3.5641	3.5641	7.03776	3.5641	3.5641	chr1	108697604	108724650	-		Guojunjie2014	NM_013386	SLC25A24	exonic	512
chr1:108697605-108728576-	0	0	0	3	0	0	1	3.5641	3.5641	3.5641	7.30592	3.5641	3.5641	6.2588	chr1	108697604	108728576	-		novel	NM_013386	SLC25A24	exonic	639
chr1:108697605-108738102-	0	0	0	0	0	0	2	3.5641	3.5641	3.5641	3.5641	3.5641	3.5641	7.14284	chr1	108697604	108738102	-		novel	NM_013386	SLC25A24	sense overlapping	40498
chr1:108724563-108728576-	2	0	4	2	0	0	0	7.39025	3.5641	7.30518	6.77389	3.5641	3.5641	3.5641	chr1	108724562	108728576	-		novel	NM_013386	SLC25A24	exonic	215
chr1:109167267-109172279+	0	4	0	2	0	3	1	3.5641	7.57394	3.5641	6.77389	3.5641	7.41078	6.2588	chr1	109167266	109172279	+		novel	NM_001010883	FAM102B	exonic	588
chr1:109192833-109200201-	1	0	0	0	0	0	2	6.48854	3.5641	3.5641	3.5641	3.5641	3.5641	7.14284	chr1	109192832	109200201	-		novel	NM_144584	HENMT1	exonic	735
chr1:109268372-109276154+	0	0	0	0	0	1	0	3.5641	3.5641	3.5641	3.5641	3.5641	6.0136	3.5641	chr1	109268371	109276154	+		novel	NM_001144937	FNDC7	exonic	1284
chr1:109270430-109276154+	0	0	0	0	0	0	0	3.5641	3.5641	3.5641	3.5641	3.5641	3.5641	3.5641	chr1	109270429	109276154	+	hsa_circ_0013380	circBase	NM_001144937	FNDC7	exonic	1029
chr1:109273296-109276154+	0	2	0	5	0	2	0	3.5641	6.66082	3.5641	7.99909	3.5641	6.8751	3.5641	chr1	109273295	109276154	+		novel	NM_001144937	FNDC7	exonic	516
chr1:109294879-109302707+	0	2	0	1	0	3	1	3.5641	6.66082	3.5641	5.92196	3.5641	7.41078	6.2588	chr1	109294878	109302707	+	hsa_circ_0013382	circBase	NM_007269	STXBP3	exonic	389
chr1:109325044-109337529+	0	0	0	1	0	1	3	3.5641	3.5641	3.5641	5.92196	3.5641	6.0136	7.68699	chr1	109325043	109337529	+		Guojunjie2014	NM_007269	STXBP3	exonic	301
chr1:109325044-109350171+	0	7	0	0	0	0	0	3.5641	8.34239	3.5641	3.5641	3.5641	3.5641	3.5641	chr1	109325043	109350171	+		novel	NM_007269	STXBP3	exonic	875
chr1:109336204-109342927+	2	3	5	6	5	4	3	7.39025	7.18845	7.60537	8.25096	7.72182	7.80053	7.68699	chr1	109336203	109342927	+		novel	NM_007269	STXBP3	exonic	572
chr1:109427897-109457030+	0	0	0	0	0	0	2	3.5641	3.5641	3.5641	3.5641	3.5641	3.5641	7.14284	chr1	109427896	109457030	+		novel	NM_013296	GPSM2	exonic	1511
chr1:109439486-109446876+	0	0	0	0	0	0	0	3.5641	3.5641	3.5641	3.5641	3.5641	3.5641	3.5641	chr1	109439485	109446876	+	hsa_circ_0013390	circBase	NM_013296	GPSM2	exonic	1136
chr1:109474901-109490342-	0	0	3	0	0	0	0	3.5641	3.5641	6.92567	3.5641	3.5641	3.5641	3.5641	chr1	109474900	109490342	-		novel	ENST00000357393	AKNAD1	intronic	15442
chr1:109482258-109486679-	0	0	4	0	0	1	1	3.5641	3.5641	7.30518	3.5641	3.5641	6.0136	6.2588	chr1	109482257	109486679	-	hsa_circ_0013398	circBase	NM_001048210	CLCC1	exonic	702
chr1:109482258-109493070-	0	0	0	2	0	0	0	3.5641	3.5641	3.5641	6.77389	3.5641	3.5641	3.5641	chr1	109482257	109493070	-		novel	NM_015127	CLCC1	exonic	902
chr1:109524355-109529302-	0	0	0	0	5	0	0	3.5641	3.5641	3.5641	3.5641	7.72182	3.5641	3.5641	chr1	109524354	109529302	-		novel	NM_014969	WDR47	exonic	631
chr1:109533876-109547337-	0	0	2	0	0	0	0	3.5641	3.5641	6.40923	3.5641	3.5641	3.5641	3.5641	chr1	109533875	109547337	-	hsa_circ_0013404	circBase	NM_001142551	WDR47	exonic	637
chr1:109544846-109547337-	3	0	0	0	0	0	0	7.9409	3.5641	3.5641	3.5641	3.5641	3.5641	3.5641	chr1	109544845	109547337	-		novel	NM_001142551	WDR47	exonic	303
chr1:109544846-109554340-	0	0	0	0	4	0	0	3.5641	3.5641	3.5641	3.5641	7.41996	3.5641	3.5641	chr1	109544845	109554340	-	hsa_circ_0013406	circBase	NM_014969	WDR47	exonic	1109
chr1:109547214-109554340-	0	0	0	1	0	0	2	3.5641	3.5641	3.5641	5.92196	3.5641	3.5641	7.14284	chr1	109547213	109554340	-		novel	NM_014969	WDR47	exonic	930
chr1:109766600-109772194+	0	0	0	0	0	2	0	3.5641	3.5641	3.5641	3.5641	3.5641	6.8751	3.5641	chr1	109766599	109772194	+		novel	NM_006513	SARS	exonic	311
chr1:109766604-109772198+	0	0	0	0	0	2	0	3.5641	3.5641	3.5641	3.5641	3.5641	6.8751	3.5641	chr1	109766603	109772198	+		novel	NM_006513	SARS	sense overlapping	5595
chr1:109770974-109774408+	0	0	2	0	0	0	0	3.5641	3.5641	6.40923	3.5641	3.5641	3.5641	3.5641	chr1	109770973	109774408	+		Zhang2014	NM_006513	SARS	exonic	540
chr1:109878862-109888500-	0	0	0	0	0	1	1	3.5641	3.5641	3.5641	3.5641	3.5641	6.0136	6.2588	chr1	109878861	109888500	-		novel	NM_001205228	SORT1	exonic	536
chr1:109878862-109893624-	0	0	0	0	0	0	0	3.5641	3.5641	3.5641	3.5641	3.5641	3.5641	3.5641	chr1	109878861	109893624	-		novel	NM_002959	SORT1	exonic	663
chr1:109884636-109888503-	0	0	0	0	0	0	0	3.5641	3.5641	3.5641	3.5641	3.5641	3.5641	3.5641	chr1	109884635	109888503	-		novel	NM_002959	SORT1	exonic	276
chr1:109888028-109888500-	3	0	0	0	0	0	0	7.9409	3.5641	3.5641	3.5641	3.5641	3.5641	3.5641	chr1	109888027	109888500	-		novel	NM_002959	SORT1	sense overlapping	473
chr1:109890105-109898091-	0	0	0	2	0	0	0	3.5641	3.5641	3.5641	6.77389	3.5641	3.5641	3.5641	chr1	109890104	109898091	-		novel	NM_002959	SORT1	exonic	392
chr1:109908781-109909044-	0	0	0	0	3	0	0	3.5641	3.5641	3.5641	3.5641	7.03776	3.5641	3.5641	chr1	109908780	109909044	-		novel	ENST00000256637	SORT1	intronic	264
chr1:110121826-110125187+	0	0	4	0	0	0	0	3.5641	3.5641	7.30518	3.5641	3.5641	3.5641	3.5641	chr1	110121825	110125187	+	hsa_circ_0006695	circBase	NM_006496	GNAI3	exonic	287
chr1:110171268-110172032+	0	0	0	0	0	0	0	3.5641	3.5641	3.5641	3.5641	3.5641	3.5641	3.5641	chr1	110171267	110172032	+		novel	NM_004037	AMPD2	sense overlapping	765
chr1:110173355-110174467+	0	0	0	0	0	3	0	3.5641	3.5641	3.5641	3.5641	3.5641	7.41078	3.5641	chr1	110173354	110174467	+		novel	NM_004037	AMPD2	sense overlapping	1113
chr1:110202412-110233186+	0	0	0	0	3	0	0	3.5641	3.5641	3.5641	3.5641	7.03776	3.5641	3.5641	chr1	110202411	110233186	+		novel	NM_000561	GSTM1	sense overlapping	30775
chr1:110203787-110214205+	0	0	3	0	0	0	0	3.5641	3.5641	6.92567	3.5641	3.5641	3.5641	3.5641	chr1	110203786	110214205	+		Guojunjie2014	NM_000848	GSTM2	sense overlapping	10419
chr1:110203787-110233186+	0	3	0	0	0	1	0	3.5641	7.18845	3.5641	3.5641	3.5641	6.0136	3.5641	chr1	110203786	110233186	+		novel	NM_000561	GSTM1	sense overlapping	29400
chr1:110765586-110768800+	0	3	0	0	0	1	0	3.5641	7.18845	3.5641	3.5641	3.5641	6.0136	3.5641	chr1	110765585	110768800	+		novel	NM_004978	KCNC4	exonic	1141
chr1:111434014-111435155+	0	0	0	0	0	0	2	3.5641	3.5641	3.5641	3.5641	3.5641	3.5641	7.14284	chr1	111434013	111435155	+	hsa_circ_0000105	circBase	NM_000560	CD53	exonic	269
chr1:111690264-111703918+	0	0	4	5	1	11	1	3.5641	3.5641	7.30518	7.99909	5.69163	9.21041	6.2588	chr1	111690263	111703918	+	hsa_circ_0000106	circBase	NM_006090	CEPT1	exonic	702
chr1:111690264-111717585+	0	0	0	2	0	1	0	3.5641	3.5641	3.5641	6.77389	3.5641	6.0136	3.5641	chr1	111690263	111717585	+	hsa_circ_0013497	circBase	NM_006090	CEPT1	exonic	787
chr1:111690264-111726209+	0	3	0	0	0	0	0	3.5641	7.18845	3.5641	3.5641	3.5641	3.5641	3.5641	chr1	111690263	111726209	+		novel	NM_006090	CEPT1	exonic	1204
chr1:111998708-112002258+	0	0	0	0	0	2	0	3.5641	3.5641	3.5641	3.5641	3.5641	6.8751	3.5641	chr1	111998707	112002258	+	hsa_circ_0006130	circBase	NM_001688	ATP5F1	exonic	470
chr1:112233956-112240119+	0	0	0	2	0	0	0	3.5641	3.5641	3.5641	6.77389	3.5641	3.5641	3.5641	chr1	112233955	112240119	+		novel	NM_002884	RAP1A	exonic	210
chr1:112630351-112638181-	0	0	0	0	0	2	0	3.5641	3.5641	3.5641	3.5641	3.5641	6.8751	3.5641	chr1	112630350	112638181	-		novel	TCONS_00001629	XLOC_000964	sense overlapping	7831
chr1:112776416-112780820-	0	0	0	0	0	2	0	3.5641	3.5641	3.5641	3.5641	3.5641	6.8751	3.5641	chr1	112776415	112780820	-		novel	ENST00000427290	RP5-965F6.2	intronic	4405
chr1:113083401-113134225-	0	0	0	2	0	0	0	3.5641	3.5641	3.5641	6.77389	3.5641	3.5641	3.5641	chr1	113083400	113134225	-		novel	uc001ecg.3	ST7L	exonic	1101
chr1:113084573-113125094-	0	0	4	0	0	0	0	3.5641	3.5641	7.30518	3.5641	3.5641	3.5641	3.5641	chr1	113084572	113125094	-		novel	NM_017744	ST7L	exonic	773
chr1:113093223-113098640-	0	0	0	0	0	0	0	3.5641	3.5641	3.5641	3.5641	3.5641	3.5641	3.5641	chr1	113093222	113098640	-		novel	NM_017744	ST7L	exonic	244
chr1:113093223-113134225-	0	0	0	0	0	0	0	3.5641	3.5641	3.5641	3.5641	3.5641	3.5641	3.5641	chr1	113093222	113134225	-		novel	NM_017744	ST7L	exonic	867
chr1:113093223-113143470-	0	0	0	0	0	0	0	3.5641	3.5641	3.5641	3.5641	3.5641	3.5641	3.5641	chr1	113093222	113143470	-		novel	NM_017744	ST7L	exonic	1038
chr1:113098490-113134225-	0	0	0	0	0	0	2	3.5641	3.5641	3.5641	3.5641	3.5641	3.5641	7.14284	chr1	113098489	113134225	-		novel	NM_017744	ST7L	exonic	774
chr1:113098490-113159517-	0	0	0	7	0	0	1	3.5641	3.5641	3.5641	8.46533	3.5641	3.5641	6.2588	chr1	113098489	113159517	-	hsa_circ_0000107	circBase	NM_017744	ST7L	exonic	1191	Alzheimer's disease, Burkitt lymphoma, Down syndrome (DS), Hodgkin's lymphoma, acute lymphoblastic leukemia (ALL), acute myeloid leukemia (AML), acute promyelocytic leukemia (APL), adenoma, breast cancer, cardiac hypertrophy, cervical cancer, cholangiocarcinoma, chronic lymphocytic leukemia (CLL), colorectal cancer, diffuse large B-cell lymphoma (DLBCL), epithelial ovarian cancer (EOC), esophagea…
chr1:113117736-113126748-	0	0	0	3	0	0	0	3.5641	3.5641	3.5641	7.30592	3.5641	3.5641	3.5641	chr1	113117735	113126748	-		novel	NM_017744	ST7L	sense overlapping	9013
chr1:113119608-113125094-	0	0	0	0	0	2	0	3.5641	3.5641	3.5641	3.5641	3.5641	6.8751	3.5641	chr1	113119607	113125094	-		novel	NM_017744	ST7L	exonic	389
chr1:113119608-113134225-	0	1	0	0	0	2	0	3.5641	5.82032	3.5641	3.5641	3.5641	6.8751	3.5641	chr1	113119607	113134225	-		novel	NM_017744	ST7L	exonic	623
chr1:113119608-113140708-	0	0	0	1	0	2	4	3.5641	3.5641	3.5641	5.92196	3.5641	6.8751	8.08117	chr1	113119607	113140708	-		novel	NM_017744	ST7L	exonic	739
chr1:113119608-113143470-	0	0	2	1	0	2	0	3.5641	3.5641	6.40923	5.92196	3.5641	6.8751	3.5641	chr1	113119607	113143470	-	hsa_circ_0013521	circBase	NM_017744	ST7L	exonic	794
chr1:113119608-113153625-	0	0	0	2	0	0	0	3.5641	3.5641	3.5641	6.77389	3.5641	3.5641	3.5641	chr1	113119607	113153625	-		novel	NM_017744	ST7L	exonic	957
chr1:113119608-113159517-	0	0	4	0	0	2	1	3.5641	3.5641	7.30518	3.5641	3.5641	6.8751	6.2588	chr1	113119607	113159517	-		novel	NM_017744	ST7L	exonic	1040
chr1:113120967-113143470-	0	0	0	2	0	0	0	3.5641	3.5641	3.5641	6.77389	3.5641	3.5641	3.5641	chr1	113120966	113143470	-		novel	NM_017744	ST7L	exonic	691
chr1:113124614-113126748-	0	0	0	3	0	1	0	3.5641	3.5641	3.5641	7.30592	3.5641	6.0136	3.5641	chr1	113124613	113126748	-		novel	NM_017744	ST7L	exonic	368
chr1:113124614-113143470-	0	0	0	0	0	1	0	3.5641	3.5641	3.5641	3.5641	3.5641	6.0136	3.5641	chr1	113124613	113143470	-		novel	NM_017744	ST7L	exonic	618
chr1:113124614-113159517-	0	0	0	1	0	3	0	3.5641	3.5641	3.5641	5.92196	3.5641	7.41078	3.5641	chr1	113124613	113159517	-		novel	NM_017744	ST7L	exonic	864
chr1:113134147-113140708-	0	0	0	0	2	1	0	3.5641	3.5641	3.5641	3.5641	6.51632	6.0136	3.5641	chr1	113134146	113140708	-		Zhang2014	NM_017744	ST7L	exonic	195
chr1:113134147-113143470-	0	0	4	0	0	0	0	3.5641	3.5641	7.30518	3.5641	3.5641	3.5641	3.5641	chr1	113134146	113143470	-		novel	NM_017744	ST7L	exonic	250
chr1:113134147-113153625-	0	0	0	1	0	1	0	3.5641	3.5641	3.5641	5.92196	3.5641	6.0136	3.5641	chr1	113134146	113153625	-		novel	NM_017744	ST7L	exonic	413
chr1:113134147-113159517-	0	0	0	1	0	3	0	3.5641	3.5641	3.5641	5.92196	3.5641	7.41078	3.5641	chr1	113134146	113159517	-		novel	NM_017744	ST7L	exonic	496
chr1:113140593-113143470-	3	0	5	1	0	1	0	7.9409	3.5641	7.60537	5.92196	3.5641	6.0136	3.5641	chr1	113140592	113143470	-	hsa_circ_0013522	circBase	NM_017744	ST7L	exonic	171
chr1:113140593-113159517-	0	0	0	0	0	1	0	3.5641	3.5641	3.5641	3.5641	3.5641	6.0136	3.5641	chr1	113140592	113159517	-	hsa_circ_0013524	circBase	NM_017744	ST7L	exonic	417
chr1:113153463-113159517-	0	0	0	2	9	0	0	3.5641	3.5641	3.5641	6.77389	8.53344	3.5641	3.5641	chr1	113153462	113159517	-	hsa_circ_0003277	circBase	NM_017744	ST7L	exonic	246
chr1:113196220-113202401+	5	9	6	3	7	5	1	8.64982	8.69323	7.85372	7.30592	8.18397	8.10707	6.2588	chr1	113196219	113202401	+	hsa_circ_0000109	circBase	NM_006135	CAPZA1	exonic	430	Alzheimer's disease, B-cell chronic lymphocytic leukemia, Duchenne muscular dystrophy (DMD), acute lymphoblastic leukemia (ALL), acute myeloid leukemia (AML), bladder cancer, cardiac hypertrophy, cervical cancer, chronic lymphocytic leukemia (CLL), epithelial ovarian cancer (EOC), glioblastoma, glioblastoma multiforme (GBM), head and neck squamous cell carcinoma (HNSCC), hepatocellular carcinoma …
chr1:113196220-113209767+	0	0	0	2	0	1	1	3.5641	3.5641	3.5641	6.77389	3.5641	6.0136	6.2588	chr1	113196219	113209767	+	hsa_circ_0005664	circBase	NM_006135	CAPZA1	exonic	502
chr1:113455148-113455792-	0	0	0	0	0	0	0	3.5641	3.5641	3.5641	3.5641	3.5641	3.5641	3.5641	chr1	113455147	113455792	-		novel	NM_003051	SLC16A1	sense overlapping	645
chr1:113614483-113643110+	0	0	0	2	0	0	0	3.5641	3.5641	3.5641	6.77389	3.5641	3.5641	3.5641	chr1	113614482	113643110	+		novel	NM_014813	LRIG2	sense overlapping	28628
chr1:113633940-113638987+	0	0	0	0	4	0	0	3.5641	3.5641	3.5641	3.5641	7.41996	3.5641	3.5641	chr1	113633939	113638987	+		novel	NM_014813	LRIG2	exonic	852
chr1:113655101-113662145+	0	0	0	0	0	2	0	3.5641	3.5641	3.5641	3.5641	3.5641	6.8751	3.5641	chr1	113655100	113662145	+	hsa_circ_0013584	circBase	NM_014813	LRIG2	exonic	1173
chr1:114128009-114137182+	0	6	1	1	0	0	0	3.5641	8.12874	5.59721	5.92196	3.5641	3.5641	3.5641	chr1	114128008	114137182	+		Guojunjie2014	NM_152900	MAGI3	exonic	465
chr1:114128009-114201887+	0	0	0	0	5	0	0	3.5641	3.5641	3.5641	3.5641	7.72182	3.5641	3.5641	chr1	114128008	114201887	+		novel	NM_152900	MAGI3	exonic	2262
chr1:114133106-114137182+	1	0	0	0	0	0	0	6.48854	3.5641	3.5641	3.5641	3.5641	3.5641	3.5641	chr1	114133105	114137182	+		novel	NM_152900	MAGI3	exonic	255
chr1:114137103-114165616+	3	0	0	0	0	0	0	7.9409	3.5641	3.5641	3.5641	3.5641	3.5641	3.5641	chr1	114137102	114165616	+		novel	NM_152900	MAGI3	exonic	422
chr1:114214356-114216087+	0	0	0	0	0	1	3	3.5641	3.5641	3.5641	3.5641	3.5641	6.0136	7.68699	chr1	114214355	114216087	+	hsa_circ_0006583	circBase	NM_152900	MAGI3	exonic	374
chr1:114248512-114249344-	0	0	0	0	0	2	0	3.5641	3.5641	3.5641	3.5641	3.5641	6.8751	3.5641	chr1	114248511	114249344	-		novel	NM_006608	PHTF1	exonic	402
chr1:114269040-114281421-	0	0	0	0	0	0	0	3.5641	3.5641	3.5641	3.5641	3.5641	3.5641	3.5641	chr1	114269039	114281421	-	hsa_circ_0006185	circBase	NM_006608	PHTF1	exonic	386
chr1:114339985-114340658-	0	3	0	1	0	0	0	3.5641	7.18845	3.5641	5.92196	3.5641	3.5641	3.5641	chr1	114339984	114340658	-		novel	NM_018364	RSBN1	exonic	674
chr1:114362199-114377061-	0	0	0	0	0	0	0	3.5641	3.5641	3.5641	3.5641	3.5641	3.5641	3.5641	chr1	114362198	114377061	-		novel	NM_012411	PTPN22	exonic	465
chr1:114367764-114377061-	0	0	0	3	0	0	0	3.5641	3.5641	3.5641	7.30592	3.5641	3.5641	3.5641	chr1	114367763	114377061	-		novel	NM_012411	PTPN22	exonic	387
chr1:114372214-114377061-	0	0	0	1	0	4	1	3.5641	3.5641	3.5641	5.92196	3.5641	7.80053	6.2588	chr1	114372213	114377061	-	hsa_circ_0000110	circBase	NM_012411	PTPN22	exonic	356
chr1:114372214-114394726-	0	0	0	0	0	0	0	3.5641	3.5641	3.5641	3.5641	3.5641	3.5641	3.5641	chr1	114372213	114394726	-		novel	NM_015967	PTPN22	exonic	1500
chr1:114377532-114397671-	0	0	0	6	1	2	3	3.5641	3.5641	3.5641	8.25096	5.69163	6.8751	7.68699	chr1	114377531	114397671	-		Guojunjie2014	NM_012411	PTPN22	exonic	1189
chr1:114391162-114397671-	1	0	0	4	0	0	2	6.48854	3.5641	3.5641	7.69374	3.5641	3.5641	7.14284	chr1	114391161	114397671	-	hsa_circ_0000111	circBase	NM_015967	PTPN22	exonic	375
chr1:114450631-114450813+	0	0	0	0	4	0	0	3.5641	3.5641	3.5641	3.5641	7.41996	3.5641	3.5641	chr1	114450630	114450813	+	hsa_circ_0013615	circBase	NM_022836	DCLRE1B	exonic	183
chr1:114495388-114511270+	0	3	0	0	0	0	0	3.5641	7.18845	3.5641	3.5641	3.5641	3.5641	3.5641	chr1	114495387	114511270	+	hsa_circ_0013619	circBase	NM_152696	HIPK1	exonic	1695
chr1:114964058-114986808-	0	0	0	6	0	0	0	3.5641	3.5641	3.5641	8.25096	3.5641	3.5641	3.5641	chr1	114964057	114986808	-		novel	NM_015906	TRIM33	sense overlapping	22751
chr1:115005726-115006178-	0	0	0	0	0	2	0	3.5641	3.5641	3.5641	3.5641	3.5641	6.8751	3.5641	chr1	115005725	115006178	-	hsa_circ_0013637	circBase	NM_015906	TRIM33	exonic	278
chr1:115005726-115007010-	5	0	3	6	1	12	3	8.64982	3.5641	6.92567	8.25096	5.69163	9.33354	7.68699	chr1	115005725	115007010	-	hsa_circ_0004127	circBase	NM_015906	TRIM33	exonic	397
chr1:115251185-115252232-	0	2	0	0	0	0	0	3.5641	6.66082	3.5641	3.5641	3.5641	3.5641	3.5641	chr1	115251184	115252232	-		novel	NM_002524	NRAS	sense overlapping	1048
chr1:115260572-115272956-	0	0	0	0	4	0	0	3.5641	3.5641	3.5641	3.5641	7.41996	3.5641	3.5641	chr1	115260571	115272956	-		novel	NM_007158	CSDE1	sense overlapping	12385
chr1:115262200-115263338-	0	0	0	0	0	0	0	3.5641	3.5641	3.5641	3.5641	3.5641	3.5641	3.5641	chr1	115262199	115263338	-	hsa_circ_0013644	circBase	NM_007158	CSDE1	exonic	343
chr1:115262200-115280693-	0	0	0	1	0	0	2	3.5641	3.5641	3.5641	5.92196	3.5641	3.5641	7.14284	chr1	115262199	115280693	-	hsa_circ_0013647	circBase	NM_007158	CSDE1	exonic	1924
chr1:115266504-115282511-	0	0	2	0	0	0	0	3.5641	3.5641	6.40923	3.5641	3.5641	3.5641	3.5641	chr1	115266503	115282511	-		novel	NM_007158	CSDE1	exonic	1780
chr1:115266504-115292828-	0	0	0	0	0	0	0	3.5641	3.5641	3.5641	3.5641	3.5641	3.5641	3.5641	chr1	115266503	115292828	-		novel	NM_007158	CSDE1	exonic	2167
chr1:115276353-115280693-	0	0	3	1	0	1	0	3.5641	3.5641	6.92567	5.92196	3.5641	6.0136	3.5641	chr1	115276352	115280693	-	hsa_circ_0000115	circBase	NM_007158	CSDE1	exonic	545	Duchenne muscular dystrophy (DMD), acute myeloid leukemia (AML), breast cancer, cardiac hypertrophy, cholangiocarcinoma, chronic lymphocytic leukemia (CLL), colorectal cancer, epithelial ovarian cancer (EOC), facioscapulohumeral muscular dystrophy (FSHD), glioblastoma multiforme (GBM), head and neck squamous cell carcinoma (HNSCC), kidney cancer, limb-girdle muscular dystrophies types 2A (LGMD2A)…
chr1:115279379-115280693-	0	0	0	0	0	0	0	3.5641	3.5641	3.5641	3.5641	3.5641	3.5641	3.5641	chr1	115279378	115280693	-		novel	NM_007158	CSDE1	exonic	208
chr1:116576379-116580009+	0	0	0	0	0	0	0	3.5641	3.5641	3.5641	3.5641	3.5641	3.5641	3.5641	chr1	116576378	116580009	+		novel	NM_018420	SLC22A15	sense overlapping	3631
chr1:117078587-117087226-	0	0	0	0	0	0	0	3.5641	3.5641	3.5641	3.5641	3.5641	3.5641	3.5641	chr1	117078586	117087226	-	hsa_circ_0013696	circBase	NM_001779	CD58	exonic	558
chr1:117086933-117087226-	0	0	0	0	0	2	0	3.5641	3.5641	3.5641	3.5641	3.5641	6.8751	3.5641	chr1	117086932	117087226	-		novel	NM_001779	CD58	exonic	294
chr1:117944808-117948267+	0	0	0	2	0	1	0	3.5641	3.5641	3.5641	6.77389	3.5641	6.0136	3.5641	chr1	117944807	117948267	+	hsa_circ_0000116	circBase	NM_006699	MAN1A2	exonic	353	prostate cancer
chr1:117944808-117957453+	5	2	7	4	0	3	4	8.64982	6.66082	8.06554	7.69374	3.5641	7.41078	8.08117	chr1	117944807	117957453	+	hsa_circ_0000117	circBase	NM_006699	MAN1A2	exonic	472	prostate cancer
chr1:117944808-117963271+	2	12	9	15	3	11	8	7.39025	9.09793	8.41389	9.53889	7.03776	9.21041	9.04932	chr1	117944807	117963271	+	hsa_circ_0000118	circBase	NM_006699	MAN1A2	exonic	553	prostate cancer
chr1:117944808-117984947+	6	3	6	10	0	11	4	8.90576	7.18845	7.85372	8.96535	3.5641	9.21041	8.08117	chr1	117944807	117984947	+	hsa_circ_0000119	circBase	NM_006699	MAN1A2	exonic	648	prostate cancer
chr1:117984853-118009049+	0	0	0	2	0	0	0	3.5641	3.5641	3.5641	6.77389	3.5641	3.5641	3.5641	chr1	117984852	118009049	+	hsa_circ_0013743	circBase	NM_006699	MAN1A2	exonic	313
chr1:117984853-118045592+	0	0	0	0	8	0	0	3.5641	3.5641	3.5641	3.5641	8.36926	3.5641	3.5641	chr1	117984852	118045592	+		novel	NM_006699	MAN1A2	exonic	938
chr1:118003111-118045592+	0	10	4	6	1	1	1	3.5641	8.84111	7.30518	8.25096	5.69163	6.0136	6.2588	chr1	118003110	118045592	+	hsa_circ_0002059	circBase	NM_006699	MAN1A2	exonic	843
chr1:118003179-118071366+	0	0	0	0	0	0	0	3.5641	3.5641	3.5641	3.5641	3.5641	3.5641	3.5641	chr1	118003178	118071366	+		novel	NM_006699	MAN1A2	sense overlapping	68188
chr1:118439455-118463047-	0	0	0	5	0	1	0	3.5641	3.5641	3.5641	7.99909	3.5641	6.0136	3.5641	chr1	118439454	118463047	-	hsa_circ_0002233	circBase	NM_017686	GDAP2	exonic	1020
chr1:118454616-118461358-	0	0	1	2	0	0	0	3.5641	3.5641	5.59721	6.77389	3.5641	3.5641	3.5641	chr1	118454615	118461358	-	hsa_circ_0006188	circBase	NM_017686	GDAP2	exonic	383
chr1:120506197-120529705-	0	0	0	0	8	0	0	3.5641	3.5641	3.5641	3.5641	8.36926	3.5641	3.5641	chr1	120506196	120529705	-		novel	NM_024408	NOTCH2	exonic	1164
chr1:120539620-120594393-	0	0	0	0	0	0	0	3.5641	3.5641	3.5641	3.5641	3.5641	3.5641	3.5641	chr1	120539619	120594393	-	hsa_circ_0008663	circBase	ENST00000602566	NOTCH2	exonic	974
chr1:120572529-120594393-	0	1	0	0	1	0	2	3.5641	5.82032	3.5641	3.5641	5.69163	3.5641	7.14284	chr1	120572528	120594393	-	hsa_circ_0002128	circBase	ENST00000602566	NOTCH2	exonic	378
chr1:120824974-120825305-	0	0	0	0	0	0	0	3.5641	3.5641	3.5641	3.5641	3.5641	3.5641	3.5641	chr1	120824973	120825305	-		novel			intergenic	332
chr1:121115832-121116815+	0	0	0	0	0	0	0	3.5641	3.5641	3.5641	3.5641	3.5641	3.5641	3.5641	chr1	121115831	121116815	+	hsa_circ_0005012	circBase	NR_120535	SRGAP2D	exonic	345
chr1:121124562-121129692+	0	3	0	0	0	0	0	3.5641	7.18845	3.5641	3.5641	3.5641	3.5641	3.5641	chr1	121124561	121129692	+		novel	ENST00000304465	SRGAP2C	exonic	525
chr1:121429185-121460900+	0	0	0	0	0	0	0	3.5641	3.5641	3.5641	3.5641	3.5641	3.5641	3.5641	chr1	121429184	121460900	+		novel			intergenic	31716
chr1:121484357-121485375+	0	4	0	0	0	0	1	3.5641	7.57394	3.5641	3.5641	3.5641	3.5641	6.2588	chr1	121484356	121485375	+		novel	TCONS_00001651	XLOC_000992	antisense	1019
chr1:143915700-143916308+	0	0	0	0	0	0	0	3.5641	3.5641	3.5641	3.5641	3.5641	3.5641	3.5641	chr1	143915699	143916308	+		novel	ENST00000467933	SRGAP2B	exonic	609
chr1:144009867-144014093+	0	0	2	0	0	0	0	3.5641	3.5641	6.40923	3.5641	3.5641	3.5641	3.5641	chr1	144009866	144014093	+		novel	uc010oxm.1	SRGAP2B	sense overlapping	4227
chr1:144048709-144053668+	0	0	0	0	0	4	0	3.5641	3.5641	3.5641	3.5641	3.5641	7.80053	3.5641	chr1	144048708	144053668	+		novel	uc010oxm.1	SRGAP2B	sense overlapping	4960
chr1:144880742-144881943-	0	0	0	0	4	0	0	3.5641	3.5641	3.5641	3.5641	7.41996	3.5641	3.5641	chr1	144880741	144881943	-		novel	uc001elk.2	LOC653513	intronic	1202
chr1:144892501-144930692-	0	0	0	0	0	0	0	3.5641	3.5641	3.5641	3.5641	3.5641	3.5641	3.5641	chr1	144892500	144930692	-		novel	uc001elk.2	LOC653513	intronic	38192
chr1:144915445-144922638-	0	0	0	0	0	0	0	3.5641	3.5641	3.5641	3.5641	3.5641	3.5641	3.5641	chr1	144915444	144922638	-	hsa_circ_0013851	circBase	NM_014644	PDE4DIP	exonic	1212
chr1:144921835-144922047-	0	0	0	0	0	0	3	3.5641	3.5641	3.5641	3.5641	3.5641	3.5641	7.68699	chr1	144921834	144922047	-		novel	NM_014644	PDE4DIP	exonic	213
chr1:145015860-145021167-	0	0	2	0	0	0	0	3.5641	3.5641	6.40923	3.5641	3.5641	3.5641	3.5641	chr1	145015859	145021167	-	hsa_circ_0004694	circBase	NM_022359	PDE4DIP	exonic	208
chr1:145227041-145248894+	0	3	0	0	0	0	0	3.5641	7.18845	3.5641	3.5641	3.5641	3.5641	3.5641	chr1	145227040	145248894	+	hsa_circ_0002262	circBase	uc031pob.1	NOTCH2NL	exonic	378
chr1:145227144-145281704+	0	0	0	0	0	0	0	3.5641	3.5641	3.5641	3.5641	3.5641	3.5641	3.5641	chr1	145227143	145281704	+		novel	NM_001277444	NBPF9	intronic	54561
chr1:145295423-145299939+	0	0	0	2	0	0	0	3.5641	3.5641	3.5641	6.77389	3.5641	3.5641	3.5641	chr1	145295422	145299939	+		novel	NM_001039703	NBPF10	exonic	813
chr1:145296258-145302554+	0	0	0	0	0	1	0	3.5641	3.5641	3.5641	3.5641	3.5641	6.0136	3.5641	chr1	145296257	145302554	+		novel	NM_001277444	NBPF9	intronic	6297
chr1:145459652-145460263-	0	5	10	0	0	0	0	3.5641	7.87784	8.56088	3.5641	3.5641	3.5641	3.5641	chr1	145459651	145460263	-		novel	NM_032305	POLR3GL	exonic	297
chr1:145487304-145492375+	0	0	0	0	0	0	0	3.5641	3.5641	3.5641	3.5641	3.5641	3.5641	3.5641	chr1	145487303	145492375	+	hsa_circ_0005549	circBase	NM_153713	LIX1L	exonic	305
chr1:145566686-145568476+	0	2	0	3	0	0	0	3.5641	6.66082	3.5641	7.30592	3.5641	3.5641	3.5641	chr1	145566685	145568476	+		novel	NM_001039703	NBPF10	intronic	1791
chr1:145580188-145581564+	0	2	0	0	0	0	0	3.5641	6.66082	3.5641	3.5641	3.5641	3.5641	3.5641	chr1	145580187	145581564	+		novel	NM_006099	PIAS3	exonic	476
chr1:145592462-145595220-	0	0	0	0	0	0	0	3.5641	3.5641	3.5641	3.5641	3.5641	3.5641	3.5641	chr1	145592461	145595220	-		novel	NM_006468	POLR3C	sense overlapping	2759
chr1:145592633-145595220-	3	6	17	7	6	7	9	7.9409	8.12874	9.30768	8.46533	7.97132	8.5747	9.21566	chr1	145592632	145595220	-	hsa_circ_0007755	circBase	NM_006468	POLR3C	sense overlapping	2588
chr1:145594039-145595220-	0	0	0	0	0	1	1	3.5641	3.5641	3.5641	3.5641	3.5641	6.0136	6.2588	chr1	145594038	145595220	-	hsa_circ_0003693	circBase	NM_006468	POLR3C	exonic	302
chr1:145608108-145609356-	0	0	3	0	0	0	0	3.5641	3.5641	6.92567	3.5641	3.5641	3.5641	3.5641	chr1	145608107	145609356	-	hsa_circ_0013916	circBase	NM_006468	POLR3C	exonic	609
chr1:145646115-145663367+	1	1	6	2	6	3	3	6.48854	5.82032	7.85372	6.77389	7.97132	7.41078	7.68699	chr1	145646114	145663367	+		Zhang2014	NM_014455	RNF115	exonic	326
chr1:145769408-145803388-	0	0	0	0	0	1	0	3.5641	3.5641	3.5641	3.5641	3.5641	6.0136	3.5641	chr1	145769407	145803388	-	hsa_circ_0013926	circBase	NR_036541	GPR89A	exonic	559
chr1:145787772-145791170-	0	0	0	3	0	0	1	3.5641	3.5641	3.5641	7.30592	3.5641	3.5641	6.2588	chr1	145787771	145791170	-	hsa_circ_0005640	circBase	NR_036541	GPR89A	exonic	292
chr1:145884855-145919047+	0	0	0	0	0	1	0	3.5641	3.5641	3.5641	3.5641	3.5641	6.0136	3.5641	chr1	145884854	145919047	+		novel	uc001eou.4	GPR89C	exonic	559
chr1:145897085-145900490+	0	0	0	4	0	0	1	3.5641	3.5641	3.5641	7.69374	3.5641	3.5641	6.2588	chr1	145897084	145900490	+	hsa_circ_0008553	circBase	uc001eou.4	GPR89C	exonic	292
chr1:146070336-146071530-	0	0	0	0	0	0	0	3.5641	3.5641	3.5641	3.5641	3.5641	3.5641	3.5641	chr1	146070335	146071530	-		novel	ENST00000339388	NBPF11	intronic	1195
chr1:146158433-146159102-	0	0	0	3	4	2	2	3.5641	3.5641	3.5641	7.30592	7.41996	6.8751	7.14284	chr1	146158432	146159102	-		novel	ENST00000438173	RP4-565E6.1	exonic	204
chr1:146381209-146382416+	0	0	0	0	0	0	0	3.5641	3.5641	3.5641	3.5641	3.5641	3.5641	3.5641	chr1	146381208	146382416	+		novel	NR_104217	NBPF25P	intronic	1208
chr1:146724278-146731572+	2	5	4	2	0	1	0	7.39025	7.87784	7.30518	6.77389	3.5641	6.0136	3.5641	chr1	146724277	146731572	+	hsa_circ_0004220	circBase	NM_004284	CHD1L	exonic	449
chr1:146736081-146751864+	0	0	0	0	8	0	0	3.5641	3.5641	3.5641	3.5641	8.36926	3.5641	3.5641	chr1	146736080	146751864	+		novel	NM_004284	CHD1L	exonic	1129
chr1:146747017-146757164+	0	6	0	0	0	0	0	3.5641	8.12874	3.5641	3.5641	3.5641	3.5641	3.5641	chr1	146747016	146757164	+	hsa_circ_0013953	circBase	NM_004284	CHD1L	exonic	748
chr1:147120048-147131890-	0	1	0	0	0	1	0	3.5641	5.82032	3.5641	3.5641	3.5641	6.0136	3.5641	chr1	147120047	147131890	-		Guojunjie2014	NM_016361	ACP6	exonic	924
chr1:147121946-147131890-	0	0	0	2	0	0	0	3.5641	3.5641	3.5641	6.77389	3.5641	3.5641	3.5641	chr1	147121945	147131890	-		novel	NM_016361	ACP6	exonic	758
chr1:147700260-147700929-	0	0	4	6	4	2	2	3.5641	3.5641	7.30518	8.25096	7.41996	6.8751	7.14284	chr1	147700259	147700929	-		novel	ENST00000424741	XXyac-YX155B6.6	exonic	204
chr1:147899983-147900994+	1	0	0	0	0	0	0	6.48854	3.5641	3.5641	3.5641	3.5641	3.5641	3.5641	chr1	147899982	147900994	+		novel	NR_111930	LOC100132057	exonic	220
chr1:148008573-148009516-	0	2	0	0	0	0	0	3.5641	6.66082	3.5641	3.5641	3.5641	3.5641	3.5641	chr1	148008572	148009516	-		novel	uc001eqq.3	NBPF8	exonic	225
chr1:148353679-148356326-	0	0	0	0	0	0	3	3.5641	3.5641	3.5641	3.5641	3.5641	3.5641	7.68699	chr1	148353678	148356326	-		novel	NR_104217	NBPF25P	intronic	2648
chr1:149239868-149255307+	0	0	0	1	0	0	0	3.5641	3.5641	3.5641	5.92196	3.5641	3.5641	3.5641	chr1	149239867	149255307	+		novel	ENST00000325963	RP11-403I13.4	exonic	862
chr1:149919152-149936274-	0	0	0	0	0	0	0	3.5641	3.5641	3.5641	3.5641	3.5641	3.5641	3.5641	chr1	149919151	149936274	-		novel	NM_020205	OTUD7B	exonic	719
chr1:150064031-150082742+	0	0	0	0	2	0	0	3.5641	3.5641	3.5641	3.5641	6.51632	3.5641	3.5641	chr1	150064030	150082742	+		novel	NM_007259	VPS45	exonic	521
chr1:150202906-150204264-	0	4	0	0	0	1	0	3.5641	7.57394	3.5641	3.5641	3.5641	6.0136	3.5641	chr1	150202905	150204264	-	hsa_circ_0004300	circBase	NM_030920	ANP32E	exonic	273
chr1:150307406-150310802+	0	0	0	0	0	0	2	3.5641	3.5641	3.5641	3.5641	3.5641	3.5641	7.14284	chr1	150307405	150310802	+	hsa_circ_0014008	circBase	NM_004698	PRPF3	exonic	474
chr1:150390072-150418877+	0	0	0	0	3	0	0	3.5641	3.5641	3.5641	3.5641	7.03776	3.5641	3.5641	chr1	150390071	150418877	+	hsa_circ_0006360	circBase	NM_015203	RPRD2	exonic	665
chr1:150413399-150416853+	0	0	0	0	0	0	0	3.5641	3.5641	3.5641	3.5641	3.5641	3.5641	3.5641	chr1	150413398	150416853	+	hsa_circ_0004437	circBase	NM_015203	RPRD2	exonic	359
chr1:150413399-150418877+	0	3	7	1	11	1	0	3.5641	7.18845	8.06554	5.92196	8.81455	6.0136	3.5641	chr1	150413398	150418877	+		novel	NM_015203	RPRD2	exonic	535
chr1:150414357-150430046+	0	0	0	0	0	0	2	3.5641	3.5641	3.5641	3.5641	3.5641	3.5641	7.14284	chr1	150414356	150430046	+		novel	NM_015203	RPRD2	exonic	717
chr1:150418702-150432793+	0	0	0	1	0	0	0	3.5641	3.5641	3.5641	5.92196	3.5641	3.5641	3.5641	chr1	150418701	150432793	+		novel	NM_015203	RPRD2	exonic	717
chr1:150429764-150430046+	0	0	6	0	0	0	0	3.5641	3.5641	7.85372	3.5641	3.5641	3.5641	3.5641	chr1	150429763	150430046	+	hsa_circ_0014014	circBase	NM_015203	RPRD2	exonic	283
chr1:150464887-150469384+	0	0	0	0	0	0	1	3.5641	3.5641	3.5641	3.5641	3.5641	3.5641	6.2588	chr1	150464886	150469384	+	hsa_circ_0003952	circBase	NM_025150	TARS2	exonic	325
chr1:150541305-150542169-	0	0	0	0	4	0	0	3.5641	3.5641	3.5641	3.5641	7.41996	3.5641	3.5641	chr1	150541304	150542169	-		novel	NR_104133	ADAMTSL4-AS1	intronic	865
chr1:150547338-150548239-	0	0	0	0	4	0	0	3.5641	3.5641	3.5641	3.5641	7.41996	3.5641	3.5641	chr1	150547337	150548239	-		novel	NM_021960	MCL1	sense overlapping	902
chr1:150548441-150548719-	0	0	0	0	0	0	0	3.5641	3.5641	3.5641	3.5641	3.5641	3.5641	3.5641	chr1	150548440	150548719	-		novel	NM_021960	MCL1	sense overlapping	279
chr1:150720253-150752924-	0	0	0	0	0	0	0	3.5641	3.5641	3.5641	3.5641	3.5641	3.5641	3.5641	chr1	150720252	150752924	-		novel	NM_004079	CTSS	sense overlapping	32672
chr1:150790396-150795821-	0	0	0	0	3	0	0	3.5641	3.5641	3.5641	3.5641	7.03776	3.5641	3.5641	chr1	150790395	150795821	-	hsa_circ_0014046	circBase	NM_001668	ARNT	exonic	263
chr1:150790396-150799093-	2	0	0	1	0	1	0	7.39025	3.5641	3.5641	5.92196	3.5641	6.0136	3.5641	chr1	150790395	150799093	-	hsa_circ_0006494	circBase	NM_001668	ARNT	exonic	338
chr1:150795670-150799093-	0	2	3	0	0	0	0	3.5641	6.66082	6.92567	3.5641	3.5641	3.5641	3.5641	chr1	150795669	150799093	-	hsa_circ_0003116	circBase	NM_001668	ARNT	exonic	227
chr1:150795670-150802456-	0	3	0	0	0	0	0	3.5641	7.18845	3.5641	3.5641	3.5641	3.5641	3.5641	chr1	150795669	150802456	-		novel	NM_001668	ARNT	exonic	439
chr1:150795670-150804875-	0	4	0	0	0	0	0	3.5641	7.57394	3.5641	3.5641	3.5641	3.5641	3.5641	chr1	150795669	150804875	-		novel	NM_001668	ARNT	exonic	591
chr1:150818739-150830936-	0	0	0	0	0	0	0	3.5641	3.5641	3.5641	3.5641	3.5641	3.5641	3.5641	chr1	150818738	150830936	-		novel	NM_001668	ARNT	exonic	202
chr1:150902443-150913904+	0	0	0	3	0	0	0	3.5641	3.5641	3.5641	7.30592	3.5641	3.5641	3.5641	chr1	150902442	150913904	+	hsa_circ_0006851	circBase	NM_012432	SETDB1	exonic	287
chr1:150923841-150935195+	0	0	0	0	0	0	2	3.5641	3.5641	3.5641	3.5641	3.5641	3.5641	7.14284	chr1	150923840	150935195	+	hsa_circ_0006352	circBase	NM_012432	SETDB1	exonic	1078
chr1:150935434-150937039-	0	0	0	0	0	0	0	3.5641	3.5641	3.5641	3.5641	3.5641	3.5641	3.5641	chr1	150935433	150937039	-		novel	ENST00000482825	CERS2	exonic	477
chr1:150973726-150975444-	0	0	0	0	0	0	2	3.5641	3.5641	3.5641	3.5641	3.5641	3.5641	7.14284	chr1	150973725	150975444	-		novel	NM_018379	FAM63A	exonic	927
chr1:150997087-150998149+	0	0	2	2	2	4	4	3.5641	3.5641	6.40923	6.77389	6.51632	7.80053	8.08117	chr1	150997086	150998149	+	hsa_circ_0006760	circBase	NM_021222	PRUNE	exonic	344
chr1:150997087-150999803+	0	0	0	1	6	2	1	3.5641	3.5641	3.5641	5.92196	7.97132	6.8751	6.2588	chr1	150997086	150999803	+	hsa_circ_0000126	circBase	NM_021222	PRUNE	exonic	439	Duchenne muscular dystrophy (DMD), acute myeloid leukemia (AML), breast cancer, cardiac hypertrophy, cholangiocarcinoma, chronic lymphocytic leukemia (CLL), colorectal cancer, facioscapulohumeral muscular dystrophy (FSHD), glioblastoma multiforme (GBM), head and neck squamous cell carcinoma (HNSCC), kidney cancer, limb-girdle muscular dystrophies types 2A (LGMD2A), lung cancer, malignant melanoma…
chr1:150997087-151001420+	0	0	0	0	0	0	0	3.5641	3.5641	3.5641	3.5641	3.5641	3.5641	3.5641	chr1	150997086	151001420	+	hsa_circ_0014086	circBase	NM_021222	PRUNE	exonic	598
chr1:151060634-151090615+	0	0	0	0	0	2	0	3.5641	3.5641	3.5641	3.5641	3.5641	6.8751	3.5641	chr1	151060633	151090615	+		novel	NM_144618	GABPB2	sense overlapping	29982
chr1:151060666-151079698+	0	0	5	5	0	0	2	3.5641	3.5641	7.60537	7.99909	3.5641	3.5641	7.14284	chr1	151060665	151079698	+		Guojunjie2014	NM_144618	GABPB2	exonic	922
chr1:151060666-151090615+	4	0	0	4	0	3	4	8.33847	3.5641	3.5641	7.69374	3.5641	7.41078	8.08117	chr1	151060665	151090615	+		Guojunjie2014	NM_144618	GABPB2	sense overlapping	29950
chr1:151111901-151112566-	0	0	0	0	0	1	0	3.5641	3.5641	3.5641	3.5641	3.5641	6.0136	3.5641	chr1	151111900	151112566	-		Zhang2014	NM_030913	SEMA6C	exonic	236
chr1:151139410-151139890+	0	6	0	0	0	0	3	3.5641	8.12874	3.5641	3.5641	3.5641	3.5641	7.68699	chr1	151139409	151139890	+	hsa_circ_0000128	circBase	NM_024041	SCNM1	exonic	276	Cerebellar neurodegeneration, acute lymphoblastic leukemia (ALL), acute myeloid leukemia (AML), cardiac hypertrophy, epithelial ovarian cancer (EOC), esophageal cancer, non-alcoholic fatty liver disease (NAFLD), pancreatic cancer, pituitary adenoma, prostate cancer
chr1:151157982-151158426-	0	0	0	0	0	0	0	3.5641	3.5641	3.5641	3.5641	3.5641	3.5641	3.5641	chr1	151157981	151158426	-		novel	NM_005997	VPS72	exonic	268
chr1:151196721-151205179+	0	0	0	2	0	1	1	3.5641	3.5641	3.5641	6.77389	3.5641	6.0136	6.2588	chr1	151196720	151205179	+	hsa_circ_0014118	circBase	NM_001135636	PIP5K1A	exonic	518
chr1:151196724-151209239+	0	0	0	0	0	0	1	3.5641	3.5641	3.5641	3.5641	3.5641	3.5641	6.2588	chr1	151196723	151209239	+	hsa_circ_0014124	circBase	NM_003557	PIP5K1A	exonic	1021
chr1:151234637-151236504+	0	0	0	0	0	0	0	3.5641	3.5641	3.5641	3.5641	3.5641	3.5641	3.5641	chr1	151234636	151236504	+	hsa_circ_0004482	circBase	NM_002810	PSMD4	exonic	256
chr1:151261004-151261747+	2	0	0	0	0	0	0	7.39025	3.5641	3.5641	3.5641	3.5641	3.5641	3.5641	chr1	151261003	151261747	+	hsa_circ_0014144	circBase	NM_020832	ZNF687	exonic	356
chr1:151288049-151288985-	3	1	4	5	0	1	3	7.9409	5.82032	7.30518	7.99909	3.5641	6.0136	7.68699	chr1	151288048	151288985	-	hsa_circ_0006892	circBase	NM_002651	PI4KB	exonic	937
chr1:151384832-151396002-	2	0	0	0	0	0	0	7.39025	3.5641	3.5641	3.5641	3.5641	3.5641	3.5641	chr1	151384831	151396002	-		novel	NM_015100	POGZ	sense overlapping	11171
chr1:151395873-151403317-	1	0	1	2	0	1	2	6.48854	3.5641	5.59721	6.77389	3.5641	6.0136	7.14284	chr1	151395872	151403317	-	hsa_circ_0008701	circBase	NM_015100	POGZ	exonic	1395
chr1:151395873-151414681-	0	0	0	3	0	1	0	3.5641	3.5641	3.5641	7.30592	3.5641	6.0136	3.5641	chr1	151395872	151414681	-	hsa_circ_0014174	circBase	NM_015100	POGZ	exonic	1679
chr1:151400299-151403317-	0	1	0	1	2	2	3	3.5641	5.82032	3.5641	5.92196	6.51632	6.8751	7.68699	chr1	151400298	151403317	-	hsa_circ_0008704	circBase	NM_015100	POGZ	exonic	795
chr1:151400299-151414681-	0	8	0	3	0	5	0	3.5641	8.52845	3.5641	7.30592	3.5641	8.10707	3.5641	chr1	151400298	151414681	-	hsa_circ_0002520	circBase	NM_015100	POGZ	exonic	1079
chr1:151611364-151611595+	0	3	0	0	0	0	3	3.5641	7.18845	3.5641	3.5641	3.5641	3.5641	7.68699	chr1	151611363	151611595	+	hsa_circ_0000130	circBase	NM_030918	SNX27	exonic	232	Alzheimer's disease, B-cell chronic lymphocytic leukemia, Burkitt lymphoma, Down syndrome (DS), Duchenne muscular dystrophy (DMD), Hodgkin's lymphoma, Oral Carcinoma, acute lymphoblastic leukemia (ALL), acute myeloid leukemia (AML), acute promyelocytic leukemia (APL), adenoma, autism spectrum disorder (ASD), breast cancer, cardiac hypertrophy, cervical cancer, cholangiocarcinoma, chronic lymphocy…
chr1:151611364-151641111+	1	0	0	7	0	3	1	6.48854	3.5641	3.5641	8.46533	3.5641	7.41078	6.2588	chr1	151611363	151641111	+	hsa_circ_0000131	circBase	NM_030918	SNX27	exonic	838	Alzheimer's disease, B-cell chronic lymphocytic leukemia, Burkitt lymphoma, Down syndrome (DS), Duchenne muscular dystrophy (DMD), Hodgkin's lymphoma, Oral Carcinoma, acute lymphoblastic leukemia (ALL), acute myeloid leukemia (AML), acute promyelocytic leukemia (APL), adenoma, autism spectrum disorder (ASD), breast cancer, cardiac hypertrophy, cervical cancer, cholangiocarcinoma, chronic lymphocy…
chr1:151611364-151655921+	0	0	0	0	3	0	1	3.5641	3.5641	3.5641	3.5641	7.03776	3.5641	6.2588	chr1	151611363	151655921	+	hsa_circ_0014186	circBase	NM_030918	SNX27	exonic	928
chr1:151630711-151634746+	0	0	2	0	0	0	0	3.5641	3.5641	6.40923	3.5641	3.5641	3.5641	3.5641	chr1	151630710	151634746	+		novel	NM_030918	SNX27	exonic	363
chr1:151630711-151641111+	3	0	0	6	5	1	0	7.9409	3.5641	3.5641	8.25096	7.72182	6.0136	3.5641	chr1	151630710	151641111	+	hsa_circ_0002394	circBase	NM_030918	SNX27	exonic	606
chr1:151630711-151655921+	0	0	2	1	0	2	0	3.5641	3.5641	6.40923	5.92196	3.5641	6.8751	3.5641	chr1	151630710	151655921	+	hsa_circ_0014191	circBase	NM_030918	SNX27	exonic	696
chr1:152185595-152224234+	0	0	0	0	0	0	0	3.5641	3.5641	3.5641	3.5641	3.5641	3.5641	3.5641	chr1	152185594	152224234	+		novel	ENST00000593011	FLG-AS1	intronic	38640
chr1:152221371-152224234+	0	0	0	0	0	1	3	3.5641	3.5641	3.5641	3.5641	3.5641	6.0136	7.68699	chr1	152221370	152224234	+		Guojunjie2014	ENST00000420707	FLG-AS1	exonic	224
chr1:152221371-152225986+	0	0	0	0	0	2	0	3.5641	3.5641	3.5641	3.5641	3.5641	6.8751	3.5641	chr1	152221370	152225986	+		Guojunjie2014	ENST00000593011	FLG-AS1	intronic	4616
chr1:152305059-152313686+	2	0	5	7	0	2	6	7.39025	3.5641	7.60537	8.46533	3.5641	6.8751	8.64498	chr1	152305058	152313686	+		novel	NR_103778	FLG-AS1	exonic	492
chr1:153602684-153603211-	0	0	0	0	2	0	0	3.5641	3.5641	3.5641	3.5641	6.51632	3.5641	3.5641	chr1	153602683	153603211	-		novel	ENST00000368699	S100A13	intronic	528
chr1:153636519-153641033-	0	3	0	0	0	0	0	3.5641	7.18845	3.5641	3.5641	3.5641	3.5641	3.5641	chr1	153636518	153641033	-		novel	NM_004515	ILF2	exonic	636
chr1:153637696-153641033-	0	2	0	1	2	2	0	3.5641	6.66082	3.5641	5.92196	6.51632	6.8751	3.5641	chr1	153637695	153641033	-	hsa_circ_0000133	circBase	NM_004515	ILF2	exonic	469	acute lymphoblastic leukemia (ALL), acute myeloid leukemia (AML), bladder cancer, breast cancer, cardiac hypertrophy, cervical cancer, chronic lymphocytic leukemia (CLL), colorectal cancer, epithelial ovarian cancer (EOC), glioblastoma, hepatocellular carcinoma (HCC), kidney cancer, lung cancer, malignant melanoma, neuroblastoma (NB), pancreatic cancer, prostate cancer, retinitis pigmentosa (RP),…
chr1:153723571-153730239+	0	0	0	0	0	0	3	3.5641	3.5641	3.5641	3.5641	3.5641	3.5641	7.68699	chr1	153723570	153730239	+	hsa_circ_0014292	circBase	NM_023015	INTS3	exonic	565
chr1:153734046-153737539+	0	0	0	0	0	0	0	3.5641	3.5641	3.5641	3.5641	3.5641	3.5641	3.5641	chr1	153734045	153737539	+	hsa_circ_0014306	circBase	NM_023015	INTS3	exonic	681
chr1:153784207-153785928-	0	1	0	0	1	1	0	3.5641	5.82032	3.5641	3.5641	5.69163	6.0136	3.5641	chr1	153784206	153785928	-		Zhang2014	NM_020699	GATAD2B	exonic	432
chr1:154061897-154091284-	0	0	0	0	0	0	3	3.5641	3.5641	3.5641	3.5641	3.5641	3.5641	7.68699	chr1	154061896	154091284	-		Guojunjie2014	NM_207308	NUP210L	exonic	1035
chr1:154142876-154145677-	0	0	0	2	0	0	0	3.5641	3.5641	3.5641	6.77389	3.5641	3.5641	3.5641	chr1	154142875	154145677	-		novel	NM_152263	TPM3	exonic	398
chr1:154207067-154207767+	0	4	0	1	0	0	0	3.5641	7.57394	3.5641	5.92196	3.5641	3.5641	3.5641	chr1	154207066	154207767	+		novel	NM_014847	UBAP2L	exonic	265
chr1:154207067-154223794+	0	0	0	0	0	0	0	3.5641	3.5641	3.5641	3.5641	3.5641	3.5641	3.5641	chr1	154207066	154223794	+		novel	NM_014847	UBAP2L	exonic	1212
chr1:154221715-154224129+	0	0	0	0	0	1	0	3.5641	3.5641	3.5641	3.5641	3.5641	6.0136	3.5641	chr1	154221714	154224129	+	hsa_circ_0006433	circBase	NM_014847	UBAP2L	exonic	650
chr1:154223517-154224129+	0	0	0	0	1	2	0	3.5641	3.5641	3.5641	3.5641	5.69163	6.8751	3.5641	chr1	154223516	154224129	+	hsa_circ_0004717	circBase	NM_014847	UBAP2L	exonic	451
chr1:154223517-154229941+	0	0	4	0	0	0	0	3.5641	3.5641	7.30518	3.5641	3.5641	3.5641	3.5641	chr1	154223516	154229941	+		novel	NM_014847	UBAP2L	sense overlapping	6425
chr1:154231453-154232505+	4	0	0	0	0	1	2	8.33847	3.5641	3.5641	3.5641	3.5641	6.0136	7.14284	chr1	154231452	154232505	+	hsa_circ_0014405	circBase	NM_014847	UBAP2L	exonic	136
chr1:154309824-154310020+	0	0	3	0	0	0	0	3.5641	3.5641	6.92567	3.5641	3.5641	3.5641	3.5641	chr1	154309823	154310020	+		novel	NM_020452	ATP8B2	exonic	197
chr1:154406995-154407632+	0	0	0	0	0	0	0	3.5641	3.5641	3.5641	3.5641	3.5641	3.5641	3.5641	chr1	154406994	154407632	+		novel	NM_000565	IL6R	exonic	349
chr1:154407466-154420647+	0	5	0	0	0	0	0	3.5641	7.87784	3.5641	3.5641	3.5641	3.5641	3.5641	chr1	154407465	154420647	+		novel	NM_000565	IL6R	exonic	356
chr1:154479353-154482346+	0	3	0	0	0	0	0	3.5641	7.18845	3.5641	3.5641	3.5641	3.5641	3.5641	chr1	154479352	154482346	+		novel	NM_182499	TDRD10	sense overlapping	2994
chr1:154561027-154569743-	0	0	0	0	0	1	0	3.5641	3.5641	3.5641	3.5641	3.5641	6.0136	3.5641	chr1	154561026	154569743	-	hsa_circ_0005423	circBase	NM_001111	ADAR	exonic	951
chr1:155207132-155209868-	0	3	0	0	0	0	0	3.5641	7.18845	3.5641	3.5641	3.5641	3.5641	3.5641	chr1	155207131	155209868	-		novel	NM_000157	GBA	exonic	884
chr1:155209407-155209868-	0	6	0	0	0	0	0	3.5641	8.12874	3.5641	3.5641	3.5641	3.5641	3.5641	chr1	155209406	155209868	-	hsa_circ_0014507	circBase	NM_000157	GBA	exonic	339
chr1:155307380-155365344-	3	0	0	0	0	0	0	7.9409	3.5641	3.5641	3.5641	3.5641	3.5641	3.5641	chr1	155307379	155365344	-		novel	NM_018489	ASH1L	sense overlapping	57965
chr1:155330092-155365344-	0	0	0	0	0	0	0	3.5641	3.5641	3.5641	3.5641	3.5641	3.5641	3.5641	chr1	155330091	155365344	-		novel	NM_018489	ASH1L	exonic	787
chr1:155340295-155340774-	0	0	0	0	0	3	0	3.5641	3.5641	3.5641	3.5641	3.5641	7.41078	3.5641	chr1	155340294	155340774	-	hsa_circ_0007608	circBase	NM_018489	ASH1L	exonic	354
chr1:155340295-155365344-	0	0	0	0	0	1	0	3.5641	3.5641	3.5641	3.5641	3.5641	6.0136	3.5641	chr1	155340294	155365344	-	hsa_circ_0014577	circBase	NM_018489	ASH1L	exonic	678
chr1:155340295-155429689-	0	0	0	0	0	0	2	3.5641	3.5641	3.5641	3.5641	3.5641	3.5641	7.14284	chr1	155340294	155429689	-	hsa_circ_0014579	circBase	NM_018489	ASH1L	exonic	1702
chr1:155348072-155349907-	2	0	3	3	6	2	0	7.39025	3.5641	6.92567	7.30592	7.97132	6.8751	3.5641	chr1	155348071	155349907	-		Guojunjie2014	NM_018489	ASH1L	exonic	229
chr1:155348072-155408859-	0	0	0	0	0	3	0	3.5641	3.5641	3.5641	3.5641	3.5641	7.41078	3.5641	chr1	155348071	155408859	-		novel	NM_018489	ASH1L	exonic	1246
chr1:155348072-155429689-	0	0	0	2	0	0	0	3.5641	3.5641	3.5641	6.77389	3.5641	3.5641	3.5641	chr1	155348071	155429689	-	hsa_circ_0014581	circBase	NM_018489	ASH1L	exonic	1348
chr1:155365250-155373674-	0	3	0	0	0	0	0	3.5641	7.18845	3.5641	3.5641	3.5641	3.5641	3.5641	chr1	155365249	155373674	-		novel	NM_018489	ASH1L	sense overlapping	8425
chr1:155365250-155429689-	0	7	4	1	0	4	2	3.5641	8.34239	7.30518	5.92196	3.5641	7.80053	7.14284	chr1	155365249	155429689	-	hsa_circ_0014584	circBase	NM_018489	ASH1L	exonic	1119
chr1:155365250-155430951-	0	0	0	0	5	0	0	3.5641	3.5641	3.5641	3.5641	7.72182	3.5641	3.5641	chr1	155365249	155430951	-		novel	NM_018489	ASH1L	sense overlapping	65702
chr1:155377933-155385714-	0	0	0	0	0	1	1	3.5641	3.5641	3.5641	3.5641	3.5641	6.0136	6.2588	chr1	155377932	155385714	-	hsa_circ_0008161	circBase	NM_018489	ASH1L	sense overlapping	7782
chr1:155385535-155385714-	0	0	7	0	0	0	0	3.5641	3.5641	8.06554	3.5641	3.5641	3.5641	3.5641	chr1	155385534	155385714	-	hsa_circ_0004060	circBase	NM_018489	ASH1L	exonic	180
chr1:155385535-155408859-	0	0	1	0	0	0	2	3.5641	3.5641	5.59721	3.5641	3.5641	3.5641	7.14284	chr1	155385534	155408859	-	hsa_circ_0014585	circBase	NM_018489	ASH1L	exonic	922
chr1:155385535-155429689-	0	0	7	0	4	3	3	3.5641	3.5641	8.06554	3.5641	7.41996	7.41078	7.68699	chr1	155385534	155429689	-	hsa_circ_0014586	circBase	NM_018489	ASH1L	exonic	1024
chr1:155408118-155408859-	4	2	13	12	5	12	3	8.33847	6.66082	8.92892	9.22268	7.72182	9.33354	7.68699	chr1	155408117	155408859	-	hsa_circ_0000137	circBase	NM_018489	ASH1L	exonic	742	Alzheimer's disease, PFV-1 infection, acute myeloid leukemia (AML), colorectal cancer, hepatocellular carcinoma (HCC), lung cancer, multiple myeloma (MM), multiple sclerosis, ovarian cancer (OC), pancreatic cancer, prostate cancer, testicular germ cell tumor, uterine leiomyoma (ULM)
chr1:155408118-155429689-	3	1	24	16	2	17	5	7.9409	5.82032	9.79731	9.63056	6.51632	9.82824	8.39044	chr1	155408117	155429689	-	hsa_circ_0003247	circBase	NM_018489	ASH1L	exonic	844
chr1:155408713-155448217-	0	0	0	0	0	0	0	3.5641	3.5641	3.5641	3.5641	3.5641	3.5641	3.5641	chr1	155408712	155448217	-		novel	NM_018489	ASH1L	sense overlapping	39505
chr1:155447677-155491409-	0	0	5	0	0	0	0	3.5641	3.5641	7.60537	3.5641	3.5641	3.5641	3.5641	chr1	155447676	155491409	-	hsa_circ_0014591	circBase	NM_018489	ASH1L	exonic	5083
chr1:155640111-155649303-	0	0	5	2	1	11	3	3.5641	3.5641	7.60537	6.77389	5.69163	9.21041	7.68699	chr1	155640110	155649303	-		Zhang2014	NM_018253	YY1AP1	exonic	707
chr1:155644801-155649303-	1	6	2	18	5	19	8	6.48854	8.12874	6.40923	9.79809	7.72182	9.98673	9.04932	chr1	155644800	155649303	-	hsa_circ_0003608	circBase	NM_018253	YY1AP1	exonic	390
chr1:155644801-155650247-	0	0	0	1	2	1	0	3.5641	3.5641	3.5641	5.92196	6.51632	6.0136	3.5641	chr1	155644800	155650247	-		novel	NM_018253	YY1AP1	exonic	512
chr1:155646339-155649303-	5	14	7	15	9	10	2	8.64982	9.31586	8.06554	9.53889	8.53344	9.07578	7.14284	chr1	155646338	155649303	-	hsa_circ_0014606	circBase	NM_018253	YY1AP1	exonic	303
chr1:155686797-155695810+	0	1	0	1	1	0	2	3.5641	5.82032	3.5641	5.92196	5.69163	3.5641	7.14284	chr1	155686796	155695810	+	hsa_circ_0014611	circBase	NM_004632	DAP3	exonic	427
chr1:155691308-155695810+	1	3	3	1	3	0	3	6.48854	7.18845	6.92567	5.92196	7.03776	3.5641	7.68699	chr1	155691307	155695810	+	hsa_circ_0014613	circBase	NM_004632	DAP3	exonic	304
chr1:155695173-155695810+	4	8	11	8	7	17	4	8.33847	8.52845	8.69427	8.65193	8.18397	9.82824	8.08117	chr1	155695172	155695810	+	hsa_circ_0014614	circBase	NM_004632	DAP3	exonic	202
chr1:155695173-155697529+	2	0	0	0	0	0	0	7.39025	3.5641	3.5641	3.5641	3.5641	3.5641	3.5641	chr1	155695172	155697529	+	hsa_circ_0014615	circBase	NM_004632	DAP3	exonic	333
chr1:155738141-155747611-	0	0	0	0	0	0	0	3.5641	3.5641	3.5641	3.5641	3.5641	3.5641	3.5641	chr1	155738140	155747611	-		novel	uc021paz.1	YY1AP1	intronic	9471
chr1:155740858-155747611-	0	0	0	0	0	0	2	3.5641	3.5641	3.5641	3.5641	3.5641	3.5641	7.14284	chr1	155740857	155747611	-		novel	NM_032292	GON4L	exonic	754
chr1:155742857-155747611-	0	0	0	0	4	0	0	3.5641	3.5641	3.5641	3.5641	7.41996	3.5641	3.5641	chr1	155742856	155747611	-		novel	NM_032292	GON4L	exonic	603
chr1:155783425-155784240-	0	0	0	3	0	0	1	3.5641	3.5641	3.5641	7.30592	3.5641	3.5641	6.2588	chr1	155783424	155784240	-		Zhang2014	NM_032292	GON4L	exonic	291
chr1:155823067-155823597-	1	16	6	9	23	20	11	6.48854	9.50516	7.85372	8.81713	9.85877	10.0599	9.49994	chr1	155823066	155823597	-	hsa_circ_0000139	circBase	NM_032292	GON4L	exonic	531
chr1:155850291-155851292+	0	2	0	0	0	0	0	3.5641	6.66082	3.5641	3.5641	3.5641	3.5641	3.5641	chr1	155850290	155851292	+		novel	NM_152280	SYT11	sense overlapping	1002
chr1:155874102-155874595-	2	0	0	0	0	0	0	7.39025	3.5641	3.5641	3.5641	3.5641	3.5641	3.5641	chr1	155874101	155874595	-	hsa_circ_0006575	circBase	NM_006912	RIT1	exonic	266
chr1:155891166-155891709-	2	0	0	6	0	3	1	7.39025	3.5641	3.5641	8.25096	3.5641	7.41078	6.2588	chr1	155891165	155891709	-	hsa_circ_0008998	circBase	NM_014949	KIAA0907	exonic	312
chr1:155891166-155893478-	0	0	0	0	0	0	0	3.5641	3.5641	3.5641	3.5641	3.5641	3.5641	3.5641	chr1	155891165	155893478	-	hsa_circ_0005758	circBase	NM_014949	KIAA0907	exonic	373
chr1:155891166-155895634-	0	0	0	2	0	0	0	3.5641	3.5641	3.5641	6.77389	3.5641	3.5641	3.5641	chr1	155891165	155895634	-	hsa_circ_0000140	circBase	NM_014949	KIAA0907	exonic	585	B-cell chronic lymphocytic leukemia, Cerebellar neurodegeneration, Hodgkin's lymphoma, Intrahepatic cholangiocarcinoma (ICC), acute lymphoblastic leukemia (ALL), acute myeloid leukemia (AML), acute promyelocytic leukemia (APL), adrenocortical carcinoma, asthma, autism spectrum disorder (ASD), bladder cancer, breast cancer, cardiac hypertrophy, chronic lymphocytic leukemia (CLL), chronic pancreati…
chr1:155891166-155896947-	0	0	0	0	0	0	0	3.5641	3.5641	3.5641	3.5641	3.5641	3.5641	3.5641	chr1	155891165	155896947	-		novel	NM_014949	KIAA0907	exonic	802
chr1:155896467-155896947-	0	0	0	0	0	4	5	3.5641	3.5641	3.5641	3.5641	3.5641	7.80053	8.39044	chr1	155896466	155896947	-	hsa_circ_0008339	circBase	NM_014949	KIAA0907	exonic	217
chr1:155984752-155988159-	1	0	0	0	0	0	0	6.48854	3.5641	3.5641	3.5641	3.5641	3.5641	3.5641	chr1	155984751	155988159	-	hsa_circ_0006897	circBase	NM_003145	SSR2	exonic	208
chr1:156018292-156021648-	0	0	0	0	0	2	0	3.5641	3.5641	3.5641	3.5641	3.5641	6.8751	3.5641	chr1	156018291	156021648	-		novel	NM_020131	UBQLN4	exonic	792
chr1:156169626-156170263+	0	0	0	2	0	1	1	3.5641	3.5641	3.5641	6.77389	3.5641	6.0136	6.2588	chr1	156169625	156170263	+	hsa_circ_0007393	circBase	NM_014655	SLC25A44	exonic	638
chr1:156202111-156203519+	0	0	0	0	0	2	0	3.5641	3.5641	3.5641	3.5641	3.5641	6.8751	3.5641	chr1	156202110	156203519	+	hsa_circ_0014684	circBase	NM_007221	PMF1	exonic	207
chr1:156237261-156238206-	0	0	0	0	5	0	0	3.5641	3.5641	3.5641	3.5641	7.72182	3.5641	3.5641	chr1	156237260	156238206	-		novel	NM_015327	SMG5	exonic	404
chr1:156286957-156287338-	0	0	0	0	0	0	0	3.5641	3.5641	3.5641	3.5641	3.5641	3.5641	3.5641	chr1	156286956	156287338	-	hsa_circ_0000142	circBase	NM_005998	CCT3	exonic	215	acute lymphoblastic leukemia (ALL), cervical cancer, pancreatic ductal adenocarcinoma (PDAC), uterine leiomyoma (ULM)
chr1:156286957-156304709-	0	0	0	0	0	0	0	3.5641	3.5641	3.5641	3.5641	3.5641	3.5641	3.5641	chr1	156286956	156304709	-		novel	NM_005998	CCT3	exonic	881
chr1:156290630-156304709-	0	0	0	0	0	1	1	3.5641	3.5641	3.5641	3.5641	3.5641	6.0136	6.2588	chr1	156290629	156304709	-	hsa_circ_0014717	circBase	NM_005998	CCT3	exonic	516
chr1:156303338-156304709-	0	1	2	5	5	7	5	3.5641	5.82032	6.40923	7.99909	7.72182	8.5747	8.39044	chr1	156303337	156304709	-	hsa_circ_0004680	circBase	NM_005998	CCT3	exonic	211
chr1:156444900-156446994-	0	6	0	0	0	1	0	3.5641	8.12874	3.5641	3.5641	3.5641	6.0136	3.5641	chr1	156444899	156446994	-	hsa_circ_0014737	circBase	NM_005920	MEF2D	exonic	342
chr1:156465131-156465470-	0	0	0	0	5	0	0	3.5641	3.5641	3.5641	3.5641	7.72182	3.5641	3.5641	chr1	156465130	156465470	-		novel	ENST00000340875	MEF2D	intronic	340
chr1:156921365-156926356-	0	0	0	0	0	0	0	3.5641	3.5641	3.5641	3.5641	3.5641	3.5641	3.5641	chr1	156921364	156926356	-	hsa_circ_0014816	circBase	NM_014784	ARHGEF11	exonic	399
chr1:156924684-156926356-	4	0	0	0	0	0	0	8.33847	3.5641	3.5641	3.5641	3.5641	3.5641	3.5641	chr1	156924683	156926356	-		novel	NM_014784	ARHGEF11	exonic	272
chr1:156937779-156955965-	0	7	0	0	0	0	0	3.5641	8.34239	3.5641	3.5641	3.5641	3.5641	3.5641	chr1	156937778	156955965	-	hsa_circ_0014821	circBase	NM_014784	ARHGEF11	exonic	811
chr1:158908249-158908964+	0	0	0	0	6	0	0	3.5641	3.5641	3.5641	3.5641	7.97132	3.5641	3.5641	chr1	158908248	158908964	+		novel	NM_152501	PYHIN1	sense overlapping	716
chr1:159020516-159020858+	0	0	0	0	0	3	0	3.5641	3.5641	3.5641	3.5641	3.5641	7.41078	3.5641	chr1	159020515	159020858	+		novel	ENST00000295809	IFI16	intronic	343
chr1:159888553-159890327-	0	0	1	0	2	0	1	3.5641	3.5641	5.59721	3.5641	6.51632	3.5641	6.2588	chr1	159888552	159890327	-	hsa_circ_0004617	circBase	NM_003564	TAGLN2	sense overlapping	1775
chr1:159888553-159890371-	0	0	6	0	0	0	0	3.5641	3.5641	7.85372	3.5641	3.5641	3.5641	3.5641	chr1	159888552	159890371	-		novel	NM_003564	TAGLN2	sense overlapping	1819
chr1:160183376-160183827+	0	0	0	0	0	0	0	3.5641	3.5641	3.5641	3.5641	3.5641	3.5641	3.5641	chr1	160183375	160183827	+		novel	NM_003768	PEA15	sense overlapping	452
chr1:160201087-160213824-	0	0	3	0	0	0	2	3.5641	3.5641	6.92567	3.5641	3.5641	3.5641	7.14284	chr1	160201086	160213824	-	hsa_circ_0007139	circBase	NM_015726	DCAF8	exonic	1096
chr1:160213750-160214122-	0	0	2	0	0	0	0	3.5641	3.5641	6.40923	3.5641	3.5641	3.5641	3.5641	chr1	160213749	160214122	-		novel	ENST00000485079	DCAF8	intronic	373
chr1:160281658-160282957-	0	0	0	0	3	0	2	3.5641	3.5641	3.5641	3.5641	7.03776	3.5641	7.14284	chr1	160281657	160282957	-	hsa_circ_0014923	circBase	NM_004371	COPA	exonic	234
chr1:160283780-160305112-	0	0	0	0	0	0	2	3.5641	3.5641	3.5641	3.5641	3.5641	3.5641	7.14284	chr1	160283779	160305112	-		novel	NM_004371	COPA	exonic	614
chr1:160293221-160302347-	0	0	0	3	4	3	4	3.5641	3.5641	3.5641	7.30592	7.41996	7.41078	8.08117	chr1	160293220	160302347	-	hsa_circ_0008661	circBase	NM_004371	COPA	exonic	320
chr1:160295333-160305112-	2	0	0	0	0	0	0	7.39025	3.5641	3.5641	3.5641	3.5641	3.5641	3.5641	chr1	160295332	160305112	-		novel	NM_004371	COPA	exonic	378
chr1:161332119-161336094+	2	0	0	0	0	0	0	7.39025	3.5641	3.5641	3.5641	3.5641	3.5641	3.5641	chr1	161332118	161336094	+		Guojunjie2014	NM_003001	SDHC	sense overlapping	3976
chr1:161720922-161723051+	0	0	0	0	0	0	0	3.5641	3.5641	3.5641	3.5641	3.5641	3.5641	3.5641	chr1	161720921	161723051	+		novel	NM_007240	DUSP12	sense overlapping	2130
chr1:161721445-161723051+	0	0	0	0	0	0	0	3.5641	3.5641	3.5641	3.5641	3.5641	3.5641	3.5641	chr1	161721444	161723051	+		novel	ENST00000484291	DUSP12	exonic	411
chr1:161748034-161753886+	1	0	0	3	0	3	0	6.48854	3.5641	3.5641	7.30592	3.5641	7.41078	3.5641	chr1	161748033	161753886	+	hsa_circ_0003039	circBase	NM_007348	ATF6	exonic	272
chr1:161748034-161772062+	0	0	4	2	0	0	3	3.5641	3.5641	7.30518	6.77389	3.5641	3.5641	7.68699	chr1	161748033	161772062	+	hsa_circ_0007360	circBase	NM_007348	ATF6	exonic	827
chr1:161751702-161772062+	0	0	0	0	0	0	2	3.5641	3.5641	3.5641	3.5641	3.5641	3.5641	7.14284	chr1	161751701	161772062	+		novel	NM_007348	ATF6	exonic	750
chr1:161771842-161833102+	2	0	0	0	0	0	0	7.39025	3.5641	3.5641	3.5641	3.5641	3.5641	3.5641	chr1	161771841	161833102	+		novel	NM_007348	ATF6	exonic	1031
chr1:161816239-161823113+	0	0	0	2	0	0	0	3.5641	3.5641	3.5641	6.77389	3.5641	3.5641	3.5641	chr1	161816238	161823113	+		novel	NM_007348	ATF6	exonic	346
chr1:161816239-161833102+	1	5	0	12	7	5	3	6.48854	7.87784	3.5641	9.22268	8.18397	8.10707	7.68699	chr1	161816238	161833102	+	hsa_circ_0008857	circBase	NM_007348	ATF6	exonic	532
chr1:161816239-161882170+	0	0	0	2	0	1	0	3.5641	3.5641	3.5641	6.77389	3.5641	6.0136	3.5641	chr1	161816238	161882170	+		novel	NM_007348	ATF6	exonic	617
chr1:161821512-161882170+	0	0	3	0	0	0	1	3.5641	3.5641	6.92567	3.5641	3.5641	3.5641	6.2588	chr1	161821511	161882170	+		novel	NM_007348	ATF6	exonic	485
chr1:161953074-161953292-	0	0	0	0	0	0	0	3.5641	3.5641	3.5641	3.5641	3.5641	3.5641	3.5641	chr1	161953073	161953292	-		novel	NM_015441	OLFML2B	sense overlapping	219
chr1:161953376-161953548-	0	0	2	0	0	0	0	3.5641	3.5641	6.40923	3.5641	3.5641	3.5641	3.5641	chr1	161953375	161953548	-		novel	NM_015441	OLFML2B	sense overlapping	173
chr1:162535802-162536138+	0	0	0	0	0	1	1	3.5641	3.5641	3.5641	3.5641	3.5641	6.0136	6.2588	chr1	162535801	162536138	+		novel	NM_003115	UAP1	exonic	337
chr1:162535802-162625164+	0	0	0	0	4	0	0	3.5641	3.5641	3.5641	3.5641	7.41996	3.5641	3.5641	chr1	162535801	162625164	+		novel	NM_003115	UAP1	sense overlapping	89363
chr1:162546567-162551249+	0	0	0	2	0	0	0	3.5641	3.5641	3.5641	6.77389	3.5641	3.5641	3.5641	chr1	162546566	162551249	+		novel	NM_003115	UAP1	exonic	554
chr1:162546567-162571304+	0	0	0	0	3	0	0	3.5641	3.5641	3.5641	3.5641	7.03776	3.5641	3.5641	chr1	162546566	162571304	+		novel	NM_003115	UAP1	sense overlapping	24738
chr1:162557265-162567648+	0	0	2	0	0	0	0	3.5641	3.5641	6.40923	3.5641	3.5641	3.5641	3.5641	chr1	162557264	162567648	+		novel	NM_003115	UAP1	exonic	591
chr1:163112986-163113286-	2	0	0	0	0	0	0	7.39025	3.5641	3.5641	3.5641	3.5641	3.5641	3.5641	chr1	163112985	163113286	-		novel	ENST00000469495	RGS5	intronic	301
chr1:163122340-163138158-	4	0	0	0	1	0	0	8.33847	3.5641	3.5641	3.5641	5.69163	3.5641	3.5641	chr1	163122339	163138158	-	hsa_circ_0015066	circBase	NM_003617	RGS5	exonic	340
chr1:163855179-163861400-	0	8	0	0	0	0	0	3.5641	8.52845	3.5641	3.5641	3.5641	3.5641	3.5641	chr1	163855178	163861400	-		novel			intergenic	6222
chr1:164761731-164781275+	0	0	0	0	0	0	0	3.5641	3.5641	3.5641	3.5641	3.5641	3.5641	3.5641	chr1	164761730	164781275	+		novel	ENST00000558796	PBX1	intronic	19545
chr1:164768936-164790863+	0	0	0	0	0	0	0	3.5641	3.5641	3.5641	3.5641	3.5641	3.5641	3.5641	chr1	164768935	164790863	+	hsa_circ_0015067	circBase	NM_002585	PBX1	exonic	690
chr1:165638163-165638687-	0	0	0	0	0	4	0	3.5641	3.5641	3.5641	3.5641	3.5641	7.80053	3.5641	chr1	165638162	165638687	-		novel	NM_000696	ALDH9A1	exonic	277
chr1:165859441-165860559+	0	0	1	0	5	0	0	3.5641	3.5641	5.59721	3.5641	7.72182	3.5641	3.5641	chr1	165859440	165860559	+	hsa_circ_0006758	circBase	NM_012474	UCK2	exonic	257
chr1:166827356-166829574-	0	0	0	2	0	0	0	3.5641	3.5641	3.5641	6.77389	3.5641	3.5641	3.5641	chr1	166827355	166829574	-		novel	NM_053053	TADA1	exonic	315
chr1:166831440-166833158-	0	0	4	0	0	1	0	3.5641	3.5641	7.30518	3.5641	3.5641	6.0136	3.5641	chr1	166831439	166833158	-		novel	NM_053053	TADA1	exonic	308
chr1:167272711-167341273+	0	0	9	0	0	0	0	3.5641	3.5641	8.41389	3.5641	3.5641	3.5641	3.5641	chr1	167272710	167341273	+		novel	NR_037163	POU2F1	exonic	442
chr1:167510611-167511479-	0	0	0	0	2	0	0	3.5641	3.5641	3.5641	3.5641	6.51632	3.5641	3.5641	chr1	167510610	167511479	-		novel	ENST00000466652	CREG1	intronic	869
chr1:167515338-167517358-	0	0	0	0	4	2	1	3.5641	3.5641	3.5641	3.5641	7.41996	6.8751	6.2588	chr1	167515337	167517358	-		novel	NM_003851	CREG1	exonic	305
chr1:167844369-167873229-	0	3	0	0	0	0	0	3.5641	7.18845	3.5641	3.5641	3.5641	3.5641	3.5641	chr1	167844368	167873229	-		novel	NM_018417	ADCY10	exonic	1314
chr1:167921038-167944253+	3	0	0	5	0	0	0	7.9409	3.5641	3.5641	7.99909	3.5641	3.5641	3.5641	chr1	167921037	167944253	+	hsa_circ_0000154	circBase	NM_018442	DCAF6	exonic	341	Alzheimer's disease, acute myeloid leukemia (AML), bladder cancer, breast cancer, cardiac hypertrophy, colorectal cancer, epithelial ovarian cancer (EOC), hepatocellular carcinoma (HCC), kidney cancer, lung cancer, malignant melanoma, multiple myeloma (MM), pituitary adenoma, prostate cancer, retinitis pigmentosa (RP), schizophrenia
chr1:167935867-167944253+	0	0	0	6	2	9	2	3.5641	3.5641	3.5641	8.25096	6.51632	8.92729	7.14284	chr1	167935866	167944253	+	hsa_circ_0009109	circBase	NM_018442	DCAF6	exonic	279
chr1:167971720-167988905+	0	2	0	0	0	0	0	3.5641	6.66082	3.5641	3.5641	3.5641	3.5641	3.5641	chr1	167971719	167988905	+		novel	ENST00000470721	DCAF6	exonic	598
chr1:167971720-167992285+	0	4	0	1	0	0	0	3.5641	7.57394	3.5641	5.92196	3.5641	3.5641	3.5641	chr1	167971719	167992285	+	hsa_circ_0015126	circBase	NM_018442	DCAF6	exonic	535
chr1:167988783-167992285+	0	5	0	1	0	0	0	3.5641	7.87784	3.5641	5.92196	3.5641	3.5641	3.5641	chr1	167988782	167992285	+		novel	ENST00000312263	DCAF6	intronic	3503
chr1:167992226-168014465+	0	0	0	0	0	1	0	3.5641	3.5641	3.5641	3.5641	3.5641	6.0136	3.5641	chr1	167992225	168014465	+		novel	NM_018442	DCAF6	exonic	709
chr1:168007609-168014465+	0	1	0	4	0	4	0	3.5641	5.82032	3.5641	7.69374	3.5641	7.80053	3.5641	chr1	168007608	168014465	+	hsa_circ_0000155	circBase	NM_018442	DCAF6	exonic	649	T-cell leukemia, acute lymphoblastic leukemia (ALL), acute myeloid leukemia (AML), colorectal cancer, glioma, pancreatic ductal adenocarcinoma (PDAC)
chr1:168007609-168037701+	0	0	2	3	0	4	0	3.5641	3.5641	6.40923	7.30592	3.5641	7.80053	3.5641	chr1	168007608	168037701	+	hsa_circ_0015132	circBase	NM_018442	DCAF6	exonic	1140
chr1:168012263-168037701+	0	0	8	4	0	0	0	3.5641	3.5641	8.2502	7.69374	3.5641	3.5641	3.5641	chr1	168012262	168037701	+	hsa_circ_0015134	circBase	NM_018442	DCAF6	exonic	1022
chr1:168034828-168037701+	0	2	0	0	0	0	0	3.5641	6.66082	3.5641	3.5641	3.5641	3.5641	3.5641	chr1	168034827	168037701	+		novel	NM_018442	DCAF6	exonic	352
chr1:168065746-168074132-	0	0	0	0	0	0	0	3.5641	3.5641	3.5641	3.5641	3.5641	3.5641	3.5641	chr1	168065745	168074132	-		novel	NM_153832	GPR161	exonic	1143
chr1:168073715-168074132-	2	0	0	0	0	0	0	7.39025	3.5641	3.5641	3.5641	3.5641	3.5641	3.5641	chr1	168073714	168074132	-	hsa_circ_0015136	circBase	NM_153832	GPR161	exonic	418
chr1:168220578-168220796+	0	0	0	0	0	0	0	3.5641	3.5641	3.5641	3.5641	3.5641	3.5641	3.5641	chr1	168220577	168220796	+		novel	uc001gfj.4	TBX19	intronic	219
chr1:168664786-168665513-	0	0	0	0	5	0	0	3.5641	3.5641	3.5641	3.5641	7.72182	3.5641	3.5641	chr1	168664785	168665513	-		novel	NM_001937	DPT	sense overlapping	728
chr1:169094122-169099328+	0	0	2	0	0	0	0	3.5641	3.5641	6.40923	3.5641	3.5641	3.5641	3.5641	chr1	169094121	169099328	+		novel	NM_001677	ATP1B1	exonic	422
chr1:169096462-169099328+	0	0	0	0	0	0	0	3.5641	3.5641	3.5641	3.5641	3.5641	3.5641	3.5641	chr1	169096461	169099328	+		novel	NM_001677	ATP1B1	exonic	266
chr1:169199956-169256646-	0	0	0	2	0	0	0	3.5641	3.5641	3.5641	6.77389	3.5641	3.5641	3.5641	chr1	169199955	169256646	-	hsa_circ_0015154	circBase	NM_013330	NME7	exonic	342
chr1:169199956-169279318-	0	0	0	0	7	0	0	3.5641	3.5641	3.5641	3.5641	8.18397	3.5641	3.5641	chr1	169199955	169279318	-		novel	NM_013330	NME7	exonic	712
chr1:169292355-169293738-	0	0	0	0	0	0	0	3.5641	3.5641	3.5641	3.5641	3.5641	3.5641	3.5641	chr1	169292354	169293738	-	hsa_circ_0015157	circBase	NM_013330	NME7	exonic	275
chr1:169767998-169777070+	0	0	0	1	0	0	0	3.5641	3.5641	3.5641	5.92196	3.5641	3.5641	3.5641	chr1	169767997	169777070	+	hsa_circ_0015171	circBase	NM_018186	C1orf112	exonic	827
chr1:169923152-169961396-	0	0	0	2	0	1	0	3.5641	3.5641	3.5641	6.77389	3.5641	6.0136	3.5641	chr1	169923151	169961396	-	hsa_circ_0015184	circBase	NM_014970	KIFAP3	exonic	1090
chr1:169939181-170001116-	0	0	0	0	0	0	0	3.5641	3.5641	3.5641	3.5641	3.5641	3.5641	3.5641	chr1	169939180	170001116	-		novel	NM_014970	KIFAP3	sense overlapping	61936
chr1:169947226-170001116-	6	10	20	28	14	24	18	8.90576	8.84111	9.53811	10.4287	9.15433	10.3203	10.2012	chr1	169947225	170001116	-		Guojunjie2014	NM_014970	KIFAP3	sense overlapping	53891
chr1:169985603-170024577-	0	0	0	0	0	1	2	3.5641	3.5641	3.5641	3.5641	3.5641	6.0136	7.14284	chr1	169985602	170024577	-		novel	NM_014970	KIFAP3	exonic	1151
chr1:170001027-170024577-	0	0	0	2	0	0	0	3.5641	3.5641	3.5641	6.77389	3.5641	3.5641	3.5641	chr1	170001026	170024577	-		novel	NM_014970	KIFAP3	exonic	809
chr1:170508351-170513986+	0	0	0	0	0	1	0	3.5641	3.5641	3.5641	3.5641	3.5641	6.0136	3.5641	chr1	170508350	170513986	+	hsa_circ_0000159	circBase	NM_152281	GORAB	exonic	601
chr1:170695361-170699489+	0	0	0	0	0	0	0	3.5641	3.5641	3.5641	3.5641	3.5641	3.5641	3.5641	chr1	170695360	170699489	+	hsa_circ_0004713	circBase	NM_006902	PRRX1	exonic	254
chr1:170993536-170994561+	0	0	0	0	0	0	0	3.5641	3.5641	3.5641	3.5641	3.5641	3.5641	3.5641	chr1	170993535	170994561	+		novel	NM_001163629	MROH9	exonic	373
chr1:171162474-171165950+	0	0	0	2	0	0	0	3.5641	3.5641	3.5641	6.77389	3.5641	3.5641	3.5641	chr1	171162473	171165950	+		novel	NM_001460	FMO2	exonic	352
chr1:171481171-171486953+	0	0	0	0	0	0	2	3.5641	3.5641	3.5641	3.5641	3.5641	3.5641	7.14284	chr1	171481170	171486953	+		novel	NM_015172	PRRC2C	exonic	801
chr1:171481171-171491398+	0	0	0	2	0	0	1	3.5641	3.5641	3.5641	6.77389	3.5641	3.5641	6.2588	chr1	171481170	171491398	+	hsa_circ_0015196	circBase	NM_015172	PRRC2C	exonic	884
chr1:171481171-171496983+	0	0	0	0	0	0	0	3.5641	3.5641	3.5641	3.5641	3.5641	3.5641	3.5641	chr1	171481170	171496983	+		novel	NM_015172	PRRC2C	exonic	1305
chr1:171481171-171514826+	0	0	0	1	0	0	0	3.5641	3.5641	3.5641	5.92196	3.5641	3.5641	3.5641	chr1	171481170	171514826	+		novel	NM_015172	PRRC2C	exonic	5023
chr1:171481171-171530242+	0	0	5	0	0	0	0	3.5641	3.5641	7.60537	3.5641	3.5641	3.5641	3.5641	chr1	171481170	171530242	+		novel	NM_015172	PRRC2C	exonic	6168
chr1:171481171-171535982+	0	2	0	0	0	0	0	3.5641	6.66082	3.5641	3.5641	3.5641	3.5641	3.5641	chr1	171481170	171535982	+		novel	NM_015172	PRRC2C	exonic	6609
chr1:171483675-171491398+	0	0	0	0	0	0	0	3.5641	3.5641	3.5641	3.5641	3.5641	3.5641	3.5641	chr1	171483674	171491398	+	hsa_circ_0015198	circBase	NM_015172	PRRC2C	exonic	543
chr1:171483675-171504736+	0	0	0	0	0	0	0	3.5641	3.5641	3.5641	3.5641	3.5641	3.5641	3.5641	chr1	171483674	171504736	+		novel	NM_015172	PRRC2C	exonic	1753
chr1:171492360-171496983+	0	0	0	0	6	1	0	3.5641	3.5641	3.5641	3.5641	7.97132	6.0136	3.5641	chr1	171492359	171496983	+	hsa_circ_0003644	circBase	NM_015172	PRRC2C	exonic	421
chr1:171492360-171497284+	0	0	7	0	0	0	0	3.5641	3.5641	8.06554	3.5641	3.5641	3.5641	3.5641	chr1	171492359	171497284	+		novel	NM_015172	PRRC2C	sense overlapping	4925
chr1:171492360-171502100+	0	4	0	0	0	0	0	3.5641	7.57394	3.5641	3.5641	3.5641	3.5641	3.5641	chr1	171492359	171502100	+	hsa_circ_0015211	circBase	NM_015172	PRRC2C	exonic	1040
chr1:171492360-171506612+	0	0	0	0	6	1	3	3.5641	3.5641	3.5641	3.5641	7.97132	6.0136	7.68699	chr1	171492359	171506612	+		novel	NM_015172	PRRC2C	exonic	1671
chr1:171504567-171535560+	0	0	0	0	0	1	2	3.5641	3.5641	3.5641	3.5641	3.5641	6.0136	7.14284	chr1	171504566	171535560	+		novel	NM_015172	PRRC2C	exonic	4433
chr1:171504567-171546776+	0	0	0	0	0	0	0	3.5641	3.5641	3.5641	3.5641	3.5641	3.5641	3.5641	chr1	171504566	171546776	+		novel	NM_015172	PRRC2C	exonic	5286
chr1:171537386-171544267+	0	5	0	6	4	9	1	3.5641	7.87784	3.5641	8.25096	7.41996	8.92729	6.2588	chr1	171537385	171544267	+	hsa_circ_0004412	circBase	NM_015172	PRRC2C	exonic	397
chr1:171548493-171556890+	0	0	0	0	0	2	0	3.5641	3.5641	3.5641	3.5641	3.5641	6.8751	3.5641	chr1	171548492	171556890	+	hsa_circ_0015243	circBase	NM_015172	PRRC2C	exonic	913
chr1:172109620-172113577-	12	7	20	24	12	8	14	9.88786	8.34239	9.53811	10.2083	8.93692	8.76174	9.8428	chr1	172109619	172113577	-	hsa_circ_0005230	circBase	NR_038397	DNM3OS	sense overlapping	3958
chr1:172520652-172526934+	0	0	5	5	8	5	1	3.5641	3.5641	7.60537	7.99909	8.36926	8.10707	6.2588	chr1	172520651	172526934	+	hsa_circ_0000160	circBase	NM_014283	SUCO	exonic	670	Alzheimer's disease, Burkitt lymphoma, Down syndrome (DS), Hodgkin's lymphoma, acute lymphoblastic leukemia (ALL), acute myeloid leukemia (AML), acute promyelocytic leukemia (APL), adenoma, breast cancer, cardiac hypertrophy, cervical cancer, cholangiocarcinoma, chronic lymphocytic leukemia (CLL), colorectal cancer, diffuse large B-cell lymphoma (DLBCL), epithelial ovarian cancer (EOC), facioscap…
chr1:172520652-172548407+	0	0	0	1	0	1	4	3.5641	3.5641	3.5641	5.92196	3.5641	6.0136	8.08117	chr1	172520651	172548407	+	hsa_circ_0015260	circBase	NM_014283	SUCO	exonic	1436
chr1:172520652-172560211+	0	1	2	3	3	1	4	3.5641	5.82032	6.40923	7.30592	7.03776	6.0136	8.08117	chr1	172520651	172560211	+	hsa_circ_0015261	circBase	NM_014283	SUCO	exonic	2851
chr1:172525009-172526934+	0	3	0	0	0	2	2	3.5641	7.18845	3.5641	3.5641	3.5641	6.8751	7.14284	chr1	172525008	172526934	+	hsa_circ_0015262	circBase	NM_014283	SUCO	exonic	444
chr1:172525009-172539870+	0	1	0	0	2	0	0	3.5641	5.82032	3.5641	3.5641	6.51632	3.5641	3.5641	chr1	172525008	172539870	+		novel	NM_014283	SUCO	exonic	761
chr1:172525009-172548407+	0	0	4	1	0	1	5	3.5641	3.5641	7.30518	5.92196	3.5641	6.0136	8.39044	chr1	172525008	172548407	+	hsa_circ_0015263	circBase	NM_014283	SUCO	exonic	1210
chr1:172525009-172560211+	0	0	0	0	0	2	1	3.5641	3.5641	3.5641	3.5641	3.5641	6.8751	6.2588	chr1	172525008	172560211	+		novel	NM_014283	SUCO	exonic	2625
chr1:172538217-172539236+	1	0	0	0	0	0	0	6.48854	3.5641	3.5641	3.5641	3.5641	3.5641	3.5641	chr1	172538216	172539236	+		novel	NM_014283	SUCO	sense overlapping	1020
chr1:173292142-173292440-	0	0	0	0	0	0	0	3.5641	3.5641	3.5641	3.5641	3.5641	3.5641	3.5641	chr1	173292141	173292440	-		novel	NR_037845	LOC100506023	intronic	299
chr1:173429517-173431593-	0	0	0	0	0	0	2	3.5641	3.5641	3.5641	3.5641	3.5641	3.5641	7.14284	chr1	173429516	173431593	-		novel	NR_037845	LOC100506023	sense overlapping	2077
chr1:173486676-173556969-	0	0	0	0	2	0	0	3.5641	3.5641	3.5641	3.5641	6.51632	3.5641	3.5641	chr1	173486675	173556969	-		novel	NM_178527	SLC9C2	exonic	2550
chr1:173490440-173517691-	0	0	0	2	0	0	0	3.5641	3.5641	3.5641	6.77389	3.5641	3.5641	3.5641	chr1	173490439	173517691	-		novel	NM_178527	SLC9C2	exonic	1442
chr1:173542321-173567171-	0	0	0	2	0	0	0	3.5641	3.5641	3.5641	6.77389	3.5641	3.5641	3.5641	chr1	173542320	173567171	-		novel	NM_178527	SLC9C2	exonic	818
chr1:173593926-173596298-	0	0	1	0	0	0	0	3.5641	3.5641	5.59721	3.5641	3.5641	3.5641	3.5641	chr1	173593925	173596298	-		Zhang2014	NM_198493	ANKRD45	exonic	234
chr1:173726115-173744981+	0	3	0	0	0	0	0	3.5641	7.18845	3.5641	3.5641	3.5641	3.5641	3.5641	chr1	173726114	173744981	+	hsa_circ_0015278	circBase	NM_014458	KLHL20	exonic	671
chr1:173772101-173772643-	0	0	0	0	5	0	0	3.5641	3.5641	3.5641	3.5641	7.72182	3.5641	3.5641	chr1	173772100	173772643	-		novel	NM_033319	CENPL	exonic	543
chr1:173799798-173802637+	0	0	0	0	0	0	0	3.5641	3.5641	3.5641	3.5641	3.5641	3.5641	3.5641	chr1	173799797	173802637	+		novel	NM_018122	DARS2	exonic	322
chr1:173921124-173933325-	0	0	0	0	2	0	0	3.5641	3.5641	3.5641	3.5641	6.51632	3.5641	3.5641	chr1	173921123	173933325	-		novel	NM_172071	RC3H1	exonic	907
chr1:173930215-173933325-	0	3	0	0	0	0	0	3.5641	7.18845	3.5641	3.5641	3.5641	3.5641	3.5641	chr1	173930214	173933325	-		novel	NM_172071	RC3H1	exonic	754
chr1:173961893-173962273-	0	0	0	1	0	1	1	3.5641	3.5641	3.5641	5.92196	3.5641	6.0136	6.2588	chr1	173961892	173962273	-	hsa_circ_0004927	circBase	ENST00000367696	RC3H1	exonic	381
chr1:174200283-174221728+	0	0	0	0	0	4	0	3.5641	3.5641	3.5641	3.5641	3.5641	7.80053	3.5641	chr1	174200282	174221728	+		novel	NM_014857	RABGAP1L	exonic	655
chr1:174219613-174247917+	0	0	0	0	1	0	1	3.5641	3.5641	3.5641	3.5641	5.69163	3.5641	6.2588	chr1	174219612	174247917	+		novel	NM_014857	RABGAP1L	exonic	606
chr1:174219708-174247917+	0	0	0	0	0	0	3	3.5641	3.5641	3.5641	3.5641	3.5641	3.5641	7.68699	chr1	174219707	174247917	+		novel	NM_014857	RABGAP1L	sense overlapping	28210
chr1:174241552-174247917+	0	0	7	0	0	0	0	3.5641	3.5641	8.06554	3.5641	3.5641	3.5641	3.5641	chr1	174241551	174247917	+	hsa_circ_0000161	circBase	NM_014857	RABGAP1L	exonic	337	Alzheimer's disease, B-cell chronic lymphocytic leukemia, Duchenne muscular dystrophy (DMD), Oral Carcinoma, acute myeloid leukemia (AML), acute promyelocytic leukemia (APL), autism spectrum disorder (ASD), breast cancer, chronic lymphocytic leukemia (CLL), colorectal cancer, glioblastoma, glioma, hepatocellular carcinoma (HCC), lung cancer, multiple myeloma (MM), nemaline myopathy (NM), pancreat…
chr1:174973750-174977842+	0	0	0	0	0	2	0	3.5641	3.5641	3.5641	3.5641	3.5641	6.8751	3.5641	chr1	174973749	174977842	+	hsa_circ_0015340	circBase	NM_014412	CACYBP	exonic	515
chr1:175956079-175958615-	0	1	2	0	0	1	0	3.5641	5.82032	6.40923	3.5641	3.5641	6.0136	3.5641	chr1	175956078	175958615	-	hsa_circ_0004722	circBase	NM_022457	RFWD2	exonic	404
chr1:175996708-176015460-	0	0	2	0	7	3	0	3.5641	3.5641	6.40923	3.5641	8.18397	7.41078	3.5641	chr1	175996707	176015460	-	hsa_circ_0015359	circBase	NM_022457	RFWD2	exonic	452
chr1:176012322-176015460-	0	0	0	0	0	0	2	3.5641	3.5641	3.5641	3.5641	3.5641	3.5641	7.14284	chr1	176012321	176015460	-	hsa_circ_0005357	circBase	NM_022457	RFWD2	exonic	335
chr1:176050288-176085817-	0	0	0	0	0	2	0	3.5641	3.5641	3.5641	3.5641	3.5641	6.8751	3.5641	chr1	176050287	176085817	-	hsa_circ_0015365	circBase	NM_022457	RFWD2	exonic	309
chr1:176050288-176105683-	2	0	0	0	0	1	0	7.39025	3.5641	3.5641	3.5641	3.5641	6.0136	3.5641	chr1	176050287	176105683	-	hsa_circ_0003572	circBase	NM_022457	RFWD2	exonic	446
chr1:176085760-176113236-	0	0	0	0	0	0	0	3.5641	3.5641	3.5641	3.5641	3.5641	3.5641	3.5641	chr1	176085759	176113236	-		novel	NM_022457	RFWD2	sense overlapping	27477
chr1:176113141-176145143-	0	0	0	2	0	0	0	3.5641	3.5641	3.5641	6.77389	3.5641	3.5641	3.5641	chr1	176113140	176145143	-		Guojunjie2014	NM_022457	RFWD2	sense overlapping	32003
chr1:176118142-176133027-	0	0	3	2	3	2	1	3.5641	3.5641	6.92567	6.77389	7.03776	6.8751	6.2588	chr1	176118141	176133027	-	hsa_circ_0015376	circBase	NM_022457	RFWD2	exonic	266
chr1:176118142-176153828-	0	0	0	2	0	0	0	3.5641	3.5641	3.5641	6.77389	3.5641	3.5641	3.5641	chr1	176118141	176153828	-	hsa_circ_0004436	circBase	NM_022457	RFWD2	exonic	424
chr1:176506400-176526377+	0	3	0	0	0	0	0	3.5641	7.18845	3.5641	3.5641	3.5641	3.5641	3.5641	chr1	176506399	176526377	+		novel	NM_020318	PAPPA2	sense overlapping	19978
chr1:176563660-176564731+	0	0	0	0	0	4	0	3.5641	3.5641	3.5641	3.5641	3.5641	7.80053	3.5641	chr1	176563659	176564731	+	hsa_circ_0015382	circBase	NM_020318	PAPPA2	exonic	1072
chr1:178252699-178269253+	0	0	0	0	2	1	1	3.5641	3.5641	3.5641	3.5641	6.51632	6.0136	6.2588	chr1	178252698	178269253	+	hsa_circ_0002846	circBase	NM_170692	RASAL2	exonic	255
chr1:178820205-178822922-	0	0	0	0	0	0	0	3.5641	3.5641	3.5641	3.5641	3.5641	3.5641	3.5641	chr1	178820204	178822922	-		novel	NM_004673	ANGPTL1	sense overlapping	2718
chr1:179012850-179023773+	3	10	3	1	4	0	3	7.9409	8.84111	6.92567	5.92196	7.41996	3.5641	7.68699	chr1	179012849	179023773	+	hsa_circ_0005977	circBase	NM_014864	FAM20B	exonic	707
chr1:179076657-179102509-	0	0	0	0	0	0	3	3.5641	3.5641	3.5641	3.5641	3.5641	3.5641	7.68699	chr1	179076656	179102509	-		novel	NM_005158	ABL2	sense overlapping	25853
chr1:179079417-179091002-	0	0	0	3	0	0	0	3.5641	3.5641	3.5641	7.30592	3.5641	3.5641	3.5641	chr1	179079416	179091002	-		novel	NM_005158	ABL2	exonic	1138
chr1:179081444-179091002-	0	0	2	0	0	0	0	3.5641	3.5641	6.40923	3.5641	3.5641	3.5641	3.5641	chr1	179081443	179091002	-		novel	NM_005158	ABL2	exonic	964
chr1:179087722-179091002-	0	0	0	0	2	1	0	3.5641	3.5641	3.5641	3.5641	6.51632	6.0136	3.5641	chr1	179087721	179091002	-		novel	NM_005158	ABL2	exonic	536
chr1:179089325-179091002-	2	0	0	2	6	2	0	7.39025	3.5641	3.5641	6.77389	7.97132	6.8751	3.5641	chr1	179089324	179091002	-	hsa_circ_0015430	circBase	NM_005158	ABL2	exonic	358
chr1:179100446-179102509-	1	0	9	8	5	4	3	6.48854	3.5641	8.41389	8.65193	7.72182	7.80053	7.68699	chr1	179100445	179102509	-	hsa_circ_0004996	circBase	NM_005158	ABL2	exonic	234
chr1:179306972-179312770+	0	0	0	0	6	0	0	3.5641	3.5641	3.5641	3.5641	7.97132	3.5641	3.5641	chr1	179306971	179312770	+	hsa_circ_0015439	circBase	NM_003101	SOAT1	exonic	658
chr1:179316735-179318077+	0	0	0	2	0	1	1	3.5641	3.5641	3.5641	6.77389	3.5641	6.0136	6.2588	chr1	179316734	179318077	+	hsa_circ_0015453	circBase	NM_003101	SOAT1	exonic	197
chr1:179853827-179877808+	0	0	0	0	0	0	0	3.5641	3.5641	3.5641	3.5641	3.5641	3.5641	3.5641	chr1	179853826	179877808	+		novel	NM_015602	TOR1AIP1	exonic	432
chr1:179869261-179883189+	0	0	0	2	0	0	0	3.5641	3.5641	3.5641	6.77389	3.5641	3.5641	3.5641	chr1	179869260	179883189	+		novel	NM_015602	TOR1AIP1	exonic	354
chr1:179870437-179876999+	0	0	0	0	0	0	0	3.5641	3.5641	3.5641	3.5641	3.5641	3.5641	3.5641	chr1	179870436	179876999	+		novel	NM_015602	TOR1AIP1	exonic	186
chr1:179876958-179877808+	0	0	2	0	0	0	0	3.5641	3.5641	6.40923	3.5641	3.5641	3.5641	3.5641	chr1	179876957	179877808	+		novel	NM_015602	TOR1AIP1	exonic	111
chr1:179886587-179887215+	0	0	6	0	3	0	0	3.5641	3.5641	7.85372	3.5641	7.03776	3.5641	3.5641	chr1	179886586	179887215	+		novel	NM_015602	TOR1AIP1	sense overlapping	629
chr1:179955304-179966310+	0	0	0	0	0	0	1	3.5641	3.5641	3.5641	3.5641	3.5641	3.5641	6.2588	chr1	179955303	179966310	+		novel	NM_014810	CEP350	exonic	1031
chr1:179955304-179972422+	0	0	0	1	2	0	0	3.5641	3.5641	3.5641	5.92196	6.51632	3.5641	3.5641	chr1	179955303	179972422	+		novel	NM_014810	CEP350	exonic	1145
chr1:179955304-179975702+	0	0	4	5	0	3	2	3.5641	3.5641	7.30518	7.99909	3.5641	7.41078	7.14284	chr1	179955303	179975702	+		novel	NM_014810	CEP350	exonic	1259
chr1:179955304-179985105+	0	0	0	0	0	0	0	3.5641	3.5641	3.5641	3.5641	3.5641	3.5641	3.5641	chr1	179955303	179985105	+		novel	NM_014810	CEP350	exonic	2187
chr1:179959642-179966310+	0	0	0	3	4	0	0	3.5641	3.5641	3.5641	7.30592	7.41996	3.5641	3.5641	chr1	179959641	179966310	+		novel	NM_014810	CEP350	exonic	898
chr1:179959642-179975702+	0	0	0	0	0	3	0	3.5641	3.5641	3.5641	3.5641	3.5641	7.41078	3.5641	chr1	179959641	179975702	+	hsa_circ_0015467	circBase	NM_014810	CEP350	exonic	1126
chr1:179959642-180017840+	0	0	0	0	0	0	0	3.5641	3.5641	3.5641	3.5641	3.5641	3.5641	3.5641	chr1	179959641	180017840	+		novel	NM_014810	CEP350	exonic	4672
chr1:179961197-179966310+	0	0	0	0	0	0	0	3.5641	3.5641	3.5641	3.5641	3.5641	3.5641	3.5641	chr1	179961196	179966310	+		novel	NM_014810	CEP350	exonic	783
chr1:179965688-179966310+	0	0	4	0	0	0	0	3.5641	3.5641	7.30518	3.5641	3.5641	3.5641	3.5641	chr1	179965687	179966310	+		novel	NM_014810	CEP350	exonic	623
chr1:179972309-179975702+	3	0	9	3	0	5	5	7.9409	3.5641	8.41389	7.30592	3.5641	8.10707	8.39044	chr1	179972308	179975702	+	hsa_circ_0003942	circBase	NM_014810	CEP350	exonic	228
chr1:179972309-179975702-	6	0	0	0	0	0	0	8.90576	3.5641	3.5641	3.5641	3.5641	3.5641	3.5641	chr1	179972308	179975702	-		novel	NM_014810	CEP350	antisense	3394
chr1:179972309-179993717+	0	0	0	2	0	2	0	3.5641	3.5641	3.5641	6.77389	3.5641	6.8751	3.5641	chr1	179972308	179993717	+	hsa_circ_0015475	circBase	NM_014810	CEP350	exonic	2532
chr1:179989084-179990144+	0	0	0	1	0	4	0	3.5641	3.5641	3.5641	5.92196	3.5641	7.80053	3.5641	chr1	179989083	179990144	+		novel	NM_014810	CEP350	exonic	1061
chr1:179989084-179991983+	0	0	0	0	0	0	2	3.5641	3.5641	3.5641	3.5641	3.5641	3.5641	7.14284	chr1	179989083	179991983	+	hsa_circ_0015482	circBase	NM_014810	CEP350	exonic	1212
chr1:179989084-180000629+	0	0	0	0	3	0	0	3.5641	3.5641	3.5641	3.5641	7.03776	3.5641	3.5641	chr1	179989083	180000629	+		novel	NM_014810	CEP350	exonic	1551
chr1:180010273-180017840+	0	0	0	0	0	0	0	3.5641	3.5641	3.5641	3.5641	3.5641	3.5641	3.5641	chr1	180010272	180017840	+	hsa_circ_0006924	circBase	NM_014810	CEP350	exonic	682
chr1:180010273-180023637+	0	0	5	0	0	0	0	3.5641	3.5641	7.60537	3.5641	3.5641	3.5641	3.5641	chr1	180010272	180023637	+		novel	NM_014810	CEP350	exonic	1152
chr1:180034250-180053313+	0	0	0	0	0	0	0	3.5641	3.5641	3.5641	3.5641	3.5641	3.5641	3.5641	chr1	180034249	180053313	+		novel	NM_014810	CEP350	exonic	876
chr1:180044157-180068120+	0	0	0	0	0	0	0	3.5641	3.5641	3.5641	3.5641	3.5641	3.5641	3.5641	chr1	180044156	180068120	+		novel	NM_014810	CEP350	exonic	3622
chr1:180044157-180080330+	0	0	0	0	2	0	0	3.5641	3.5641	3.5641	3.5641	6.51632	3.5641	3.5641	chr1	180044156	180080330	+		novel	uc009wxl.2	CEP350	exonic	3821
chr1:180047598-180049796+	0	0	0	0	0	0	1	3.5641	3.5641	3.5641	3.5641	3.5641	3.5641	6.2588	chr1	180047597	180049796	+	hsa_circ_0015491	circBase	NM_014810	CEP350	exonic	357
chr1:180053153-180059931+	0	0	0	0	2	0	0	3.5641	3.5641	3.5641	3.5641	6.51632	3.5641	3.5641	chr1	180053152	180059931	+		novel	NM_014810	CEP350	exonic	384
chr1:180283827-180382606-	0	0	0	0	0	0	2	3.5641	3.5641	3.5641	3.5641	3.5641	3.5641	7.14284	chr1	180283826	180382606	-		novel	NM_032360	ACBD6	exonic	227
chr1:180366651-180382606-	1	0	0	1	1	8	1	6.48854	3.5641	3.5641	5.92196	5.69163	8.76174	6.2588	chr1	180366650	180382606	-	hsa_circ_0009175	circBase	NM_032360	ACBD6	exonic	196
chr1:180793889-180794480+	0	0	0	0	3	0	0	3.5641	3.5641	3.5641	3.5641	7.03776	3.5641	3.5641	chr1	180793888	180794480	+	hsa_circ_0005909	circBase	NM_004736	XPR1	exonic	371
chr1:180805658-180843078+	0	0	0	0	0	0	0	3.5641	3.5641	3.5641	3.5641	3.5641	3.5641	3.5641	chr1	180805657	180843078	+		novel	NM_004736	XPR1	exonic	502
chr1:180953813-180962561-	4	2	17	4	12	8	10	8.33847	6.66082	9.30768	7.69374	8.93692	8.76174	9.36479	chr1	180953812	180962561	-	hsa_circ_0007905	circBase	NM_005819	STX6	exonic	391
chr1:180953813-180974599-	1	12	1	6	0	3	0	6.48854	9.09793	5.59721	8.25096	3.5641	7.41078	3.5641	chr1	180953812	180974599	-	hsa_circ_0006796	circBase	NM_005819	STX6	exonic	656
chr1:180971742-180974599-	0	0	4	0	1	0	0	3.5641	3.5641	7.30518	3.5641	5.69163	3.5641	3.5641	chr1	180971741	180974599	-	hsa_circ_0015529	circBase	NM_005819	STX6	exonic	265
chr1:182772833-182794955+	0	0	0	0	0	0	2	3.5641	3.5641	3.5641	3.5641	3.5641	3.5641	7.14284	chr1	182772832	182794955	+		novel	NM_030769	NPL	exonic	710
chr1:182853748-182853948+	0	0	0	0	0	0	0	3.5641	3.5641	3.5641	3.5641	3.5641	3.5641	3.5641	chr1	182853747	182853948	+	hsa_circ_0015579	circBase	NM_001357	DHX9	exonic	201
chr1:183114102-183114460+	0	0	0	2	0	0	0	3.5641	3.5641	3.5641	6.77389	3.5641	3.5641	3.5641	chr1	183114101	183114460	+		novel	NM_002293	LAMC1	sense overlapping	359
chr1:183118466-183119408+	0	0	0	0	0	0	0	3.5641	3.5641	3.5641	3.5641	3.5641	3.5641	3.5641	chr1	183118465	183119408	+		novel	TCONS_00001745	XLOC_001120	antisense	943
chr1:183495731-183506350+	0	0	0	0	0	0	0	3.5641	3.5641	3.5641	3.5641	3.5641	3.5641	3.5641	chr1	183495730	183506350	+		novel	NM_173156	SMG7	exonic	922
chr1:183599596-183602287-	0	0	0	0	0	1	0	3.5641	3.5641	3.5641	3.5641	3.5641	6.0136	3.5641	chr1	183599595	183602287	-		novel	NM_005717	ARPC5	sense overlapping	2692
chr1:183849750-183861295+	3	0	0	2	0	1	1	7.9409	3.5641	3.5641	6.77389	3.5641	6.0136	6.2588	chr1	183849749	183861295	+		novel	NM_015149	RGL1	exonic	715
chr1:183849750-183867031+	0	0	0	4	0	0	0	3.5641	3.5641	3.5641	7.69374	3.5641	3.5641	3.5641	chr1	183849749	183867031	+		novel	NM_015149	RGL1	exonic	805
chr1:183849750-183869370+	0	0	0	2	0	1	0	3.5641	3.5641	3.5641	6.77389	3.5641	6.0136	3.5641	chr1	183849749	183869370	+		novel	NM_015149	RGL1	exonic	892
chr1:183852920-183867031+	0	0	3	0	0	0	0	3.5641	3.5641	6.92567	3.5641	3.5641	3.5641	3.5641	chr1	183852919	183867031	+		novel	NM_015149	RGL1	exonic	620
chr1:183920141-183947654-	0	0	5	1	0	0	0	3.5641	3.5641	7.60537	5.92196	3.5641	3.5641	3.5641	chr1	183920140	183947654	-	hsa_circ_0015643	circBase	NM_015101	COLGALT2	exonic	873
chr1:183933035-183947654-	0	0	4	1	7	2	0	3.5641	3.5641	7.30518	5.92196	8.18397	6.8751	3.5641	chr1	183933034	183947654	-		novel	NM_015101	COLGALT2	exonic	689
chr1:183938403-183947654-	0	4	0	0	0	0	0	3.5641	7.57394	3.5641	3.5641	3.5641	3.5641	3.5641	chr1	183938402	183947654	-	hsa_circ_0015645	circBase	NM_015101	COLGALT2	exonic	569
chr1:184559873-184567595+	0	5	0	0	0	0	0	3.5641	7.87784	3.5641	3.5641	3.5641	3.5641	3.5641	chr1	184559872	184567595	+		novel	NM_030806	C1orf21	exonic	138
chr1:184559873-184588764+	0	0	0	2	0	0	0	3.5641	3.5641	3.5641	6.77389	3.5641	3.5641	3.5641	chr1	184559872	184588764	+		novel	NM_030806	C1orf21	sense overlapping	28892
chr1:184663178-184718726-	0	0	0	2	0	2	0	3.5641	3.5641	3.5641	6.77389	3.5641	6.8751	3.5641	chr1	184663177	184718726	-		novel	NM_025191	EDEM3	sense overlapping	55549
chr1:184675777-184681011-	0	3	0	0	0	0	0	3.5641	7.18845	3.5641	3.5641	3.5641	3.5641	3.5641	chr1	184675776	184681011	-	hsa_circ_0006507	circBase	NM_025191	EDEM3	exonic	667
chr1:184688296-184692990-	0	0	0	0	0	0	0	3.5641	3.5641	3.5641	3.5641	3.5641	3.5641	3.5641	chr1	184688295	184692990	-		novel	NM_025191	EDEM3	exonic	414
chr1:184853767-184868442-	0	0	5	0	0	1	0	3.5641	3.5641	7.60537	3.5641	3.5641	6.0136	3.5641	chr1	184853766	184868442	-	hsa_circ_0008703	circBase	NM_052966	FAM129A	exonic	546
chr1:185129965-185144245+	0	0	1	2	0	0	0	3.5641	3.5641	5.59721	6.77389	3.5641	3.5641	3.5641	chr1	185129964	185144245	+		novel	NM_017673	SWT1	exonic	975
chr1:185129965-185175895+	0	0	0	0	0	0	0	3.5641	3.5641	3.5641	3.5641	3.5641	3.5641	3.5641	chr1	185129964	185175895	+	hsa_circ_0015672	circBase	NM_017673	SWT1	exonic	1981
chr1:185143504-185144245+	0	0	0	0	3	0	0	3.5641	3.5641	3.5641	3.5641	7.03776	3.5641	3.5641	chr1	185143503	185144245	+		Guojunjie2014	NM_017673	SWT1	exonic	742
chr1:185143504-185159774+	0	0	0	0	0	0	0	3.5641	3.5641	3.5641	3.5641	3.5641	3.5641	3.5641	chr1	185143503	185159774	+		novel	NM_017673	SWT1	exonic	1299
chr1:185153375-185200840+	0	3	1	0	0	0	0	3.5641	7.18845	5.59721	3.5641	3.5641	3.5641	3.5641	chr1	185153374	185200840	+	hsa_circ_0015677	circBase	NM_017673	SWT1	exonic	1303
chr1:185171786-185191168+	0	0	8	0	0	3	0	3.5641	3.5641	8.2502	3.5641	3.5641	7.41078	3.5641	chr1	185171785	185191168	+		novel	NM_017673	SWT1	exonic	786
chr1:185171786-185200840+	0	0	0	0	0	3	0	3.5641	3.5641	3.5641	3.5641	3.5641	7.41078	3.5641	chr1	185171785	185200840	+		Guojunjie2014	NM_017673	SWT1	exonic	918
chr1:185183639-185200840+	8	3	10	9	23	13	2	9.31187	7.18845	8.56088	8.81713	9.85877	9.44698	7.14284	chr1	185183638	185200840	+	hsa_circ_0004689	circBase	NM_017673	SWT1	exonic	469
chr1:185270566-185274775-	0	0	0	0	2	0	0	3.5641	3.5641	3.5641	3.5641	6.51632	3.5641	3.5641	chr1	185270565	185274775	-		novel	NM_006469	IVNS1ABP	exonic	238
chr1:185815158-185834995+	0	0	0	1	0	2	0	3.5641	3.5641	3.5641	5.92196	3.5641	6.8751	3.5641	chr1	185815157	185834995	+		novel	NM_031935	HMCN1	exonic	353
chr1:185833602-185834995+	0	0	0	0	0	2	0	3.5641	3.5641	3.5641	3.5641	3.5641	6.8751	3.5641	chr1	185833601	185834995	+		novel	NM_031935	HMCN1	exonic	282
chr1:185931650-185939625+	0	0	0	0	0	0	0	3.5641	3.5641	3.5641	3.5641	3.5641	3.5641	3.5641	chr1	185931649	185939625	+		novel	NM_031935	HMCN1	exonic	543
chr1:185956564-185969371+	0	0	0	0	0	0	0	3.5641	3.5641	3.5641	3.5641	3.5641	3.5641	3.5641	chr1	185956563	185969371	+		novel	NM_031935	HMCN1	exonic	1134
chr1:186024525-186031096+	0	0	0	0	0	0	0	3.5641	3.5641	3.5641	3.5641	3.5641	3.5641	3.5641	chr1	186024524	186031096	+		novel	NM_031935	HMCN1	exonic	564
chr1:186026366-186031732+	0	0	0	0	0	3	0	3.5641	3.5641	3.5641	3.5641	3.5641	7.41078	3.5641	chr1	186026365	186031732	+		novel	NM_031935	HMCN1	exonic	369
chr1:186045560-186086247+	0	0	0	1	0	0	0	3.5641	3.5641	3.5641	5.92196	3.5641	3.5641	3.5641	chr1	186045559	186086247	+		novel	NM_031935	HMCN1	exonic	3393
chr1:186047239-186072800+	0	0	0	0	0	0	0	3.5641	3.5641	3.5641	3.5641	3.5641	3.5641	3.5641	chr1	186047238	186072800	+		novel	NM_031935	HMCN1	exonic	2285
chr1:186057277-186086247+	0	0	0	0	0	0	0	3.5641	3.5641	3.5641	3.5641	3.5641	3.5641	3.5641	chr1	186057276	186086247	+		novel	NM_031935	HMCN1	exonic	2238
chr1:186062266-186077729+	0	0	0	0	0	0	0	3.5641	3.5641	3.5641	3.5641	3.5641	3.5641	3.5641	chr1	186062265	186077729	+		novel	NM_031935	HMCN1	exonic	1102
chr1:186072414-186076097+	0	0	0	0	0	0	0	3.5641	3.5641	3.5641	3.5641	3.5641	3.5641	3.5641	chr1	186072413	186076097	+		novel	NM_031935	HMCN1	sense overlapping	3684
chr1:186072604-186077729+	0	0	0	0	0	0	0	3.5641	3.5641	3.5641	3.5641	3.5641	3.5641	3.5641	chr1	186072603	186077729	+		novel	NM_031935	HMCN1	exonic	416
chr1:186277262-186277432+	0	0	0	0	6	0	0	3.5641	3.5641	3.5641	3.5641	7.97132	3.5641	3.5641	chr1	186277261	186277432	+		novel	NM_005807	PRG4	sense overlapping	171
chr1:186287579-186287960-	0	0	0	0	0	0	0	3.5641	3.5641	3.5641	3.5641	3.5641	3.5641	3.5641	chr1	186287578	186287960	-		Zhang2014	NM_003292	TPR	exonic	253
chr1:186304470-186306288-	0	0	0	0	0	0	0	3.5641	3.5641	3.5641	3.5641	3.5641	3.5641	3.5641	chr1	186304469	186306288	-		novel	NM_003292	TPR	exonic	549
chr1:186304470-186307375-	0	0	0	0	0	0	0	3.5641	3.5641	3.5641	3.5641	3.5641	3.5641	3.5641	chr1	186304469	186307375	-		novel	NM_003292	TPR	exonic	760
chr1:186306145-186308904-	0	0	0	0	0	0	0	3.5641	3.5641	3.5641	3.5641	3.5641	3.5641	3.5641	chr1	186306144	186308904	-		novel	NM_003292	TPR	exonic	486
chr1:186312458-186314828-	0	0	0	0	0	0	0	3.5641	3.5641	3.5641	3.5641	3.5641	3.5641	3.5641	chr1	186312457	186314828	-		novel	NM_003292	TPR	exonic	654
chr1:186312458-186316590-	0	0	3	0	0	0	0	3.5641	3.5641	6.92567	3.5641	3.5641	3.5641	3.5641	chr1	186312457	186316590	-	hsa_circ_0015716	circBase	NM_003292	TPR	exonic	974
chr1:186312458-186325581-	0	0	2	0	0	0	0	3.5641	3.5641	6.40923	3.5641	3.5641	3.5641	3.5641	chr1	186312457	186325581	-		novel	NM_003292	TPR	exonic	2026
chr1:186313205-186319507-	0	0	0	0	3	0	0	3.5641	3.5641	3.5641	3.5641	7.03776	3.5641	3.5641	chr1	186313204	186319507	-		novel	NR_031642	MIR548F1	intronic	6303
chr1:186348899-186368175+	0	2	0	0	0	0	0	3.5641	6.66082	3.5641	3.5641	3.5641	3.5641	3.5641	chr1	186348898	186368175	+		novel	uc021pgg.1	C1orf27	exonic	1018
chr1:186359843-186360923+	0	0	0	1	0	1	2	3.5641	3.5641	3.5641	5.92196	3.5641	6.0136	7.14284	chr1	186359842	186360923	+	hsa_circ_0007538	circBase	NM_017847	C1orf27	exonic	237
chr1:186375215-186388209+	0	0	1	3	3	6	2	3.5641	3.5641	5.59721	7.30592	7.03776	8.35975	7.14284	chr1	186375214	186388209	+	hsa_circ_0000166	circBase	NM_017847	C1orf27	sense overlapping	12995	Cerebellar neurodegeneration, acute myeloid leukemia (AML), cardiac hypertrophy, epithelial ovarian cancer (EOC), esophageal cancer, non-alcoholic fatty liver disease (NAFLD), pancreatic cancer, pituitary adenoma, prostate cancer
chr1:186375215-186420406+	0	0	0	0	0	0	0	3.5641	3.5641	3.5641	3.5641	3.5641	3.5641	3.5641	chr1	186375214	186420406	+		novel	NM_017847	C1orf27	sense overlapping	45192
chr1:186394255-186420406+	0	2	0	0	0	1	0	3.5641	6.66082	3.5641	3.5641	3.5641	6.0136	3.5641	chr1	186394254	186420406	+		novel	NR_126002	LOC102724919	sense overlapping	26152
chr1:186641145-186642354-	0	0	0	0	6	0	0	3.5641	3.5641	3.5641	3.5641	7.97132	3.5641	3.5641	chr1	186641144	186642354	-		novel	NM_000963	PTGS2	sense overlapping	1210
chr1:186823418-186863343+	0	0	0	3	0	0	0	3.5641	3.5641	3.5641	7.30592	3.5641	3.5641	3.5641	chr1	186823417	186863343	+		novel	NM_024420	PLA2G4A	exonic	447
chr1:186862143-186863343+	0	0	6	3	0	1	0	3.5641	3.5641	7.85372	7.30592	3.5641	6.0136	3.5641	chr1	186862142	186863343	+		novel	NM_024420	PLA2G4A	exonic	263
chr1:186862143-186880521+	0	3	9	8	1	5	1	3.5641	7.18845	8.41389	8.65193	5.69163	8.10707	6.2588	chr1	186862142	186880521	+		novel	NM_024420	PLA2G4A	exonic	443
chr1:186862143-186925476+	0	0	0	0	0	0	0	3.5641	3.5641	3.5641	3.5641	3.5641	3.5641	3.5641	chr1	186862142	186925476	+		novel	NM_024420	PLA2G4A	exonic	1464
chr1:186901895-186925313+	0	0	0	0	7	0	0	3.5641	3.5641	3.5641	3.5641	8.18397	3.5641	3.5641	chr1	186901894	186925313	+		novel	NM_024420	PLA2G4A	sense overlapping	23419
chr1:192541143-192541806-	0	0	0	0	0	0	0	3.5641	3.5641	3.5641	3.5641	3.5641	3.5641	3.5641	chr1	192541142	192541806	-		novel			intergenic	664
chr1:192989437-192998787-	0	2	0	1	0	0	0	3.5641	6.66082	3.5641	5.92196	3.5641	3.5641	3.5641	chr1	192989436	192998787	-		novel	NM_001199262	UCHL5	exonic	771
chr1:192990227-192998787-	0	0	0	0	0	0	0	3.5641	3.5641	3.5641	3.5641	3.5641	3.5641	3.5641	chr1	192990226	192998787	-		novel	NM_015984	UCHL5	exonic	699
chr1:192997005-192998787-	0	5	0	0	0	0	0	3.5641	7.87784	3.5641	3.5641	3.5641	3.5641	3.5641	chr1	192997004	192998787	-		novel	ENST00000367450	UCHL5	exonic	464
chr1:192997215-192998787-	0	0	2	0	0	0	0	3.5641	3.5641	6.40923	3.5641	3.5641	3.5641	3.5641	chr1	192997214	192998787	-	hsa_circ_0015733	circBase	NM_015984	UCHL5	exonic	383
chr1:193038164-193046180+	0	2	0	0	0	1	0	3.5641	6.66082	3.5641	3.5641	3.5641	6.0136	3.5641	chr1	193038163	193046180	+		novel	NM_004600	TROVE2	exonic	1107
chr1:193044950-193046180+	0	0	0	1	10	2	0	3.5641	3.5641	3.5641	5.92196	8.68083	6.8751	3.5641	chr1	193044949	193046180	+		novel	NM_004600	TROVE2	exonic	506
chr1:193107215-193111196+	0	0	0	0	0	1	2	3.5641	3.5641	3.5641	3.5641	3.5641	6.0136	7.14284	chr1	193107214	193111196	+		Zhang2014	NM_024529	CDC73	exonic	306
chr1:193110980-193121574+	0	3	3	0	3	2	1	3.5641	7.18845	6.92567	3.5641	7.03776	6.8751	6.2588	chr1	193110979	193121574	+		novel	NM_024529	CDC73	exonic	460
chr1:193110980-193172982+	0	0	0	0	0	0	0	3.5641	3.5641	3.5641	3.5641	3.5641	3.5641	3.5641	chr1	193110979	193172982	+		novel	NM_024529	CDC73	exonic	518
chr1:193116997-193121574+	0	0	0	1	3	0	1	3.5641	3.5641	3.5641	5.92196	7.03776	3.5641	6.2588	chr1	193116996	193121574	+		novel	NM_024529	CDC73	exonic	243
chr1:193172925-193205486+	0	0	4	0	0	2	0	3.5641	3.5641	7.30518	3.5641	3.5641	6.8751	3.5641	chr1	193172924	193205486	+	hsa_circ_0015749	circBase	NM_024529	CDC73	exonic	445
chr1:193181195-193205486+	0	0	0	3	0	0	0	3.5641	3.5641	3.5641	7.30592	3.5641	3.5641	3.5641	chr1	193181194	193205486	+	hsa_circ_0000167	circBase	NM_024529	CDC73	exonic	387
chr1:193202123-193205486+	0	0	0	0	0	2	0	3.5641	3.5641	3.5641	3.5641	3.5641	6.8751	3.5641	chr1	193202122	193205486	+	hsa_circ_0003820	circBase	NM_024529	CDC73	exonic	263
chr1:196205116-196227624-	0	0	7	0	6	0	1	3.5641	3.5641	8.06554	3.5641	7.97132	3.5641	6.2588	chr1	196205115	196227624	-		novel	NM_198503	KCNT2	exonic	386
chr1:196249990-196300391-	0	0	0	0	0	0	0	3.5641	3.5641	3.5641	3.5641	3.5641	3.5641	3.5641	chr1	196249989	196300391	-		novel	NM_198503	KCNT2	exonic	913
chr1:196249990-196309700-	0	0	0	0	0	0	0	3.5641	3.5641	3.5641	3.5641	3.5641	3.5641	3.5641	chr1	196249989	196309700	-		novel	NM_198503	KCNT2	exonic	1357
chr1:196254787-196286399-	0	0	0	0	0	2	0	3.5641	3.5641	3.5641	3.5641	3.5641	6.8751	3.5641	chr1	196254786	196286399	-		novel	uc009wyt.1	KCNT2	exonic	445
chr1:196285022-196311358-	0	0	0	0	0	0	0	3.5641	3.5641	3.5641	3.5641	3.5641	3.5641	3.5641	chr1	196285021	196311358	-		novel	NM_198503	KCNT2	exonic	1080
chr1:196295847-196309700-	0	0	0	0	0	0	0	3.5641	3.5641	3.5641	3.5641	3.5641	3.5641	3.5641	chr1	196295846	196309700	-		novel	NM_198503	KCNT2	exonic	723
chr1:196295847-196311358-	0	0	0	0	0	0	1	3.5641	3.5641	3.5641	3.5641	3.5641	3.5641	6.2588	chr1	196295846	196311358	-		novel	NM_198503	KCNT2	exonic	873
chr1:196300286-196311358-	0	0	0	0	0	0	0	3.5641	3.5641	3.5641	3.5641	3.5641	3.5641	3.5641	chr1	196300285	196311358	-		novel	NM_198503	KCNT2	exonic	700
chr1:196300286-196329511-	1	2	0	0	0	0	0	6.48854	6.66082	3.5641	3.5641	3.5641	3.5641	3.5641	chr1	196300285	196329511	-		novel	NM_198503	KCNT2	sense overlapping	29226
chr1:196300286-196342378-	0	0	0	0	4	0	0	3.5641	3.5641	3.5641	3.5641	7.41996	3.5641	3.5641	chr1	196300285	196342378	-		novel	NM_198503	KCNT2	exonic	809
chr1:196311209-196367801-	0	0	3	0	0	0	0	3.5641	3.5641	6.92567	3.5641	3.5641	3.5641	3.5641	chr1	196311208	196367801	-		novel	NM_198503	KCNT2	exonic	368
chr1:196342270-196367801-	0	0	0	0	3	0	0	3.5641	3.5641	3.5641	3.5641	7.03776	3.5641	3.5641	chr1	196342269	196367801	-		Zhang2014	NM_198503	KCNT2	exonic	218
chr1:196342270-196398887-	0	0	0	0	2	0	0	3.5641	3.5641	3.5641	3.5641	6.51632	3.5641	3.5641	chr1	196342269	196398887	-		novel	NM_198503	KCNT2	exonic	765
chr1:196367693-196398887-	0	0	0	2	0	0	0	3.5641	3.5641	3.5641	6.77389	3.5641	3.5641	3.5641	chr1	196367692	196398887	-		novel	NM_198503	KCNT2	exonic	656
chr1:196367693-196438198-	0	0	5	0	0	0	0	3.5641	3.5641	7.60537	3.5641	3.5641	3.5641	3.5641	chr1	196367692	196438198	-		novel	NM_198503	KCNT2	exonic	910
chr1:196367693-196438244-	0	0	0	0	0	0	0	3.5641	3.5641	3.5641	3.5641	3.5641	3.5641	3.5641	chr1	196367692	196438244	-		novel	NM_198503	KCNT2	sense overlapping	70552
chr1:196392180-196398887-	0	0	0	0	0	0	1	3.5641	3.5641	3.5641	3.5641	3.5641	3.5641	6.2588	chr1	196392179	196398887	-	hsa_circ_0015751	circBase	NM_198503	KCNT2	exonic	547
chr1:196392180-196448368-	0	0	0	0	0	0	2	3.5641	3.5641	3.5641	3.5641	3.5641	3.5641	7.14284	chr1	196392179	196448368	-		novel	NM_198503	KCNT2	exonic	861
chr1:196398707-196448368-	0	0	0	4	0	0	1	3.5641	3.5641	3.5641	7.69374	3.5641	3.5641	6.2588	chr1	196398706	196448368	-		novel	NM_198503	KCNT2	exonic	495
chr1:196434423-196461471-	0	0	4	2	0	0	0	3.5641	3.5641	7.30518	6.77389	3.5641	3.5641	3.5641	chr1	196434422	196461471	-		Zhang2014	NM_198503	KCNT2	exonic	543
chr1:196448148-196448368-	4	2	6	0	5	1	0	8.33847	6.66082	7.85372	3.5641	7.72182	6.0136	3.5641	chr1	196448147	196448368	-		novel	NM_198503	KCNT2	sense overlapping	221
chr1:196642108-196659369+	0	0	0	0	0	0	1	3.5641	3.5641	3.5641	3.5641	3.5641	3.5641	6.2588	chr1	196642107	196659369	+		novel	NM_000186	CFH	exonic	1278
chr1:196645119-196712758+	0	0	0	0	0	2	1	3.5641	3.5641	3.5641	3.5641	3.5641	6.8751	6.2588	chr1	196645118	196712758	+		novel	NM_000186	CFH	exonic	2960
chr1:196648753-196659369+	0	0	0	0	0	0	0	3.5641	3.5641	3.5641	3.5641	3.5641	3.5641	3.5641	chr1	196648752	196659369	+		novel	NM_000186	CFH	exonic	717
chr1:196694251-196697652+	0	6	2	0	0	1	4	3.5641	8.12874	6.40923	3.5641	3.5641	6.0136	8.08117	chr1	196694250	196697652	+		novel	NM_000186	CFH	exonic	717
chr1:196694251-196712758+	0	0	0	2	0	0	0	3.5641	3.5641	3.5641	6.77389	3.5641	3.5641	3.5641	chr1	196694250	196712758	+		novel	NM_000186	CFH	exonic	1614
chr1:196694251-196716327+	0	0	0	0	0	2	0	3.5641	3.5641	3.5641	3.5641	3.5641	6.8751	3.5641	chr1	196694250	196716327	+		novel	uc021pgt.1	CFHR4	intronic	22077
chr1:196705954-196716327+	0	0	0	0	2	0	0	3.5641	3.5641	3.5641	3.5641	6.51632	3.5641	3.5641	chr1	196705953	196716327	+		novel	uc021pgt.1	CFHR4	intronic	10374
chr1:197136917-197161029-	0	0	0	0	0	0	0	3.5641	3.5641	3.5641	3.5641	3.5641	3.5641	3.5641	chr1	197136916	197161029	-		novel	NM_194314	ZBTB41	sense overlapping	24113
chr1:197141290-197161029-	0	0	0	2	0	0	0	3.5641	3.5641	3.5641	6.77389	3.5641	3.5641	3.5641	chr1	197141289	197161029	-		Zhang2014	NM_194314	ZBTB41	exonic	954
chr1:197144140-197161029-	0	0	0	0	0	2	0	3.5641	3.5641	3.5641	3.5641	3.5641	6.8751	3.5641	chr1	197144139	197161029	-		novel	NM_194314	ZBTB41	exonic	865
chr1:197509094-197522242-	0	0	0	0	0	0	0	3.5641	3.5641	3.5641	3.5641	3.5641	3.5641	3.5641	chr1	197509093	197522242	-		novel	NM_001195215	DENND1B	exonic	366
chr1:197509094-197552383-	0	5	0	0	6	0	0	3.5641	7.87784	3.5641	3.5641	7.97132	3.5641	3.5641	chr1	197509093	197552383	-		novel	NM_001195215	DENND1B	exonic	468
chr1:197515052-197552383-	0	0	0	2	0	0	0	3.5641	3.5641	3.5641	6.77389	3.5641	3.5641	3.5641	chr1	197515051	197552383	-		novel	NM_001195215	DENND1B	exonic	303
chr1:197522152-197564463-	0	0	3	0	0	0	0	3.5641	3.5641	6.92567	3.5641	3.5641	3.5641	3.5641	chr1	197522151	197564463	-		novel	NM_001195215	DENND1B	exonic	319
chr1:197552282-197586889-	0	0	0	1	3	1	0	3.5641	3.5641	3.5641	5.92196	7.03776	6.0136	3.5641	chr1	197552281	197586889	-	hsa_circ_0015779	circBase	NM_144977	DENND1B	exonic	477
chr1:197552282-197614873-	0	0	10	0	0	0	0	3.5641	3.5641	8.56088	3.5641	3.5641	3.5641	3.5641	chr1	197552281	197614873	-	hsa_circ_0000168	circBase	NM_144977	DENND1B	exonic	642	Alzheimer's disease, Cerebellar neurodegeneration, acute myeloid leukemia (AML), bladder cancer, cardiac hypertrophy, epithelial ovarian cancer (EOC), esophageal cancer, hepatocellular carcinoma (HCC), non-alcoholic fatty liver disease (NAFLD), pancreatic cancer, pituitary adenoma, prostate cancer, schizophrenia
chr1:197552282-197627499-	0	0	0	2	0	1	0	3.5641	3.5641	3.5641	6.77389	3.5641	6.0136	3.5641	chr1	197552281	197627499	-		novel	NM_144977	DENND1B	exonic	853
chr1:197564338-197627499-	0	0	0	0	0	0	0	3.5641	3.5641	3.5641	3.5641	3.5641	3.5641	3.5641	chr1	197564337	197627499	-	hsa_circ_0015783	circBase	NM_144977	DENND1B	exonic	751
chr1:197576203-197627499-	0	0	0	0	2	3	0	3.5641	3.5641	3.5641	3.5641	6.51632	7.41078	3.5641	chr1	197576202	197627499	-		novel	NM_144977	DENND1B	exonic	625
chr1:197586789-197627499-	0	0	0	1	0	2	0	3.5641	3.5641	3.5641	5.92196	3.5641	6.8751	3.5641	chr1	197586788	197627499	-	hsa_circ_0015789	circBase	NM_144977	DENND1B	exonic	477
chr1:197611841-197627499-	1	1	10	4	2	3	4	6.48854	5.82032	8.56088	7.69374	6.51632	7.41078	8.08117	chr1	197611840	197627499	-	hsa_circ_0006324	circBase	NM_144977	DENND1B	exonic	376
chr1:197611841-197684204-	0	0	0	2	2	3	0	3.5641	3.5641	3.5641	6.77389	6.51632	7.41078	3.5641	chr1	197611840	197684204	-	hsa_circ_0006709	circBase	NM_144977	DENND1B	exonic	590
chr1:197621365-197627499-	2	1	0	0	0	0	0	7.39025	5.82032	3.5641	3.5641	3.5641	3.5641	3.5641	chr1	197621364	197627499	-	hsa_circ_0015796	circBase	NM_144977	DENND1B	exonic	151
chr1:197621365-197684204-	0	0	6	4	0	1	0	3.5641	3.5641	7.85372	7.69374	3.5641	6.0136	3.5641	chr1	197621364	197684204	-	hsa_circ_0015798	circBase	NM_144977	DENND1B	exonic	365
chr1:197641167-197643299-	0	0	0	0	5	0	0	3.5641	3.5641	3.5641	3.5641	7.72182	3.5641	3.5641	chr1	197641166	197643299	-	hsa_circ_0015799	circBase	NM_144977	DENND1B	exonic	170
chr1:197641167-197684204-	0	0	0	2	0	1	0	3.5641	3.5641	3.5641	6.77389	3.5641	6.0136	3.5641	chr1	197641166	197684204	-	hsa_circ_0015800	circBase	NM_144977	DENND1B	exonic	214
chr1:198190129-198233365+	0	0	0	0	0	2	0	3.5641	3.5641	3.5641	3.5641	3.5641	6.8751	3.5641	chr1	198190128	198233365	+	hsa_circ_0000169	circBase	NM_133494	NEK7	sense overlapping	43237	Alzheimer's disease, B-cell lymphoma, Hodgkin's lymphoma, T-cell leukemia, acute myeloid leukemia (AML), autism spectrum disorder (ASD), breast cancer, chronic lymphocytic leukemia (CLL), chronic myeloid leukemia (CML), colorectal cancer, diffuse large B-cell lymphoma (DLBCL), epithelial ovarian cancer (EOC), follicular lymphoma (FL), gastric cancer (stomach cancer), glioma, hepatocellular carcin…
chr1:198201683-198222310+	0	4	0	0	2	0	0	3.5641	7.57394	3.5641	3.5641	6.51632	3.5641	3.5641	chr1	198201682	198222310	+		novel	NM_133494	NEK7	exonic	226
chr1:198201683-198233365+	0	4	0	8	0	3	3	3.5641	7.57394	3.5641	8.65193	3.5641	7.41078	7.68699	chr1	198201682	198233365	+	hsa_circ_0002528	circBase	NM_133494	NEK7	exonic	400
chr1:198201683-198248191+	0	0	0	0	0	2	0	3.5641	3.5641	3.5641	3.5641	3.5641	6.8751	3.5641	chr1	198201682	198248191	+	hsa_circ_0015802	circBase	NM_133494	NEK7	exonic	617
chr1:198201683-198266370+	0	0	0	2	0	5	1	3.5641	3.5641	3.5641	6.77389	3.5641	8.10707	6.2588	chr1	198201682	198266370	+	hsa_circ_0015803	circBase	NM_133494	NEK7	exonic	826
chr1:198247091-198266370+	1	0	0	2	0	0	0	6.48854	3.5641	3.5641	6.77389	3.5641	3.5641	3.5641	chr1	198247090	198266370	+	hsa_circ_0006267	circBase	NM_133494	NEK7	exonic	426
chr1:198682082-198704381+	0	0	0	2	0	0	0	3.5641	3.5641	3.5641	6.77389	3.5641	3.5641	3.5641	chr1	198682081	198704381	+		novel	NM_002838	PTPRC	exonic	1232
chr1:200617567-200635879-	0	0	0	0	0	0	0	3.5641	3.5641	3.5641	3.5641	3.5641	3.5641	3.5641	chr1	200617566	200635879	-	hsa_circ_0015832	circBase	NM_001031725	DDX59	exonic	1607
chr1:200729967-200730226+	0	0	0	0	0	1	1	3.5641	3.5641	3.5641	3.5641	3.5641	6.0136	6.2588	chr1	200729966	200730226	+	hsa_circ_0015837	circBase	NM_203459	CAMSAP2	exonic	260
chr1:200729967-200776665+	0	0	6	0	0	0	0	3.5641	3.5641	7.85372	3.5641	3.5641	3.5641	3.5641	chr1	200729966	200776665	+	hsa_circ_0015838	circBase	NM_203459	CAMSAP2	exonic	422
chr1:200729967-200784772+	7	9	11	16	3	12	5	9.12306	8.69323	8.69427	9.63056	7.03776	9.33354	8.39044	chr1	200729966	200784772	+	hsa_circ_0015839	circBase	NM_203459	CAMSAP2	exonic	506
chr1:200729967-200801973+	0	0	0	1	0	0	0	3.5641	3.5641	3.5641	5.92196	3.5641	3.5641	3.5641	chr1	200729966	200801973	+	hsa_circ_0015840	circBase	NM_203459	CAMSAP2	exonic	788
chr1:201452686-201453821-	0	0	0	2	0	0	0	3.5641	3.5641	3.5641	6.77389	3.5641	3.5641	3.5641	chr1	201452685	201453821	-		novel	NM_004078	CSRP1	sense overlapping	1136
chr1:201454411-201459472-	3	0	0	0	0	0	0	7.9409	3.5641	3.5641	3.5641	3.5641	3.5641	3.5641	chr1	201454410	201459472	-	hsa_circ_0003736	circBase	NM_004078	CSRP1	exonic	393
chr1:201681945-201687883+	0	0	0	0	4	0	0	3.5641	3.5641	3.5641	3.5641	7.41996	3.5641	3.5641	chr1	201681944	201687883	+	hsa_circ_0002869	circBase	NM_020443	NAV1	exonic	469
chr1:201749549-201752980+	0	0	0	0	2	0	0	3.5641	3.5641	3.5641	3.5641	6.51632	3.5641	3.5641	chr1	201749548	201752980	+		novel	NM_020443	NAV1	exonic	1578
chr1:201749549-201755705+	0	0	4	0	0	0	0	3.5641	3.5641	7.30518	3.5641	3.5641	3.5641	3.5641	chr1	201749548	201755705	+		novel	NM_020443	NAV1	exonic	1769
chr1:201778000-201778252+	0	0	0	0	0	0	2	3.5641	3.5641	3.5641	3.5641	3.5641	3.5641	7.14284	chr1	201777999	201778252	+		novel	ENST00000295624	NAV1	intronic	253
chr1:201786216-201786413+	1	0	0	6	4	2	0	6.48854	3.5641	3.5641	8.25096	7.41996	6.8751	3.5641	chr1	201786215	201786413	+	hsa_circ_0008264	circBase	NM_020443	NAV1	exonic	198
chr1:201821232-201826322+	0	0	0	0	0	0	3	3.5641	3.5641	3.5641	3.5641	3.5641	3.5641	7.68699	chr1	201821231	201826322	+		novel	NM_018085	IPO9	exonic	707
chr1:201821232-201828122+	0	0	7	9	6	0	3	3.5641	3.5641	8.06554	8.81713	7.97132	3.5641	7.68699	chr1	201821231	201828122	+		novel	NM_018085	IPO9	exonic	954
chr1:201823723-201826322+	0	0	0	0	3	0	0	3.5641	3.5641	3.5641	3.5641	7.03776	3.5641	3.5641	chr1	201823722	201826322	+	hsa_circ_0003008	circBase	NM_018085	IPO9	exonic	531
chr1:201826224-201828122+	0	0	0	0	4	1	0	3.5641	3.5641	3.5641	3.5641	7.41996	6.0136	3.5641	chr1	201826223	201828122	+		novel	NM_018085	IPO9	exonic	346
chr1:201970504-201970895+	0	0	0	0	0	0	0	3.5641	3.5641	3.5641	3.5641	3.5641	3.5641	3.5641	chr1	201970503	201970895	+	hsa_circ_0015966	circBase	NM_020216	RNPEP	exonic	222
chr1:202385915-202398057+	0	0	2	0	0	0	0	3.5641	3.5641	6.40923	3.5641	3.5641	3.5641	3.5641	chr1	202385914	202398057	+	hsa_circ_0015980	circBase	NM_002481	PPP1R12B	exonic	630
chr1:202385915-202418299+	0	0	0	0	12	0	0	3.5641	3.5641	3.5641	3.5641	8.93692	3.5641	3.5641	chr1	202385914	202418299	+		novel	NM_002481	PPP1R12B	exonic	1559
chr1:202391748-202418299+	0	4	0	0	0	0	0	3.5641	7.57394	3.5641	3.5641	3.5641	3.5641	3.5641	chr1	202391747	202418299	+	hsa_circ_0015985	circBase	NM_002481	PPP1R12B	exonic	1428
chr1:202394694-202400747+	0	0	0	0	0	0	0	3.5641	3.5641	3.5641	3.5641	3.5641	3.5641	3.5641	chr1	202394693	202400747	+		novel	NM_002481	PPP1R12B	exonic	600
chr1:202396168-202400747+	0	0	0	0	0	0	0	3.5641	3.5641	3.5641	3.5641	3.5641	3.5641	3.5641	chr1	202396167	202400747	+		novel	NM_002481	PPP1R12B	exonic	440
chr1:202396168-202418299+	0	0	3	3	0	3	0	3.5641	3.5641	6.92567	7.30592	3.5641	7.41078	3.5641	chr1	202396167	202418299	+		novel	NM_002481	PPP1R12B	exonic	1149
chr1:202418117-202457751+	0	0	0	0	0	0	0	3.5641	3.5641	3.5641	3.5641	3.5641	3.5641	3.5641	chr1	202418116	202457751	+		novel	NM_002481	PPP1R12B	exonic	274
chr1:202418117-202465950+	0	0	3	0	3	0	1	3.5641	3.5641	6.92567	3.5641	7.03776	3.5641	6.2588	chr1	202418116	202465950	+		novel	NM_002481	PPP1R12B	exonic	823
chr1:202418117-202471133+	0	0	0	4	0	3	0	3.5641	3.5641	3.5641	7.69374	3.5641	7.41078	3.5641	chr1	202418116	202471133	+		novel	NM_002481	PPP1R12B	sense overlapping	53017
chr1:202742246-202743863-	0	0	0	0	0	0	0	3.5641	3.5641	3.5641	3.5641	3.5641	3.5641	3.5641	chr1	202742245	202743863	-	hsa_circ_0016049	circBase	NM_006618	KDM5B	exonic	294
chr1:202742246-202746222-	0	0	0	1	1	0	0	3.5641	3.5641	3.5641	5.92196	5.69163	3.5641	3.5641	chr1	202742245	202746222	-	hsa_circ_0003126	circBase	NM_006618	KDM5B	exonic	372
chr1:203672780-203691817+	0	3	0	3	0	0	0	3.5641	7.18845	3.5641	7.30592	3.5641	3.5641	3.5641	chr1	203672779	203691817	+	hsa_circ_0002815	circBase	NM_001684	ATP2B4	exonic	2087
chr1:203676137-203677232+	4	3	0	3	5	5	3	8.33847	7.18845	3.5641	7.30592	7.72182	8.10707	7.68699	chr1	203676136	203677232	+	hsa_circ_0007167	circBase	NM_001684	ATP2B4	exonic	458
chr1:203676990-203677232+	0	1	0	0	0	0	0	3.5641	5.82032	3.5641	3.5641	3.5641	3.5641	3.5641	chr1	203676989	203677232	+		novel	NM_001684	ATP2B4	exonic	243
chr1:203689677-203690538+	0	0	0	0	4	0	0	3.5641	3.5641	3.5641	3.5641	7.41996	3.5641	3.5641	chr1	203689676	203690538	+	hsa_circ_0016101	circBase	NM_001684	ATP2B4	exonic	406
chr1:203689677-203691817+	0	3	0	0	0	0	0	3.5641	7.18845	3.5641	3.5641	3.5641	3.5641	3.5641	chr1	203689676	203691817	+	hsa_circ_0016102	circBase	NM_001684	ATP2B4	exonic	618
chr1:203786054-203787817+	0	0	0	0	0	0	0	3.5641	3.5641	3.5641	3.5641	3.5641	3.5641	3.5641	chr1	203786053	203787817	+	hsa_circ_0003639	circBase	NM_014827	ZC3H11A	exonic	319
chr1:203786054-203802981+	0	0	0	0	0	0	0	3.5641	3.5641	3.5641	3.5641	3.5641	3.5641	3.5641	chr1	203786053	203802981	+		novel	NM_014827	ZC3H11A	exonic	1019
chr1:203786054-203809502+	0	0	0	0	5	2	0	3.5641	3.5641	3.5641	3.5641	7.72182	6.8751	3.5641	chr1	203786053	203809502	+		novel	NM_014827	ZC3H11A	exonic	1187
chr1:203797427-203800899+	0	0	0	0	0	1	0	3.5641	3.5641	3.5641	3.5641	3.5641	6.0136	3.5641	chr1	203797426	203800899	+		novel	NM_014827	ZC3H11A	exonic	637
chr1:203797427-203802981+	0	0	0	0	0	0	0	3.5641	3.5641	3.5641	3.5641	3.5641	3.5641	3.5641	chr1	203797426	203802981	+		novel	NM_014827	ZC3H11A	exonic	700
chr1:203797427-203809502+	0	0	0	0	10	1	0	3.5641	3.5641	3.5641	3.5641	8.68083	6.0136	3.5641	chr1	203797426	203809502	+	hsa_circ_0007684	circBase	NM_014827	ZC3H11A	exonic	868
chr1:204082043-204095143+	0	0	0	2	0	0	0	3.5641	3.5641	3.5641	6.77389	3.5641	3.5641	3.5641	chr1	204082042	204095143	+		novel	NM_005686	SOX13	sense overlapping	13101
chr1:204096152-204096394+	0	0	0	0	0	0	0	3.5641	3.5641	3.5641	3.5641	3.5641	3.5641	3.5641	chr1	204096151	204096394	+		novel	NM_005686	SOX13	sense overlapping	243
chr1:204369781-204373445-	0	0	0	2	0	0	0	3.5641	3.5641	3.5641	6.77389	3.5641	3.5641	3.5641	chr1	204369780	204373445	-		novel	NM_032833	PPP1R15B	sense overlapping	3665
chr1:204437998-204439014-	0	0	0	0	0	0	0	3.5641	3.5641	3.5641	3.5641	3.5641	3.5641	3.5641	chr1	204437997	204439014	-	hsa_circ_0000174	circBase	NM_002646	PIK3C2B	exonic	1017	Alzheimer's disease, Burkitt lymphoma, Down syndrome (DS), Hodgkin's lymphoma, acute lymphoblastic leukemia (ALL), acute myeloid leukemia (AML), acute promyelocytic leukemia (APL), adenoma, breast cancer, cardiac hypertrophy, cervical cancer, cholangiocarcinoma, chronic lymphocytic leukemia (CLL), colorectal cancer, diffuse large B-cell lymphoma (DLBCL), epithelial ovarian cancer (EOC), facioscap…
chr1:205064001-205085094-	0	0	4	0	0	0	0	3.5641	3.5641	7.30518	3.5641	3.5641	3.5641	3.5641	chr1	205064000	205085094	-		novel	NM_005057	RBBP5	sense overlapping	21094
chr1:205130386-205133083-	0	0	0	0	1	1	0	3.5641	3.5641	3.5641	3.5641	5.69163	6.0136	3.5641	chr1	205130385	205133083	-		Zhang2014	NM_015375	DSTYK	exonic	624
chr1:205138291-205156934-	0	0	0	0	0	0	0	3.5641	3.5641	3.5641	3.5641	3.5641	3.5641	3.5641	chr1	205138290	205156934	-	hsa_circ_0016199	circBase	NM_015375	DSTYK	exonic	1059
chr1:205582295-205681106-	0	0	0	0	0	0	0	3.5641	3.5641	3.5641	3.5641	3.5641	3.5641	3.5641	chr1	205582294	205681106	-		novel	NM_001973	ELK4	sense overlapping	98812
chr1:205585606-205589966-	0	0	0	0	0	0	0	3.5641	3.5641	3.5641	3.5641	3.5641	3.5641	3.5641	chr1	205585605	205589966	-		novel	uc021pid.1	ELK4	exonic	1157
chr1:205585606-205593019-	6	8	19	17	21	8	22	8.90576	8.52845	9.46531	9.71676	9.72928	8.76174	10.4881	chr1	205585605	205593019	-	hsa_circ_0000175	circBase	uc021pid.1	ELK4	exonic	1373	Duchenne muscular dystrophy (DMD), acute lymphoblastic leukemia (ALL), acute myeloid leukemia (AML), breast cancer, cardiac hypertrophy, cholangiocarcinoma, chronic lymphocytic leukemia (CLL), colorectal cancer, facioscapulohumeral muscular dystrophy (FSHD), glioblastoma multiforme (GBM), head and neck squamous cell carcinoma (HNSCC), kidney cancer, limb-girdle muscular dystrophies types 2A (LGMD…
chr1:205588085-205593019-	0	0	0	0	0	0	0	3.5641	3.5641	3.5641	3.5641	3.5641	3.5641	3.5641	chr1	205588084	205593019	-	hsa_circ_0016212	circBase	NM_001973	ELK4	exonic	1206
chr1:205740600-205740781-	0	2	0	0	0	0	0	3.5641	6.66082	3.5641	3.5641	3.5641	3.5641	3.5641	chr1	205740599	205740781	-	hsa_circ_0016217	circBase	NM_003929	RAB29	exonic	182
chr1:206566046-206567030+	0	0	2	0	0	0	0	3.5641	3.5641	6.40923	3.5641	3.5641	3.5641	3.5641	chr1	206566045	206567030	+	hsa_circ_0008182	circBase	NM_015326	SRGAP2	exonic	345
chr1:206566046-206603572+	0	0	0	0	4	0	0	3.5641	3.5641	3.5641	3.5641	7.41996	3.5641	3.5641	chr1	206566045	206603572	+		novel	NM_015326	SRGAP2	exonic	1069
chr1:206589249-206603572+	0	0	3	0	0	0	0	3.5641	3.5641	6.92567	3.5641	3.5641	3.5641	3.5641	chr1	206589248	206603572	+		novel	NM_015326	SRGAP2	exonic	199
chr1:206766968-206776558-	0	0	0	0	0	0	0	3.5641	3.5641	3.5641	3.5641	3.5641	3.5641	3.5641	chr1	206766967	206776558	-		novel	NM_006893	EIF2D	exonic	1154
chr1:206770450-206778860-	0	0	0	0	0	0	0	3.5641	3.5641	3.5641	3.5641	3.5641	3.5641	3.5641	chr1	206770449	206778860	-		novel	NM_006893	EIF2D	exonic	966
chr1:207495727-207500182+	4	0	0	0	0	0	0	8.33847	3.5641	3.5641	3.5641	3.5641	3.5641	3.5641	chr1	207495726	207500182	+	hsa_circ_0016291	circBase	NM_000574	CD55	exonic	564
chr1:207989274-207990759-	1	0	7	0	0	0	0	6.48854	3.5641	8.06554	3.5641	3.5641	3.5641	3.5641	chr1	207989273	207990759	-	hsa_circ_0006827	circBase	uc001hgr.2	mir-29b-2	exonic	328
chr1:207989274-207992491-	0	0	0	2	0	0	0	3.5641	3.5641	3.5641	6.77389	3.5641	3.5641	3.5641	chr1	207989273	207992491	-	hsa_circ_0016307	circBase	uc001hgr.2	mir-29b-2	exonic	513
chr1:208237634-208237807-	0	0	0	0	0	0	0	3.5641	3.5641	3.5641	3.5641	3.5641	3.5641	3.5641	chr1	208237633	208237807	-		novel	ENST00000367033	PLXNA2	intronic	174
chr1:208252605-208272314-	0	0	0	0	0	0	0	3.5641	3.5641	3.5641	3.5641	3.5641	3.5641	3.5641	chr1	208252604	208272314	-		novel	NM_025179	PLXNA2	exonic	979
chr1:208266131-208270228-	0	0	0	0	4	0	0	3.5641	3.5641	3.5641	3.5641	7.41996	3.5641	3.5641	chr1	208266130	208270228	-		novel	NM_025179	PLXNA2	exonic	366
chr1:208315674-208403815-	0	0	0	0	0	0	0	3.5641	3.5641	3.5641	3.5641	3.5641	3.5641	3.5641	chr1	208315673	208403815	-		novel	NM_025179	PLXNA2	sense overlapping	88142
chr1:208383625-208391347-	0	0	0	1	0	1	0	3.5641	3.5641	3.5641	5.92196	3.5641	6.0136	3.5641	chr1	208383624	208391347	-	hsa_circ_0002472	circBase	NM_025179	PLXNA2	exonic	1451
chr1:209005152-209062945+	0	0	0	0	2	0	0	3.5641	3.5641	3.5641	3.5641	6.51632	3.5641	3.5641	chr1	209005151	209062945	+		novel			intergenic	57794
chr1:210847630-210850054+	2	0	0	0	3	0	0	7.39025	3.5641	3.5641	3.5641	7.03776	3.5641	3.5641	chr1	210847629	210850054	+		novel	NM_018194	HHAT	sense overlapping	2425
chr1:211444574-211449760+	0	2	0	0	0	0	0	3.5641	6.66082	3.5641	3.5641	3.5641	3.5641	3.5641	chr1	211444573	211449760	+	hsa_circ_0016353	circBase	NM_018254	RCOR3	exonic	293
chr1:211526581-211527809+	1	0	2	0	1	1	0	6.48854	3.5641	6.40923	3.5641	5.69163	6.0136	3.5641	chr1	211526580	211527809	+	hsa_circ_0007234	circBase	NM_004619	TRAF5	exonic	277
chr1:211526581-211534504+	0	0	0	2	0	0	0	3.5641	3.5641	3.5641	6.77389	3.5641	3.5641	3.5641	chr1	211526580	211534504	+		novel	NM_004619	TRAF5	exonic	697
chr1:211533254-211534504+	3	0	0	0	0	0	0	7.9409	3.5641	3.5641	3.5641	3.5641	3.5641	3.5641	chr1	211533253	211534504	+		Zhang2014	NM_004619	TRAF5	exonic	318
chr1:211542794-211551119+	0	5	0	0	0	0	0	3.5641	7.87784	3.5641	3.5641	3.5641	3.5641	3.5641	chr1	211542793	211551119	+		novel	NM_004619	TRAF5	sense overlapping	8326
chr1:211547120-211570173+	0	0	0	2	0	0	0	3.5641	3.5641	3.5641	6.77389	3.5641	3.5641	3.5641	chr1	211547119	211570173	+		novel	NM_004619	TRAF5	sense overlapping	23054
chr1:211595881-211599625+	0	0	0	0	5	0	0	3.5641	3.5641	3.5641	3.5641	7.72182	3.5641	3.5641	chr1	211595880	211599625	+		Guojunjie2014	NR_026761	LINC00467	sense overlapping	3745
chr1:211952260-211956844-	0	0	0	0	0	2	0	3.5641	3.5641	3.5641	3.5641	3.5641	6.8751	3.5641	chr1	211952259	211956844	-	hsa_circ_0016364	circBase	NM_014873	LPGAT1	exonic	401
chr1:211952260-211961069-	0	0	0	0	0	0	0	3.5641	3.5641	3.5641	3.5641	3.5641	3.5641	3.5641	chr1	211952259	211961069	-		Guojunjie2014	NM_014873	LPGAT1	exonic	497
chr1:211952260-211966532-	0	0	0	2	0	6	1	3.5641	3.5641	3.5641	6.77389	3.5641	8.35975	6.2588	chr1	211952259	211966532	-	hsa_circ_0002274	circBase	NM_014873	LPGAT1	exonic	616
chr1:212179981-212184763-	0	0	0	2	0	0	0	3.5641	3.5641	3.5641	6.77389	3.5641	3.5641	3.5641	chr1	212179980	212184763	-		novel	NM_015434	INTS7	exonic	370
chr1:212502477-212506940+	2	0	0	0	0	0	0	7.39025	3.5641	3.5641	3.5641	3.5641	3.5641	3.5641	chr1	212502476	212506940	+	hsa_circ_0002321	circBase	NM_006243	PPP2R5A	exonic	299
chr1:212502477-212522584+	0	0	0	1	0	0	0	3.5641	3.5641	3.5641	5.92196	3.5641	3.5641	3.5641	chr1	212502476	212522584	+		novel	NM_006243	PPP2R5A	exonic	746
chr1:212515530-212519275+	0	0	0	0	0	0	0	3.5641	3.5641	3.5641	3.5641	3.5641	3.5641	3.5641	chr1	212515529	212519275	+		novel	NM_006243	PPP2R5A	exonic	224
chr1:212515530-212520748+	0	0	7	0	0	0	0	3.5641	3.5641	8.06554	3.5641	3.5641	3.5641	3.5641	chr1	212515529	212520748	+		novel	NM_006243	PPP2R5A	exonic	284
chr1:212529968-212530626+	0	0	0	0	0	1	0	3.5641	3.5641	3.5641	3.5641	3.5641	6.0136	3.5641	chr1	212529967	212530626	+		novel	NM_006243	PPP2R5A	exonic	299
chr1:212794412-212794889+	0	0	0	0	4	0	0	3.5641	3.5641	3.5641	3.5641	7.41996	3.5641	3.5641	chr1	212794411	212794889	+		novel			intergenic	478
chr1:212977662-212981190+	0	0	0	2	5	0	0	3.5641	3.5641	3.5641	6.77389	7.72182	3.5641	3.5641	chr1	212977661	212981190	+	hsa_circ_0000181	circBase	NM_001042552	TATDN3	exonic	279	ovarian cancer (OC)
chr1:213037067-213058738+	0	0	0	0	0	4	0	3.5641	3.5641	3.5641	3.5641	3.5641	7.80053	3.5641	chr1	213037066	213058738	+	hsa_circ_0000182	circBase	NM_014053	FLVCR1	exonic	458
chr1:213037067-213061936+	0	0	0	0	0	1	2	3.5641	3.5641	3.5641	3.5641	3.5641	6.0136	7.14284	chr1	213037066	213061936	+	hsa_circ_0016408	circBase	NM_014053	FLVCR1	exonic	675
chr1:213037067-213062599+	0	0	0	0	0	2	0	3.5641	3.5641	3.5641	3.5641	3.5641	6.8751	3.5641	chr1	213037066	213062599	+	hsa_circ_0000183	circBase	NM_014053	FLVCR1	exonic	787	Alzheimer's disease, Burkitt lymphoma, Down syndrome (DS), Hodgkin's lymphoma, acute lymphoblastic leukemia (ALL), acute myeloid leukemia (AML), acute promyelocytic leukemia (APL), adenoma, breast cancer, cardiac hypertrophy, cervical cancer, cholangiocarcinoma, chronic lymphocytic leukemia (CLL), colorectal cancer, diffuse large B-cell lymphoma (DLBCL), epithelial ovarian cancer (EOC), facioscap…
chr1:213037067-213068696+	2	0	0	0	0	0	0	7.39025	3.5641	3.5641	3.5641	3.5641	3.5641	3.5641	chr1	213037066	213068696	+		novel	NM_014053	FLVCR1	sense overlapping	31630
chr1:213046020-213061936+	0	0	0	2	0	0	0	3.5641	3.5641	3.5641	6.77389	3.5641	3.5641	3.5641	chr1	213046019	213061936	+	hsa_circ_0016413	circBase	NM_014053	FLVCR1	exonic	530
chr1:213046020-213062599+	3	0	4	1	0	2	0	7.9409	3.5641	7.30518	5.92196	3.5641	6.8751	3.5641	chr1	213046019	213062599	+	hsa_circ_0016414	circBase	NM_014053	FLVCR1	exonic	642
chr1:213046020-213068696+	0	8	0	0	0	0	0	3.5641	8.52845	3.5641	3.5641	3.5641	3.5641	3.5641	chr1	213046019	213068696	+		novel	NM_014053	FLVCR1	sense overlapping	22677
chr1:213170497-213186760-	0	3	0	0	0	0	0	3.5641	7.18845	3.5641	3.5641	3.5641	3.5641	3.5641	chr1	213170496	213186760	-		novel	NM_144567	ANGEL2	exonic	1424
chr1:213178594-213180540-	0	0	0	0	0	0	2	3.5641	3.5641	3.5641	3.5641	3.5641	3.5641	7.14284	chr1	213178593	213180540	-		novel	NM_144567	ANGEL2	sense overlapping	1947
chr1:213244348-213290752+	0	0	0	4	0	1	0	3.5641	3.5641	3.5641	7.69374	3.5641	6.0136	3.5641	chr1	213244347	213290752	+		Guojunjie2014	NM_012424	RPS6KC1	exonic	367
chr1:213246212-213277911+	0	0	0	0	0	0	0	3.5641	3.5641	3.5641	3.5641	3.5641	3.5641	3.5641	chr1	213246211	213277911	+	hsa_circ_0007433	circBase	NM_001287219	RPS6KC1	exonic	354
chr1:213251038-213290752+	2	0	7	10	8	6	2	7.39025	3.5641	8.06554	8.96535	8.36926	8.35975	7.14284	chr1	213251037	213290752	+	hsa_circ_0004849	circBase	NM_012424	RPS6KC1	exonic	331
chr1:213251038-213303232+	0	0	0	4	0	5	0	3.5641	3.5641	3.5641	7.69374	3.5641	8.10707	3.5641	chr1	213251037	213303232	+	hsa_circ_0005841	circBase	NM_012424	RPS6KC1	exonic	694
chr1:213251038-213349835+	3	0	0	1	0	0	1	7.9409	3.5641	3.5641	5.92196	3.5641	3.5641	6.2588	chr1	213251037	213349835	+		Zhang2014	NM_012424	RPS6KC1	exonic	903
chr1:213290659-213303232+	0	0	0	0	0	1	1	3.5641	3.5641	3.5641	3.5641	3.5641	6.0136	6.2588	chr1	213290658	213303232	+	hsa_circ_0005522	circBase	NM_012424	RPS6KC1	exonic	457
chr1:213290659-213349835+	0	0	3	0	0	0	0	3.5641	3.5641	6.92567	3.5641	3.5641	3.5641	3.5641	chr1	213290658	213349835	+	hsa_circ_0002721	circBase	NM_012424	RPS6KC1	exonic	666
chr1:213302870-213349835+	0	2	0	0	0	2	0	3.5641	6.66082	3.5641	3.5641	3.5641	6.8751	3.5641	chr1	213302869	213349835	+	hsa_circ_0007772	circBase	NM_012424	RPS6KC1	exonic	572
chr1:213341201-213349835+	0	0	0	0	0	0	2	3.5641	3.5641	3.5641	3.5641	3.5641	3.5641	7.14284	chr1	213341200	213349835	+	hsa_circ_0005314	circBase	NM_012424	RPS6KC1	exonic	209
chr1:213403840-213416001+	0	0	0	0	0	1	0	3.5641	3.5641	3.5641	3.5641	3.5641	6.0136	3.5641	chr1	213403839	213416001	+		novel	NM_012424	RPS6KC1	exonic	1867
chr1:214169812-214178615+	0	0	0	0	0	0	0	3.5641	3.5641	3.5641	3.5641	3.5641	3.5641	3.5641	chr1	214169811	214178615	+	hsa_circ_0016436	circBase	NM_002763	PROX1	exonic	1900
chr1:214169812-214185058+	1	6	0	0	0	0	0	6.48854	8.12874	3.5641	3.5641	3.5641	3.5641	3.5641	chr1	214169811	214185058	+		novel	NM_002763	PROX1	exonic	2095
chr1:214478530-214510283+	0	14	0	0	1	1	0	3.5641	9.31586	3.5641	3.5641	5.69163	6.0136	3.5641	chr1	214478529	214510283	+		novel	NM_020197	SMYD2	sense overlapping	31754
chr1:214488105-214503621+	0	0	0	0	2	0	0	3.5641	3.5641	3.5641	3.5641	6.51632	3.5641	3.5641	chr1	214488104	214503621	+		novel	NM_020197	SMYD2	exonic	579
chr1:214537855-214551445-	0	0	2	0	0	0	0	3.5641	3.5641	6.40923	3.5641	3.5641	3.5641	3.5641	chr1	214537854	214551445	-	hsa_circ_0008573	circBase	NM_005401	PTPN14	exonic	891
chr1:214556654-214560265-	2	0	0	0	0	0	0	7.39025	3.5641	3.5641	3.5641	3.5641	3.5641	3.5641	chr1	214556653	214560265	-	hsa_circ_0016446	circBase	NM_005401	PTPN14	exonic	1557
chr1:214564331-214571344-	0	0	0	0	0	4	1	3.5641	3.5641	3.5641	3.5641	3.5641	7.80053	6.2588	chr1	214564330	214571344	-	hsa_circ_0008659	circBase	NM_005401	PTPN14	exonic	318
chr1:215749244-215752480+	1	7	3	0	7	4	2	6.48854	8.34239	6.92567	3.5641	8.18397	7.80053	7.14284	chr1	215749243	215752480	+	hsa_circ_0000184	circBase	NM_016121	KCTD3	exonic	352
chr1:215759838-215768813+	0	1	1	3	7	2	3	3.5641	5.82032	5.59721	7.30592	8.18397	6.8751	7.68699	chr1	215759837	215768813	+	hsa_circ_0005521	circBase	NM_016121	KCTD3	exonic	307
chr1:217622591-217688231-	0	0	0	0	0	0	0	3.5641	3.5641	3.5641	3.5641	3.5641	3.5641	3.5641	chr1	217622590	217688231	-		novel	NM_018040	GPATCH2	exonic	268
chr1:218607424-218610838+	0	0	0	2	0	2	0	3.5641	3.5641	3.5641	6.77389	3.5641	6.8751	3.5641	chr1	218607423	218610838	+		novel	NM_003238	TGFB2	exonic	576
chr1:219055880-219082634+	0	0	0	0	0	3	0	3.5641	3.5641	3.5641	3.5641	3.5641	7.41078	3.5641	chr1	219055879	219082634	+		novel	NR_031644	MIR548F3	intronic	26755
chr1:219352489-219385094+	0	0	6	0	0	0	0	3.5641	3.5641	7.85372	3.5641	3.5641	3.5641	3.5641	chr1	219352488	219385094	+		novel	NM_138794	LYPLAL1	sense overlapping	32606
chr1:219366424-219385094+	0	1	1	1	0	1	0	3.5641	5.82032	5.59721	5.92196	3.5641	6.0136	3.5641	chr1	219366423	219385094	+		novel	NM_138794	LYPLAL1	sense overlapping	18671
chr1:219366424-219392054+	3	1	6	28	1	12	8	7.9409	5.82032	7.85372	10.4287	5.69163	9.33354	9.04932	chr1	219366423	219392054	+	hsa_circ_0004314	circBase	NM_138794	LYPLAL1	sense overlapping	25631
chr1:219366424-219414650+	5	25	34	46	25	46	7	8.64982	10.1405	10.2942	11.14	9.97759	11.2525	8.86127	chr1	219366423	219414650	+	hsa_circ_0004417	circBase	NM_138794	LYPLAL1	sense overlapping	48227
chr1:219366472-219392054+	3	0	0	10	2	2	0	7.9409	3.5641	3.5641	8.96535	6.51632	6.8751	3.5641	chr1	219366471	219392054	+		novel	NM_138794	LYPLAL1	sense overlapping	25583
chr1:219366472-219414650+	6	0	4	3	0	2	0	8.90576	3.5641	7.30518	7.30592	3.5641	6.8751	3.5641	chr1	219366471	219414650	+	hsa_circ_0006963	circBase	NM_138794	LYPLAL1	sense overlapping	48179
chr1:219643058-219692242+	0	0	0	0	0	0	0	3.5641	3.5641	3.5641	3.5641	3.5641	3.5641	3.5641	chr1	219643057	219692242	+		novel			intergenic	49185
chr1:220170325-220180680-	0	2	3	0	0	0	0	3.5641	6.66082	6.92567	3.5641	3.5641	3.5641	3.5641	chr1	220170324	220180680	-		novel	NM_004446	EPRS	exonic	936
chr1:220178590-220180680-	0	0	0	1	0	2	0	3.5641	3.5641	3.5641	5.92196	3.5641	6.8751	3.5641	chr1	220178589	220180680	-	hsa_circ_0016485	circBase	NM_004446	EPRS	exonic	458
chr1:220179448-220180680-	0	1	0	1	6	0	2	3.5641	5.82032	3.5641	5.92196	7.97132	3.5641	7.14284	chr1	220179447	220180680	-	hsa_circ_0007739	circBase	NM_004446	EPRS	exonic	345
chr1:220355599-220356273-	0	0	0	2	0	2	0	3.5641	3.5641	3.5641	6.77389	3.5641	6.8751	3.5641	chr1	220355598	220356273	-	hsa_circ_0016508	circBase	NM_012414	RAB3GAP2	exonic	312
chr1:220386229-220387321-	8	0	0	0	2	2	0	9.31187	3.5641	3.5641	3.5641	6.51632	6.8751	3.5641	chr1	220386228	220387321	-	hsa_circ_0002924	circBase	NM_012414	RAB3GAP2	exonic	206
chr1:220752696-220753333+	0	0	0	2	0	0	0	3.5641	3.5641	3.5641	6.77389	3.5641	3.5641	3.5641	chr1	220752695	220753333	+		novel	NM_018650	MARK1	sense overlapping	638
chr1:220752696-220754460+	0	0	0	0	2	0	0	3.5641	3.5641	3.5641	3.5641	6.51632	3.5641	3.5641	chr1	220752695	220754460	+	hsa_circ_0016519	circBase	NM_018650	MARK1	exonic	258
chr1:220752696-220771721+	0	0	0	1	0	2	0	3.5641	3.5641	3.5641	5.92196	3.5641	6.8751	3.5641	chr1	220752695	220771721	+		novel	NM_018650	MARK1	exonic	307
chr1:220752696-220792097+	0	0	5	5	2	0	0	3.5641	3.5641	7.60537	7.99909	6.51632	3.5641	3.5641	chr1	220752695	220792097	+	hsa_circ_0016521	circBase	NM_018650	MARK1	exonic	858
chr1:220771673-220792097+	0	0	0	3	0	1	0	3.5641	3.5641	3.5641	7.30592	3.5641	6.0136	3.5641	chr1	220771672	220792097	+		novel	NM_018650	MARK1	exonic	600
chr1:220777409-220792097+	0	1	0	0	0	0	0	3.5641	5.82032	3.5641	3.5641	3.5641	3.5641	3.5641	chr1	220777408	220792097	+	hsa_circ_0016522	circBase	NM_018650	MARK1	exonic	485
chr1:220777409-220792425+	0	0	0	0	0	0	0	3.5641	3.5641	3.5641	3.5641	3.5641	3.5641	3.5641	chr1	220777408	220792425	+		novel	NM_018650	MARK1	sense overlapping	15017
chr1:220789281-220792097+	0	0	3	0	0	1	0	3.5641	3.5641	6.92567	3.5641	3.5641	6.0136	3.5641	chr1	220789280	220792097	+		novel	NM_018650	MARK1	exonic	414
chr1:220929301-220929663+	0	0	0	0	0	0	0	3.5641	3.5641	3.5641	3.5641	3.5641	3.5641	3.5641	chr1	220929300	220929663	+		novel	ENST00000359316	MARC2	intronic	363
chr1:220935000-220943898+	2	0	3	3	0	0	0	7.39025	3.5641	6.92567	7.30592	3.5641	3.5641	3.5641	chr1	220934999	220943898	+		Guojunjie2014	NM_017898	MARC2	sense overlapping	8899
chr1:220969985-220978616+	0	0	0	0	0	0	0	3.5641	3.5641	3.5641	3.5641	3.5641	3.5641	3.5641	chr1	220969984	220978616	+		novel	NM_022746	MARC1	exonic	438
chr1:222734706-222737467-	0	0	2	0	0	0	0	3.5641	3.5641	6.40923	3.5641	3.5641	3.5641	3.5641	chr1	222734705	222737467	-		novel	NM_005681	TAF1A	exonic	346
chr1:222750787-222757639-	0	0	2	0	0	0	0	3.5641	3.5641	6.40923	3.5641	3.5641	3.5641	3.5641	chr1	222750786	222757639	-		novel	NM_005681	TAF1A	exonic	483
chr1:222822171-222828135+	0	0	2	0	0	0	0	3.5641	3.5641	6.40923	3.5641	3.5641	3.5641	3.5641	chr1	222822170	222828135	+	hsa_circ_0016533	circBase	NM_198551	MIA3	exonic	998
chr1:222889026-222898897+	0	0	0	2	0	0	1	3.5641	3.5641	3.5641	6.77389	3.5641	3.5641	6.2588	chr1	222889025	222898897	+		novel	NM_144695	BROX	exonic	596
chr1:222897434-222898897+	2	0	0	0	7	1	0	7.39025	3.5641	3.5641	3.5641	8.18397	6.0136	3.5641	chr1	222897433	222898897	+	hsa_circ_0003413	circBase	NM_144695	BROX	exonic	179
chr1:222898792-222903519+	0	0	5	0	0	0	0	3.5641	3.5641	7.60537	3.5641	3.5641	3.5641	3.5641	chr1	222898791	222903519	+		novel	NM_144695	BROX	exonic	515
chr1:222997198-223008557+	0	0	0	2	0	0	0	3.5641	3.5641	3.5641	6.77389	3.5641	3.5641	3.5641	chr1	222997197	223008557	+		novel	ENST00000435378	RP11-452F19.3	exonic	361
chr1:223008461-223045774+	0	0	0	0	0	0	0	3.5641	3.5641	3.5641	3.5641	3.5641	3.5641	3.5641	chr1	223008460	223045774	+		novel	NM_032890	DISP1	intronic	37314
chr1:223116149-223116674+	0	0	0	0	2	1	0	3.5641	3.5641	3.5641	3.5641	6.51632	6.0136	3.5641	chr1	223116148	223116674	+		Guojunjie2014	NM_032890	DISP1	exonic	526
chr1:223305817-223308206-	0	0	1	0	3	0	0	3.5641	3.5641	5.59721	3.5641	7.03776	3.5641	3.5641	chr1	223305816	223308206	-		novel	NM_003268	TLR5	exonic	348
chr1:223305817-223310605-	0	0	0	0	0	0	2	3.5641	3.5641	3.5641	3.5641	3.5641	3.5641	7.14284	chr1	223305816	223310605	-		novel	NM_003268	TLR5	exonic	434
chr1:223946972-223959941+	0	0	0	1	0	0	1	3.5641	3.5641	3.5641	5.92196	3.5641	3.5641	6.2588	chr1	223946971	223959941	+	hsa_circ_0004879	circBase	NM_001748	CAPN2	exonic	762
chr1:223988402-224009069-	0	0	0	0	0	0	2	3.5641	3.5641	3.5641	3.5641	3.5641	3.5641	7.14284	chr1	223988401	224009069	-		novel	NM_005426	TP53BP2	exonic	1441
chr1:223991876-223994649-	0	1	0	1	3	1	0	3.5641	5.82032	3.5641	5.92196	7.03776	6.0136	3.5641	chr1	223991875	223994649	-	hsa_circ_0003914	circBase	NM_005426	TP53BP2	exonic	277
chr1:224377279-224378021+	0	0	0	3	0	0	0	3.5641	3.5641	3.5641	7.30592	3.5641	3.5641	3.5641	chr1	224377278	224378021	+		novel	NM_003676	DEGS1	exonic	743
chr1:224437914-224455835-	0	0	0	0	0	0	0	3.5641	3.5641	3.5641	3.5641	3.5641	3.5641	3.5641	chr1	224437913	224455835	-	hsa_circ_0000188	circBase	NM_002533	NVL	exonic	207
chr1:224481969-224488365-	0	0	0	0	0	0	0	3.5641	3.5641	3.5641	3.5641	3.5641	3.5641	3.5641	chr1	224481968	224488365	-		novel	NM_002533	NVL	exonic	365
chr1:224495693-224499559-	0	0	0	0	0	0	0	3.5641	3.5641	3.5641	3.5641	3.5641	3.5641	3.5641	chr1	224495692	224499559	-		novel	NM_002533	NVL	exonic	331
chr1:224495693-224505632-	0	9	0	0	0	0	0	3.5641	8.69323	3.5641	3.5641	3.5641	3.5641	3.5641	chr1	224495692	224505632	-	hsa_circ_0016582	circBase	NM_002533	NVL	exonic	484
chr1:224553581-224559125+	0	1	2	1	0	2	1	3.5641	5.82032	6.40923	5.92196	3.5641	6.8751	6.2588	chr1	224553580	224559125	+	hsa_circ_0000190	circBase	NM_014184	CNIH4	exonic	254	Duchenne muscular dystrophy (DMD), T-cell leukemia, acute lymphoblastic leukemia (ALL), acute myeloid leukemia (AML), asthma, breast cancer, colorectal cancer, dermatomyositis (DM), epithelial ovarian cancer (EOC), glioblastoma, glioma, hepatocellular carcinoma (HCC), limb-girdle muscular dystrophies types 2A (LGMD2A), lung cancer, miyoshi myopathy (MM), nemaline myopathy (NM), non-alcoholic fatt…
chr1:224581530-224599264-	0	0	0	2	0	0	0	3.5641	3.5641	3.5641	6.77389	3.5641	3.5641	3.5641	chr1	224581529	224599264	-		novel	NM_025160	WDR26	sense overlapping	17735
chr1:224605962-224612356-	0	0	0	0	0	0	0	3.5641	3.5641	3.5641	3.5641	3.5641	3.5641	3.5641	chr1	224605961	224612356	-	hsa_circ_0002322	circBase	NM_025160	WDR26	exonic	392
chr1:224734531-224770969+	0	0	0	0	4	0	0	3.5641	3.5641	3.5641	3.5641	7.41996	3.5641	3.5641	chr1	224734530	224770969	+		novel	ENST00000471578	CNIH3	exonic	281
chr1:224868660-224927114+	0	0	0	0	0	0	0	3.5641	3.5641	3.5641	3.5641	3.5641	3.5641	3.5641	chr1	224868659	224927114	+		novel	NM_152495	CNIH3	sense overlapping	58455
chr1:225140372-225161855+	0	0	2	0	7	0	0	3.5641	3.5641	6.40923	3.5641	8.18397	3.5641	3.5641	chr1	225140371	225161855	+	hsa_circ_0016600	circBase	NM_001373	DNAH14	exonic	863
chr1:225140372-225195246+	0	3	0	1	4	2	1	3.5641	7.18845	3.5641	5.92196	7.41996	6.8751	6.2588	chr1	225140371	225195246	+	hsa_circ_0016601	circBase	NM_001373	DNAH14	exonic	1140
chr1:225226396-225311316+	0	0	6	0	0	0	0	3.5641	3.5641	7.85372	3.5641	3.5641	3.5641	3.5641	chr1	225226395	225311316	+		novel	NM_001373	DNAH14	sense overlapping	84921
chr1:225332099-225373127+	0	0	0	0	0	0	2	3.5641	3.5641	3.5641	3.5641	3.5641	3.5641	7.14284	chr1	225332098	225373127	+		novel	NM_001373	DNAH14	exonic	1147
chr1:225451899-225477784+	0	0	0	0	2	0	0	3.5641	3.5641	3.5641	3.5641	6.51632	3.5641	3.5641	chr1	225451898	225477784	+		novel	NM_001373	DNAH14	exonic	1051
chr1:225477587-225534356+	3	0	0	0	0	0	0	7.9409	3.5641	3.5641	3.5641	3.5641	3.5641	3.5641	chr1	225477586	225534356	+		novel	NM_001373	DNAH14	exonic	3025
chr1:225600156-225607500-	2	0	0	1	0	0	0	7.39025	3.5641	3.5641	5.92196	3.5641	3.5641	3.5641	chr1	225600155	225607500	-		Zhang2014	NM_002296	LBR	exonic	718
chr1:225688694-225707267-	0	0	0	0	0	0	0	3.5641	3.5641	3.5641	3.5641	3.5641	3.5641	3.5641	chr1	225688693	225707267	-		novel	NM_018212	ENAH	exonic	1183
chr1:225706900-225755116-	0	0	3	0	0	0	0	3.5641	3.5641	6.92567	3.5641	3.5641	3.5641	3.5641	chr1	225706899	225755116	-		novel	NM_018212	ENAH	exonic	797
chr1:225718256-225755116-	0	1	0	2	0	3	0	3.5641	5.82032	3.5641	6.77389	3.5641	7.41078	3.5641	chr1	225718255	225755116	-	hsa_circ_0016661	circBase	NM_018212	ENAH	exonic	429
chr1:226175597-226176089-	0	0	0	0	0	1	1	3.5641	3.5641	3.5641	3.5641	3.5641	6.0136	6.2588	chr1	226175596	226176089	-		novel	NM_152608	SDE2	exonic	493
chr1:227192695-227204751-	0	5	4	0	7	0	2	3.5641	7.87784	7.30518	3.5641	8.18397	3.5641	7.14284	chr1	227192694	227204751	-	hsa_circ_0016733	circBase	NM_003607	CDC42BPA	exonic	360
chr1:227192695-227223308-	0	1	0	0	0	2	0	3.5641	5.82032	3.5641	3.5641	3.5641	6.8751	3.5641	chr1	227192694	227223308	-	hsa_circ_0016735	circBase	NM_003607	CDC42BPA	exonic	1776
chr1:227192695-227235711-	0	0	6	0	0	1	0	3.5641	3.5641	7.85372	3.5641	3.5641	6.0136	3.5641	chr1	227192694	227235711	-	hsa_circ_0016736	circBase	NM_003607	CDC42BPA	exonic	1966
chr1:227203781-227223308-	0	0	0	0	5	0	0	3.5641	3.5641	3.5641	3.5641	7.72182	3.5641	3.5641	chr1	227203780	227223308	-		novel	NM_003607	CDC42BPA	exonic	1658
chr1:227203781-227227937-	0	4	0	0	2	0	0	3.5641	7.57394	3.5641	3.5641	6.51632	3.5641	3.5641	chr1	227203780	227227937	-		novel	NM_003607	CDC42BPA	exonic	1764
chr1:227203781-227235711-	0	0	1	1	0	5	0	3.5641	3.5641	5.59721	5.92196	3.5641	8.10707	3.5641	chr1	227203780	227235711	-		novel	NM_003607	CDC42BPA	exonic	1848
chr1:227203781-227260000-	0	0	0	0	0	2	0	3.5641	3.5641	3.5641	3.5641	3.5641	6.8751	3.5641	chr1	227203780	227260000	-		novel	NM_003607	CDC42BPA	exonic	2017
chr1:227213756-227223308-	0	0	4	2	0	3	0	3.5641	3.5641	7.30518	6.77389	3.5641	7.41078	3.5641	chr1	227213755	227223308	-	hsa_circ_0009044	circBase	NM_003607	CDC42BPA	exonic	1331
chr1:227216358-227223308-	0	0	0	0	0	4	1	3.5641	3.5641	3.5641	3.5641	3.5641	7.80053	6.2588	chr1	227216357	227223308	-	hsa_circ_0005370	circBase	NM_003607	CDC42BPA	exonic	1233
chr1:227216358-227257554-	0	0	2	0	0	0	0	3.5641	3.5641	6.40923	3.5641	3.5641	3.5641	3.5641	chr1	227216357	227257554	-	hsa_circ_0016737	circBase	NM_003607	CDC42BPA	exonic	1500
chr1:227216358-227262065-	0	0	0	2	0	0	0	3.5641	3.5641	3.5641	6.77389	3.5641	3.5641	3.5641	chr1	227216357	227262065	-		novel	NM_003607	CDC42BPA	exonic	1847
chr1:227218109-227223308-	0	5	0	0	0	0	0	3.5641	7.87784	3.5641	3.5641	3.5641	3.5641	3.5641	chr1	227218108	227223308	-	hsa_circ_0016738	circBase	NM_003607	CDC42BPA	exonic	639
chr1:227227832-227257554-	0	2	0	2	0	2	0	3.5641	6.66082	3.5641	6.77389	3.5641	6.8751	3.5641	chr1	227227831	227257554	-		novel	NM_003607	CDC42BPA	exonic	267
chr1:227307505-227316932-	0	4	0	0	0	0	0	3.5641	7.57394	3.5641	3.5641	3.5641	3.5641	3.5641	chr1	227307504	227316932	-		novel	NM_003607	CDC42BPA	exonic	257
chr1:227307505-227335260-	0	0	0	0	0	0	0	3.5641	3.5641	3.5641	3.5641	3.5641	3.5641	3.5641	chr1	227307504	227335260	-		novel	NM_003607	CDC42BPA	exonic	954
chr1:227327277-227335260-	2	1	6	0	3	1	0	7.39025	5.82032	7.85372	3.5641	7.03776	6.0136	3.5641	chr1	227327276	227335260	-	hsa_circ_0003659	circBase	NM_003607	CDC42BPA	exonic	697
chr1:227327277-227387353-	0	0	0	0	0	0	2	3.5641	3.5641	3.5641	3.5641	3.5641	3.5641	7.14284	chr1	227327276	227387353	-		novel	NM_003607	CDC42BPA	exonic	1036
chr1:227348244-227387353-	0	0	0	0	0	0	0	3.5641	3.5641	3.5641	3.5641	3.5641	3.5641	3.5641	chr1	227348243	227387353	-		novel	NM_003607	CDC42BPA	exonic	339
chr1:227348244-227441856-	0	0	0	0	0	0	0	3.5641	3.5641	3.5641	3.5641	3.5641	3.5641	3.5641	chr1	227348243	227441856	-	hsa_circ_0016752	circBase	NM_003607	CDC42BPA	exonic	515
chr1:227381487-227387353-	0	0	3	0	0	1	0	3.5641	3.5641	6.92567	3.5641	3.5641	6.0136	3.5641	chr1	227381486	227387353	-	hsa_circ_0016753	circBase	NM_003607	CDC42BPA	exonic	245
chr1:227381487-227400920-	0	0	0	1	0	0	0	3.5641	3.5641	3.5641	5.92196	3.5641	3.5641	3.5641	chr1	227381486	227400920	-	hsa_circ_0005322	circBase	NM_003607	CDC42BPA	exonic	329
chr1:227381487-227441856-	0	0	0	1	0	4	1	3.5641	3.5641	3.5641	5.92196	3.5641	7.80053	6.2588	chr1	227381486	227441856	-	hsa_circ_0016754	circBase	NM_003607	CDC42BPA	exonic	421
chr1:227935393-227947186+	0	0	3	0	0	0	0	3.5641	3.5641	6.92567	3.5641	3.5641	3.5641	3.5641	chr1	227935392	227947186	+	hsa_circ_0016760	circBase	NM_053052	SNAP47	exonic	1033
chr1:227935393-227954784+	0	0	7	0	0	0	0	3.5641	3.5641	8.06554	3.5641	3.5641	3.5641	3.5641	chr1	227935392	227954784	+	hsa_circ_0016761	circBase	NM_053052	SNAP47	exonic	1158
chr1:227946696-227947186+	0	0	0	0	0	0	2	3.5641	3.5641	3.5641	3.5641	3.5641	3.5641	7.14284	chr1	227946695	227947186	+	hsa_circ_0016762	circBase	NM_053052	SNAP47	exonic	491
chr1:228496800-228497260+	0	2	0	0	0	0	0	3.5641	6.66082	3.5641	3.5641	3.5641	3.5641	3.5641	chr1	228496799	228497260	+	hsa_circ_0016781	circBase	NM_052843	OBSCN	exonic	273
chr1:228582438-228582953-	3	0	0	0	0	0	0	7.9409	3.5641	3.5641	3.5641	3.5641	3.5641	3.5641	chr1	228582437	228582953	-		novel	NM_145214	TRIM11	sense overlapping	516
chr1:229422233-229439747+	0	0	0	2	0	1	0	3.5641	3.5641	3.5641	6.77389	3.5641	6.0136	3.5641	chr1	229422232	229439747	+		novel	NM_004578	RAB4A	sense overlapping	17515
chr1:229586272-229601266-	0	0	0	2	0	2	1	3.5641	3.5641	3.5641	6.77389	3.5641	6.8751	6.2588	chr1	229586271	229601266	-	hsa_circ_0003896	circBase	NM_018230	NUP133	exonic	981
chr1:229593908-229599423-	0	0	0	0	0	0	1	3.5641	3.5641	3.5641	3.5641	3.5641	3.5641	6.2588	chr1	229593907	229599423	-		novel	NM_018230	NUP133	exonic	429
chr1:229593908-229601266-	0	0	0	1	0	0	0	3.5641	3.5641	3.5641	5.92196	3.5641	3.5641	3.5641	chr1	229593907	229601266	-	hsa_circ_0016794	circBase	NM_018230	NUP133	exonic	781
chr1:229593908-229606551-	0	0	3	0	0	0	0	3.5641	3.5641	6.92567	3.5641	3.5641	3.5641	3.5641	chr1	229593907	229606551	-	hsa_circ_0016795	circBase	NM_018230	NUP133	exonic	1129
chr1:229661683-229667478-	0	0	0	0	0	0	0	3.5641	3.5641	3.5641	3.5641	3.5641	3.5641	3.5641	chr1	229661682	229667478	-	hsa_circ_0006001	circBase	NM_012089	ABCB10	exonic	567
chr1:230313964-230339036+	0	0	0	0	0	0	0	3.5641	3.5641	3.5641	3.5641	3.5641	3.5641	3.5641	chr1	230313963	230339036	+	hsa_circ_0000192	circBase	NM_004481	GALNT2	exonic	248
chr1:230798887-230800333+	0	0	13	3	0	0	1	3.5641	3.5641	8.92892	7.30592	3.5641	3.5641	6.2588	chr1	230798886	230800333	+	hsa_circ_0016866	circBase	NM_007357	COG2	exonic	185
chr1:230798887-230807386+	0	3	5	1	0	0	2	3.5641	7.18845	7.60537	5.92196	3.5641	3.5641	7.14284	chr1	230798886	230807386	+	hsa_circ_0016867	circBase	NM_007357	COG2	exonic	599
chr1:230798887-230810870+	1	0	1	9	7	3	2	6.48854	3.5641	5.59721	8.81713	8.18397	7.41078	7.14284	chr1	230798886	230810870	+	hsa_circ_0016868	circBase	NM_007357	COG2	exonic	726
chr1:230979100-230979642-	0	0	0	1	0	2	0	3.5641	3.5641	3.5641	5.92196	3.5641	6.8751	3.5641	chr1	230979099	230979642	-	hsa_circ_0016873	circBase	NM_032800	C1orf198	exonic	543
chr1:230979100-230991464-	0	0	0	0	0	2	0	3.5641	3.5641	3.5641	3.5641	3.5641	6.8751	3.5641	chr1	230979099	230991464	-		novel	NM_032800	C1orf198	exonic	594
chr1:231079552-231097049-	0	6	0	0	1	3	2	3.5641	8.12874	3.5641	3.5641	5.69163	7.41078	7.14284	chr1	231079551	231097049	-	hsa_circ_0004531	circBase	NM_024525	TTC13	exonic	401
chr1:231084645-231097049-	0	0	7	0	0	0	0	3.5641	3.5641	8.06554	3.5641	3.5641	3.5641	3.5641	chr1	231084644	231097049	-		novel	NM_024525	TTC13	sense overlapping	12405
chr1:231090079-231097049-	9	7	3	3	3	4	4	9.47881	8.34239	6.92567	7.30592	7.03776	7.80053	8.08117	chr1	231090078	231097049	-	hsa_circ_0000195	circBase	NM_024525	TTC13	exonic	242	acute lymphoblastic leukemia (ALL), acute myeloid leukemia (AML), cardiac hypertrophy, colorectal cancer, lung cancer, non-alcoholic fatty liver disease (NAFLD), prostate cancer
chr1:231093970-231097049-	2	0	0	0	0	0	0	7.39025	3.5641	3.5641	3.5641	3.5641	3.5641	3.5641	chr1	231093969	231097049	-	hsa_circ_0016889	circBase	NM_024525	TTC13	exonic	171
chr1:231386707-231403649+	0	6	0	0	0	0	0	3.5641	8.12874	3.5641	3.5641	3.5641	3.5641	3.5641	chr1	231386706	231403649	+		novel	NM_014236	GNPAT	exonic	1201
chr1:231506308-231509845-	0	0	4	1	0	3	0	3.5641	3.5641	7.30518	5.92196	3.5641	7.41078	3.5641	chr1	231506307	231509845	-	hsa_circ_0000196	circBase	NM_022051	EGLN1	exonic	257
chr1:231672959-231678357+	0	3	0	2	2	0	2	3.5641	7.18845	3.5641	6.77389	6.51632	3.5641	7.14284	chr1	231672958	231678357	+	hsa_circ_0004834	circBase	NM_005999	TSNAX	exonic	246
chr1:231885672-231906816+	0	0	0	0	0	0	0	3.5641	3.5641	3.5641	3.5641	3.5641	3.5641	3.5641	chr1	231885671	231906816	+		Guojunjie2014	NM_018662	DISC1	exonic	517
chr1:231910473-231954238+	0	0	4	0	0	0	0	3.5641	3.5641	7.30518	3.5641	3.5641	3.5641	3.5641	chr1	231910472	231954238	+		novel	ENST00000537876	DISC1	intronic	43766
chr1:231930988-231954263+	3	3	4	5	3	5	0	7.9409	7.18845	7.30518	7.99909	7.03776	8.10707	3.5641	chr1	231930987	231954263	+	hsa_circ_0007848	circBase	NM_018662	DISC1	exonic	347
chr1:231954075-231954263+	0	2	0	0	0	1	0	3.5641	6.66082	3.5641	3.5641	3.5641	6.0136	3.5641	chr1	231954074	231954263	+		novel	NM_018662	DISC1	exonic	189
chr1:231954075-231954896+	0	0	0	0	0	0	0	3.5641	3.5641	3.5641	3.5641	3.5641	3.5641	3.5641	chr1	231954074	231954896	+		novel	ENST00000537876	DISC1	intronic	822
chr1:231974582-231975332+	0	0	0	3	0	0	0	3.5641	3.5641	3.5641	7.30592	3.5641	3.5641	3.5641	chr1	231974581	231975332	+		novel	ENST00000366632	DISC1	intronic	751
chr1:232596633-232607274-	0	0	0	2	0	0	0	3.5641	3.5641	3.5641	6.77389	3.5641	3.5641	3.5641	chr1	232596632	232607274	-		Zhang2014	NM_020808	SIPA1L2	exonic	1010
chr1:232649603-232709968-	0	0	0	0	0	0	0	3.5641	3.5641	3.5641	3.5641	3.5641	3.5641	3.5641	chr1	232649602	232709968	-		Guojunjie2014	NM_020808	SIPA1L2	sense overlapping	60366
chr1:232709920-232744734-	0	0	0	0	0	0	0	3.5641	3.5641	3.5641	3.5641	3.5641	3.5641	3.5641	chr1	232709919	232744734	-		novel			intergenic	34815
chr1:233225807-233231609-	0	0	0	0	6	0	0	3.5641	3.5641	3.5641	3.5641	7.97132	3.5641	3.5641	chr1	233225806	233231609	-	hsa_circ_0005994	circBase	NM_014801	PCNXL2	exonic	239
chr1:233225807-233297109-	0	0	0	3	0	0	0	3.5641	3.5641	3.5641	7.30592	3.5641	3.5641	3.5641	chr1	233225806	233297109	-	hsa_circ_0006803	circBase	NM_014801	PCNXL2	exonic	803
chr1:233296029-233344356-	0	0	0	0	3	0	0	3.5641	3.5641	3.5641	3.5641	7.03776	3.5641	3.5641	chr1	233296028	233344356	-		novel	NM_014801	PCNXL2	sense overlapping	48328
chr1:233296029-233344435-	0	0	0	1	0	3	1	3.5641	3.5641	3.5641	5.92196	3.5641	7.41078	6.2588	chr1	233296028	233344435	-	hsa_circ_0006635	circBase	NM_014801	PCNXL2	exonic	826
chr1:233296029-233372726-	1	0	2	1	0	0	1	6.48854	3.5641	6.40923	5.92196	3.5641	3.5641	6.2588	chr1	233296028	233372726	-	hsa_circ_0016962	circBase	NM_014801	PCNXL2	exonic	1295
chr1:233313548-233344435-	0	0	1	2	15	2	4	3.5641	3.5641	5.59721	6.77389	9.25187	6.8751	8.08117	chr1	233313547	233344435	-	hsa_circ_0001958	circBase	NM_014801	PCNXL2	exonic	582
chr1:233313548-233363117-	0	0	0	0	0	0	2	3.5641	3.5641	3.5641	3.5641	3.5641	3.5641	7.14284	chr1	233313547	233363117	-		novel	NM_014801	PCNXL2	exonic	915
chr1:233313548-233372726-	0	0	0	0	0	2	0	3.5641	3.5641	3.5641	3.5641	3.5641	6.8751	3.5641	chr1	233313547	233372726	-	hsa_circ_0016965	circBase	NM_014801	PCNXL2	exonic	1051
chr1:233313548-233388534-	0	0	0	0	0	1	0	3.5641	3.5641	3.5641	3.5641	3.5641	6.0136	3.5641	chr1	233313547	233388534	-		novel	NM_014801	PCNXL2	exonic	1439
chr1:233334685-233344356-	0	0	0	1	0	0	3	3.5641	3.5641	3.5641	5.92196	3.5641	3.5641	7.68699	chr1	233334684	233344356	-		novel	NM_014801	PCNXL2	sense overlapping	9672
chr1:233334685-233344435-	0	0	2	0	0	0	1	3.5641	3.5641	6.40923	3.5641	3.5641	3.5641	6.2588	chr1	233334684	233344435	-	hsa_circ_0005223	circBase	NM_014801	PCNXL2	exonic	375
chr1:233334685-233353930-	0	3	0	0	0	0	0	3.5641	7.18845	3.5641	3.5641	3.5641	3.5641	3.5641	chr1	233334684	233353930	-	hsa_circ_0016969	circBase	NM_014801	PCNXL2	exonic	562
chr1:233334685-233363117-	1	0	0	0	5	0	0	6.48854	3.5641	3.5641	3.5641	7.72182	3.5641	3.5641	chr1	233334684	233363117	-	hsa_circ_0004508	circBase	NM_014801	PCNXL2	exonic	708
chr1:233334685-233372726-	1	4	3	3	0	2	1	6.48854	7.57394	6.92567	7.30592	3.5641	6.8751	6.2588	chr1	233334684	233372726	-	hsa_circ_0000198	circBase	NM_014801	PCNXL2	exonic	844	Duchenne muscular dystrophy (DMD), acute lymphoblastic leukemia (ALL), autism spectrum disorder (ASD), breast cancer, colorectal cancer, endometrial cancer, epithelial ovarian cancer (EOC), kidney cancer, lung cancer, malignant melanoma, non-alcoholic fatty liver disease (NAFLD), ovarian cancer (OC), testicular germ cell tumor, uveal melanoma
chr1:233334685-233388534-	0	0	0	0	0	1	0	3.5641	3.5641	3.5641	3.5641	3.5641	6.0136	3.5641	chr1	233334684	233388534	-	hsa_circ_0006881	circBase	NM_014801	PCNXL2	exonic	1232
chr1:233353645-233363117-	0	0	0	0	3	0	1	3.5641	3.5641	3.5641	3.5641	7.03776	3.5641	6.2588	chr1	233353644	233363117	-	hsa_circ_0003314	circBase	NM_014801	PCNXL2	exonic	333
chr1:233353645-233372726-	2	0	0	0	4	0	0	7.39025	3.5641	3.5641	3.5641	7.41996	3.5641	3.5641	chr1	233353644	233372726	-	hsa_circ_0016979	circBase	NM_014801	PCNXL2	exonic	469
chr1:233362972-233388534-	0	0	0	0	5	0	0	3.5641	3.5641	3.5641	3.5641	7.72182	3.5641	3.5641	chr1	233362971	233388534	-	hsa_circ_0008288	circBase	NM_014801	PCNXL2	exonic	670
chr1:233482188-233498039+	0	0	0	2	0	0	0	3.5641	3.5641	3.5641	6.77389	3.5641	3.5641	3.5641	chr1	233482187	233498039	+		Zhang2014	NM_032435	KIAA1804	exonic	747
chr1:233482188-233515456+	0	3	0	0	0	0	0	3.5641	7.18845	3.5641	3.5641	3.5641	3.5641	3.5641	chr1	233482187	233515456	+		novel	NM_032435	KIAA1804	exonic	1899
chr1:233935680-233942868+	0	4	0	0	0	0	0	3.5641	7.57394	3.5641	3.5641	3.5641	3.5641	3.5641	chr1	233935679	233942868	+		novel			intergenic	7189
chr1:234742818-234743203-	0	0	4	0	0	0	0	3.5641	3.5641	7.30518	3.5641	3.5641	3.5641	3.5641	chr1	234742817	234743203	-		novel	NM_182972	IRF2BP2	sense overlapping	386
chr1:235298967-235318427-	0	0	0	0	0	0	0	3.5641	3.5641	3.5641	3.5641	3.5641	3.5641	3.5641	chr1	235298966	235318427	-		novel	NM_015014	RBM34	exonic	643
chr1:235357328-235377341-	0	0	0	0	0	0	0	3.5641	3.5641	3.5641	3.5641	3.5641	3.5641	3.5641	chr1	235357327	235377341	-		novel	NM_016374	ARID4B	exonic	542
chr1:235359346-235377341-	0	0	0	2	0	0	0	3.5641	3.5641	3.5641	6.77389	3.5641	3.5641	3.5641	chr1	235359345	235377341	-		novel	NM_016374	ARID4B	exonic	343
chr1:235377084-235397807-	0	0	0	0	0	0	1	3.5641	3.5641	3.5641	3.5641	3.5641	3.5641	6.2588	chr1	235377083	235397807	-		novel	NM_016374	ARID4B	exonic	1256
chr1:235377084-235403766-	0	0	0	3	0	0	0	3.5641	3.5641	3.5641	7.30592	3.5641	3.5641	3.5641	chr1	235377083	235403766	-		novel	NM_016374	ARID4B	exonic	1395
chr1:235397728-235420540-	0	0	0	1	0	0	0	3.5641	3.5641	3.5641	5.92196	3.5641	3.5641	3.5641	chr1	235397727	235420540	-		novel	NM_016374	ARID4B	exonic	548
chr1:235403628-235424067-	0	4	0	0	0	0	0	3.5641	7.57394	3.5641	3.5641	3.5641	3.5641	3.5641	chr1	235403627	235424067	-		novel	NM_016374	ARID4B	exonic	579
chr1:235409735-235424067-	0	0	0	0	5	0	0	3.5641	3.5641	3.5641	3.5641	7.72182	3.5641	3.5641	chr1	235409734	235424067	-		Zhang2014	NM_016374	ARID4B	exonic	440
chr1:235416045-235424067-	4	0	0	0	0	0	0	8.33847	3.5641	3.5641	3.5641	3.5641	3.5641	3.5641	chr1	235416044	235424067	-	hsa_circ_0008531	circBase	NM_016374	ARID4B	exonic	348
chr1:235498557-235506198+	0	0	0	2	3	3	0	3.5641	3.5641	3.5641	6.77389	7.03776	7.41078	3.5641	chr1	235498556	235506198	+		Guojunjie2014	NR_036605	GGPS1	sense overlapping	7642
chr1:235505023-235506198+	1	3	2	1	0	5	1	6.48854	7.18845	6.40923	5.92196	3.5641	8.10707	6.2588	chr1	235505022	235506198	+		novel	NR_036605	GGPS1	sense overlapping	1176
chr1:235577748-235600789+	0	0	0	0	0	1	0	3.5641	3.5641	3.5641	3.5641	3.5641	6.0136	3.5641	chr1	235577747	235600789	+		novel	NM_003193	TBCE	exonic	931
chr1:235582788-235590554+	0	0	0	0	0	0	0	3.5641	3.5641	3.5641	3.5641	3.5641	3.5641	3.5641	chr1	235582787	235590554	+	hsa_circ_0006474	circBase	NM_003193	TBCE	exonic	189
chr1:235582788-235597595+	1	0	0	0	0	0	0	6.48854	3.5641	3.5641	3.5641	3.5641	3.5641	3.5641	chr1	235582787	235597595	+	hsa_circ_0006021	circBase	NM_003193	TBCE	exonic	366
chr1:235590455-235597595+	0	0	0	0	0	0	0	3.5641	3.5641	3.5641	3.5641	3.5641	3.5641	3.5641	chr1	235590454	235597595	+	hsa_circ_0017053	circBase	NM_003193	TBCE	exonic	277
chr1:235590455-235606226+	0	0	0	0	0	0	0	3.5641	3.5641	3.5641	3.5641	3.5641	3.5641	3.5641	chr1	235590454	235606226	+		novel	NM_003193	TBCE	exonic	939
chr1:235600637-235606226+	0	0	0	1	0	0	0	3.5641	3.5641	3.5641	5.92196	3.5641	3.5641	3.5641	chr1	235600636	235606226	+		Zhang2014	NM_003193	TBCE	exonic	436
chr1:235620474-235634274-	0	2	0	0	0	0	0	3.5641	6.66082	3.5641	3.5641	3.5641	3.5641	3.5641	chr1	235620473	235634274	-		novel	NM_152490	B3GALNT2	sense overlapping	13801
chr1:235840391-235860572-	0	0	0	1	0	2	3	3.5641	3.5641	3.5641	5.92196	3.5641	6.8751	7.68699	chr1	235840390	235860572	-	hsa_circ_0017077	circBase	NM_000081	LYST	exonic	664
chr1:235850249-235860572-	0	0	2	0	0	0	0	3.5641	3.5641	6.40923	3.5641	3.5641	3.5641	3.5641	chr1	235850248	235860572	-	hsa_circ_0017078	circBase	NM_000081	LYST	exonic	426
chr1:235891376-235909827-	0	0	0	0	0	0	0	3.5641	3.5641	3.5641	3.5641	3.5641	3.5641	3.5641	chr1	235891375	235909827	-		novel	NM_000081	LYST	exonic	1382
chr1:235892896-235966364-	0	0	0	0	0	0	0	3.5641	3.5641	3.5641	3.5641	3.5641	3.5641	3.5641	chr1	235892895	235966364	-		novel	NM_000081	LYST	exonic	5551
chr1:235918778-235945387-	0	7	0	2	0	0	0	3.5641	8.34239	3.5641	6.77389	3.5641	3.5641	3.5641	chr1	235918777	235945387	-		novel	NM_000081	LYST	exonic	2367
chr1:235952001-235964397-	0	0	0	0	0	0	2	3.5641	3.5641	3.5641	3.5641	3.5641	3.5641	7.14284	chr1	235952000	235964397	-		novel	NM_000081	LYST	exonic	976
chr1:235956803-235964397-	2	0	3	1	0	0	1	7.39025	3.5641	6.92567	5.92196	3.5641	3.5641	6.2588	chr1	235956802	235964397	-	hsa_circ_0004550	circBase	NM_000081	LYST	exonic	404
chr1:235963620-235964397-	0	0	0	2	0	0	0	3.5641	3.5641	3.5641	6.77389	3.5641	3.5641	3.5641	chr1	235963619	235964397	-	hsa_circ_0017092	circBase	NM_000081	LYST	exonic	294
chr1:235993526-235996967-	0	0	0	4	0	0	1	3.5641	3.5641	3.5641	7.69374	3.5641	3.5641	6.2588	chr1	235993525	235996967	-	hsa_circ_0005899	circBase	NM_000081	LYST	exonic	289
chr1:236148679-236154358-	0	0	0	0	0	2	0	3.5641	3.5641	3.5641	3.5641	3.5641	6.8751	3.5641	chr1	236148678	236154358	-	hsa_circ_0017099	circBase	NM_002508	NID1	exonic	300
chr1:236175221-236212289-	0	0	0	0	0	0	0	3.5641	3.5641	3.5641	3.5641	3.5641	3.5641	3.5641	chr1	236175220	236212289	-		Guojunjie2014	NM_002508	NID1	exonic	2302
chr1:236187370-236201553-	0	0	1	1	0	0	1	3.5641	3.5641	5.59721	5.92196	3.5641	3.5641	6.2588	chr1	236187369	236201553	-	hsa_circ_0017105	circBase	NM_002508	NID1	exonic	993
chr1:236332006-236347206+	0	5	0	2	0	2	2	3.5641	7.87784	3.5641	6.77389	3.5641	6.8751	7.14284	chr1	236332005	236347206	+		Guojunjie2014	NM_003272	GPR137B	exonic	552
chr1:236406722-236415391-	0	0	0	4	0	0	0	3.5641	3.5641	3.5641	7.69374	3.5641	3.5641	3.5641	chr1	236406721	236415391	-		novel	NM_019891	ERO1LB	exonic	199
chr1:236740080-236746496-	0	0	2	0	0	0	0	3.5641	3.5641	6.40923	3.5641	3.5641	3.5641	3.5641	chr1	236740079	236746496	-		novel	NM_018072	HEATR1	exonic	684
chr1:236755293-236762924-	0	0	0	2	0	0	0	3.5641	3.5641	3.5641	6.77389	3.5641	3.5641	3.5641	chr1	236755292	236762924	-		novel	NM_018072	HEATR1	exonic	1063
chr1:236966728-237001899+	0	0	0	1	0	0	0	3.5641	3.5641	3.5641	5.92196	3.5641	3.5641	3.5641	chr1	236966727	237001899	+		novel	NM_000254	MTR	exonic	1481
chr1:236966731-237023222+	0	6	0	0	0	0	0	3.5641	8.12874	3.5641	3.5641	3.5641	3.5641	3.5641	chr1	236966730	237023222	+		novel	NM_000254	MTR	sense overlapping	56492
chr1:236969444-236979843+	10	5	5	3	6	7	3	9.62842	7.87784	7.60537	7.30592	7.97132	8.5747	7.68699	chr1	236969443	236979843	+	hsa_circ_0004039	circBase	NM_000254	MTR	exonic	515
chr1:236972004-237026854+	0	0	0	0	0	0	0	3.5641	3.5641	3.5641	3.5641	3.5641	3.5641	3.5641	chr1	236972003	237026854	+		novel	NM_000254	MTR	exonic	2066
chr1:236987419-236990196+	0	0	0	1	0	2	3	3.5641	3.5641	3.5641	5.92196	3.5641	6.8751	7.68699	chr1	236987418	236990196	+	hsa_circ_0007875	circBase	NM_000254	MTR	exonic	231
chr1:236987419-236995378+	0	0	0	0	0	0	2	3.5641	3.5641	3.5641	3.5641	3.5641	3.5641	7.14284	chr1	236987418	236995378	+		novel	NM_000254	MTR	exonic	424
chr1:236987419-237016388+	0	2	0	0	0	0	0	3.5641	6.66082	3.5641	3.5641	3.5641	3.5641	3.5641	chr1	236987418	237016388	+		novel	NM_000254	MTR	exonic	1189
chr1:236992489-237016388+	0	0	0	0	0	2	0	3.5641	3.5641	3.5641	3.5641	3.5641	6.8751	3.5641	chr1	236992488	237016388	+		novel	NM_000254	MTR	exonic	958
chr1:236998847-237016388+	0	0	0	2	0	0	0	3.5641	3.5641	3.5641	6.77389	3.5641	3.5641	3.5641	chr1	236998846	237016388	+	hsa_circ_0017155	circBase	NM_000254	MTR	exonic	765
chr1:236998847-237026854+	0	0	0	3	0	0	0	3.5641	3.5641	3.5641	7.30592	3.5641	3.5641	3.5641	chr1	236998846	237026854	+		novel	NM_000254	MTR	exonic	1217
chr1:237013644-237016388+	0	0	0	2	0	0	0	3.5641	3.5641	3.5641	6.77389	3.5641	3.5641	3.5641	chr1	237013643	237016388	+	hsa_circ_0017160	circBase	NM_000254	MTR	exonic	438
chr1:237013644-237026854+	0	0	0	0	0	0	0	3.5641	3.5641	3.5641	3.5641	3.5641	3.5641	3.5641	chr1	237013643	237026854	+	hsa_circ_0017161	circBase	NM_000254	MTR	exonic	890
chr1:237013644-237038146+	0	5	0	0	1	0	0	3.5641	7.87784	3.5641	3.5641	5.69163	3.5641	3.5641	chr1	237013643	237038146	+	hsa_circ_0017162	circBase	NM_000254	MTR	exonic	1079
chr1:237023133-237026854+	0	3	4	2	0	2	0	3.5641	7.18845	7.30518	6.77389	3.5641	6.8751	3.5641	chr1	237023132	237026854	+	hsa_circ_0003929	circBase	NM_000254	MTR	exonic	452
chr1:237066826-237067167+	0	0	0	0	0	0	2	3.5641	3.5641	3.5641	3.5641	3.5641	3.5641	7.14284	chr1	237066825	237067167	+		novel	NM_000254	MTR	sense overlapping	342
chr1:237532834-237608822+	0	0	0	0	3	0	0	3.5641	3.5641	3.5641	3.5641	7.03776	3.5641	3.5641	chr1	237532833	237608822	+		novel	NM_001035	RYR2	exonic	983
chr1:237532834-237620035+	0	0	4	0	0	0	1	3.5641	3.5641	7.30518	3.5641	3.5641	3.5641	6.2588	chr1	237532833	237620035	+		novel	NM_001035	RYR2	exonic	1303
chr1:237532834-237632487+	0	0	0	1	0	0	2	3.5641	3.5641	3.5641	5.92196	3.5641	3.5641	7.14284	chr1	237532833	237632487	+		novel	NM_001035	RYR2	exonic	1399
chr1:237538017-237540735+	4	0	0	0	10	2	1	8.33847	3.5641	3.5641	3.5641	8.68083	6.8751	6.2588	chr1	237538016	237540735	+		Zhang2014	NM_001035	RYR2	exonic	192
chr1:237538017-237580423+	0	3	0	0	0	0	2	3.5641	7.18845	3.5641	3.5641	3.5641	3.5641	7.14284	chr1	237538016	237580423	+		Zhang2014	NM_001035	RYR2	exonic	464
chr1:237550581-237586548+	5	0	0	0	0	0	0	8.64982	3.5641	3.5641	3.5641	3.5641	3.5641	3.5641	chr1	237550580	237586548	+		Zhang2014	NM_001035	RYR2	exonic	429
chr1:237586392-237608822+	0	0	0	0	0	0	1	3.5641	3.5641	3.5641	3.5641	3.5641	3.5641	6.2588	chr1	237586391	237608822	+		novel	NM_001035	RYR2	exonic	444
chr1:237586392-237620035+	0	4	0	0	0	0	0	3.5641	7.57394	3.5641	3.5641	3.5641	3.5641	3.5641	chr1	237586391	237620035	+		novel	NM_001035	RYR2	exonic	764
chr1:237586392-237632487+	0	0	0	2	3	0	0	3.5641	3.5641	3.5641	6.77389	7.03776	3.5641	3.5641	chr1	237586391	237632487	+		novel	NM_001035	RYR2	exonic	860
chr1:237655106-237675091+	0	6	0	0	0	0	0	3.5641	8.12874	3.5641	3.5641	3.5641	3.5641	3.5641	chr1	237655105	237675091	+		novel	NM_001035	RYR2	exonic	1114
chr1:237693727-237732619+	0	0	0	0	0	0	0	3.5641	3.5641	3.5641	3.5641	3.5641	3.5641	3.5641	chr1	237693726	237732619	+		novel	NM_001035	RYR2	exonic	776
chr1:237755039-237797010+	0	0	0	0	0	0	0	3.5641	3.5641	3.5641	3.5641	3.5641	3.5641	3.5641	chr1	237755038	237797010	+		novel	NM_001035	RYR2	exonic	2528
chr1:237837396-237843877+	0	0	0	1	0	0	0	3.5641	3.5641	3.5641	5.92196	3.5641	3.5641	3.5641	chr1	237837395	237843877	+		novel	NM_001035	RYR2	exonic	427
chr1:237919588-237965216+	0	0	5	0	0	0	0	3.5641	3.5641	7.60537	3.5641	3.5641	3.5641	3.5641	chr1	237919587	237965216	+		novel	NM_001035	RYR2	exonic	3006
chr1:240370099-240421332+	0	2	0	0	0	0	0	3.5641	6.66082	3.5641	3.5641	3.5641	3.5641	3.5641	chr1	240370098	240421332	+		novel	NM_020066	FMN2	exonic	2167
chr1:243327586-243329418-	0	0	0	0	0	0	0	3.5641	3.5641	3.5641	3.5641	3.5641	3.5641	3.5641	chr1	243327585	243329418	-	hsa_circ_0017224	circBase	NM_014812	CEP170	exonic	1833
chr1:243327586-243388623-	0	0	3	0	0	0	2	3.5641	3.5641	6.92567	3.5641	3.5641	3.5641	7.14284	chr1	243327585	243388623	-	hsa_circ_0017227	circBase	NM_014812	CEP170	exonic	3717
chr1:243349081-243388623-	0	5	0	0	0	0	0	3.5641	7.87784	3.5641	3.5641	3.5641	3.5641	3.5641	chr1	243349080	243388623	-		novel	NM_014812	CEP170	exonic	1607
chr1:243385026-243388623-	0	0	0	0	0	0	0	3.5641	3.5641	3.5641	3.5641	3.5641	3.5641	3.5641	chr1	243385025	243388623	-	hsa_circ_0005749	circBase	NM_014812	CEP170	exonic	236
chr1:243433394-243471479+	0	0	0	1	4	0	0	3.5641	3.5641	3.5641	5.92196	7.41996	3.5641	3.5641	chr1	243433393	243471479	+		Guojunjie2014	NM_006642	SDCCAG8	sense overlapping	38086
chr1:243433407-243449699+	0	0	0	0	0	0	0	3.5641	3.5641	3.5641	3.5641	3.5641	3.5641	3.5641	chr1	243433406	243449699	+		novel	NM_006642	SDCCAG8	exonic	479
chr1:243433407-243471479+	0	0	3	0	0	0	0	3.5641	3.5641	6.92567	3.5641	3.5641	3.5641	3.5641	chr1	243433406	243471479	+		novel	NM_006642	SDCCAG8	exonic	862
chr1:243433407-243507633+	0	0	0	0	4	2	0	3.5641	3.5641	3.5641	3.5641	7.41996	6.8751	3.5641	chr1	243433406	243507633	+		novel	NM_006642	SDCCAG8	exonic	1406
chr1:243456393-243507633+	5	0	0	0	0	2	0	8.64982	3.5641	3.5641	3.5641	3.5641	6.8751	3.5641	chr1	243456392	243507633	+		novel	NM_006642	SDCCAG8	exonic	927
chr1:243456393-243542165+	0	0	3	0	0	0	0	3.5641	3.5641	6.92567	3.5641	3.5641	3.5641	3.5641	chr1	243456392	243542165	+	hsa_circ_0017235	circBase	NM_006642	SDCCAG8	exonic	1070
chr1:243468015-243493994+	7	0	0	0	0	0	0	9.12306	3.5641	3.5641	3.5641	3.5641	3.5641	3.5641	chr1	243468014	243493994	+		Guojunjie2014	NM_006642	SDCCAG8	exonic	546
chr1:243468015-243507633+	0	0	4	0	2	0	2	3.5641	3.5641	7.30518	3.5641	6.51632	3.5641	7.14284	chr1	243468014	243507633	+	hsa_circ_0001992	circBase	NM_006642	SDCCAG8	exonic	798
chr1:243468015-243542165+	0	0	0	0	4	0	0	3.5641	3.5641	3.5641	3.5641	7.41996	3.5641	3.5641	chr1	243468014	243542165	+	hsa_circ_0017237	circBase	NM_006642	SDCCAG8	exonic	941
chr1:243480057-243542165+	0	0	0	0	0	1	0	3.5641	3.5641	3.5641	3.5641	3.5641	6.0136	3.5641	chr1	243480056	243542165	+	hsa_circ_0017239	circBase	NM_006642	SDCCAG8	exonic	687
chr1:243493842-243507633+	0	0	4	1	0	0	1	3.5641	3.5641	7.30518	5.92196	3.5641	3.5641	6.2588	chr1	243493841	243507633	+		novel	NM_006642	SDCCAG8	exonic	405
chr1:243579004-243589860+	0	4	8	4	0	0	2	3.5641	7.57394	8.2502	7.69374	3.5641	3.5641	7.14284	chr1	243579003	243589860	+	hsa_circ_0017241	circBase	NM_006642	SDCCAG8	exonic	369
chr1:243675626-243736350-	0	9	4	4	0	1	2	3.5641	8.69323	7.30518	7.69374	3.5641	6.0136	7.14284	chr1	243675625	243736350	-	hsa_circ_0002240	circBase	NM_005465	AKT3	exonic	658
chr1:243708812-243727150-	0	0	11	1	0	2	2	3.5641	3.5641	8.69427	5.92196	3.5641	6.8751	7.14284	chr1	243708811	243727150	-		novel	NM_005465	AKT3	exonic	432
chr1:243708812-243736350-	7	16	1	19	5	7	5	9.12306	9.50516	5.59721	9.87509	7.72182	8.5747	8.39044	chr1	243708811	243736350	-	hsa_circ_0000199	circBase	NM_005465	AKT3	exonic	555	epithelial ovarian cancer (EOC), malignant melanoma
chr1:243708812-243778463-	0	2	0	0	5	0	0	3.5641	6.66082	3.5641	3.5641	7.72182	3.5641	3.5641	chr1	243708811	243778463	-		novel	NM_005465	AKT3	exonic	690
chr1:243716031-243801044-	0	0	0	2	0	0	0	3.5641	3.5641	3.5641	6.77389	3.5641	3.5641	3.5641	chr1	243716030	243801044	-		novel	NM_005465	AKT3	exonic	734
chr1:243776973-243801044-	0	4	2	2	0	2	0	3.5641	7.57394	6.40923	6.77389	3.5641	6.8751	3.5641	chr1	243776972	243801044	-	hsa_circ_0006696	circBase	NM_005465	AKT3	exonic	267
chr1:243776973-243828185-	0	2	0	5	0	0	0	3.5641	6.66082	3.5641	7.99909	3.5641	3.5641	3.5641	chr1	243776972	243828185	-	hsa_circ_0017250	circBase	NM_005465	AKT3	exonic	524
chr1:243776973-243859018-	0	7	0	11	4	6	4	3.5641	8.34239	3.5641	9.09974	7.41996	8.35975	8.08117	chr1	243776972	243859018	-	hsa_circ_0017251	circBase	NM_005465	AKT3	exonic	650
chr1:243800913-243859018-	0	1	0	4	0	0	0	3.5641	5.82032	3.5641	7.69374	3.5641	3.5641	3.5641	chr1	243800912	243859018	-		novel	NM_005465	AKT3	exonic	515
chr1:243809195-243859018-	0	0	0	1	0	0	0	3.5641	3.5641	3.5641	5.92196	3.5641	3.5641	3.5641	chr1	243809194	243859018	-		novel	NM_005465	AKT3	exonic	383
chr1:243858893-243905345-	0	0	0	0	0	0	0	3.5641	3.5641	3.5641	3.5641	3.5641	3.5641	3.5641	chr1	243858892	243905345	-		novel	NM_005465	AKT3	sense overlapping	46453
chr1:244572787-244587689-	0	6	0	0	0	0	0	3.5641	8.12874	3.5641	3.5641	3.5641	3.5641	3.5641	chr1	244572786	244587689	-		novel	NM_001126	ADSS	sense overlapping	14903
chr1:244574589-244595897-	0	0	0	0	0	0	0	3.5641	3.5641	3.5641	3.5641	3.5641	3.5641	3.5641	chr1	244574588	244595897	-		novel	NM_001126	ADSS	exonic	963
chr1:244582062-244595897-	0	0	0	0	0	0	2	3.5641	3.5641	3.5641	3.5641	3.5641	3.5641	7.14284	chr1	244582061	244595897	-		novel	NM_001126	ADSS	exonic	590
chr1:244640843-244662381+	0	0	0	0	0	3	0	3.5641	3.5641	3.5641	3.5641	3.5641	7.41078	3.5641	chr1	244640842	244662381	+		novel	NM_173807	C1orf101	exonic	315
chr1:244715624-244724447+	1	0	2	3	0	4	0	6.48854	3.5641	6.40923	7.30592	3.5641	7.80053	3.5641	chr1	244715623	244724447	+	hsa_circ_0006080	circBase	NM_173807	C1orf101	exonic	971
chr1:245020900-245022676-	0	0	0	0	0	0	0	3.5641	3.5641	3.5641	3.5641	3.5641	3.5641	3.5641	chr1	245020899	245022676	-		novel	NM_004501	HNRNPU	exonic	597
chr1:245152416-245180628+	0	0	0	2	0	0	0	3.5641	3.5641	3.5641	6.77389	3.5641	3.5641	3.5641	chr1	245152415	245180628	+		novel	ENST00000473686	EFCAB2	intronic	28213
chr1:245165423-245180628+	0	0	0	3	0	1	1	3.5641	3.5641	3.5641	7.30592	3.5641	6.0136	6.2588	chr1	245165422	245180628	+	hsa_circ_0008294	circBase	NM_001290327	EFCAB2	exonic	197
chr1:245165423-245185598+	2	0	0	0	0	0	0	7.39025	3.5641	3.5641	3.5641	3.5641	3.5641	3.5641	chr1	245165422	245185598	+	hsa_circ_0006983	circBase	ENST00000473686	EFCAB2	intronic	20176
chr1:245165423-245222760+	1	3	0	0	0	2	0	6.48854	7.18845	3.5641	3.5641	3.5641	6.8751	3.5641	chr1	245165422	245222760	+	hsa_circ_0002426	circBase	NM_001290327	EFCAB2	exonic	270
chr1:245180544-245246990+	0	3	0	0	0	0	1	3.5641	7.18845	3.5641	3.5641	3.5641	3.5641	6.2588	chr1	245180543	245246990	+		novel	NM_032328	EFCAB2	exonic	348
chr1:246078832-246093239-	2	3	0	0	0	0	1	7.39025	7.18845	3.5641	3.5641	3.5641	3.5641	6.2588	chr1	246078831	246093239	-	hsa_circ_0005090	circBase	NM_022743	SMYD3	exonic	282
chr1:246490503-246498776-	0	0	0	2	1	0	0	3.5641	3.5641	3.5641	6.77389	5.69163	3.5641	3.5641	chr1	246490502	246498776	-	hsa_circ_0017306	circBase	NM_022743	SMYD3	exonic	303
chr1:246703992-246714604-	2	0	0	0	1	0	0	7.39025	3.5641	3.5641	3.5641	5.69163	3.5641	3.5641	chr1	246703991	246714604	-		novel	NM_022366	TFB2M	sense overlapping	10613
chr1:246703992-246720023-	0	0	0	2	0	0	0	3.5641	3.5641	3.5641	6.77389	3.5641	3.5641	3.5641	chr1	246703991	246720023	-		novel	NM_022366	TFB2M	sense overlapping	16032
chr1:246704240-246714604-	0	0	0	2	0	0	0	3.5641	3.5641	3.5641	6.77389	3.5641	3.5641	3.5641	chr1	246704239	246714604	-		novel	NM_022366	TFB2M	sense overlapping	10365
chr1:246711847-246720023-	0	0	0	0	0	2	0	3.5641	3.5641	3.5641	3.5641	3.5641	6.8751	3.5641	chr1	246711846	246720023	-	hsa_circ_0017308	circBase	NM_022366	TFB2M	exonic	302
chr1:246754814-246755243+	0	0	0	0	8	2	1	3.5641	3.5641	3.5641	3.5641	8.36926	6.8751	6.2588	chr1	246754813	246755243	+	hsa_circ_0017310	circBase	NM_152609	CNST	exonic	430
chr1:246794661-246795226+	2	0	2	0	0	0	0	7.39025	3.5641	6.40923	3.5641	3.5641	3.5641	3.5641	chr1	246794660	246795226	+		novel	NM_152609	CNST	sense overlapping	566
chr1:246810441-246811339+	0	0	0	0	0	0	0	3.5641	3.5641	3.5641	3.5641	3.5641	3.5641	3.5641	chr1	246810440	246811339	+		novel	NM_152609	CNST	exonic	899
chr1:246810441-246823636+	0	0	0	0	0	0	0	3.5641	3.5641	3.5641	3.5641	3.5641	3.5641	3.5641	chr1	246810440	246823636	+		novel	NM_152609	CNST	exonic	1035
chr1:246829894-246830272+	0	0	0	0	0	0	0	3.5641	3.5641	3.5641	3.5641	3.5641	3.5641	3.5641	chr1	246829893	246830272	+		novel	NM_152609	CNST	sense overlapping	379
chr1:246890194-246903603+	1	0	0	4	0	1	0	6.48854	3.5641	3.5641	7.69374	3.5641	6.0136	3.5641	chr1	246890193	246903603	+		Zhang2014	NM_016002	SCCPDH	exonic	324
chr1:246890194-246907427+	0	0	0	0	0	0	0	3.5641	3.5641	3.5641	3.5641	3.5641	3.5641	3.5641	chr1	246890193	246907427	+		novel	NM_016002	SCCPDH	exonic	374
chr1:246899277-246903603+	0	5	0	0	0	0	1	3.5641	7.87784	3.5641	3.5641	3.5641	3.5641	6.2588	chr1	246899276	246903603	+		novel	NM_016002	SCCPDH	exonic	211
chr1:247012917-247014744-	0	0	0	0	0	1	0	3.5641	3.5641	3.5641	3.5641	3.5641	6.0136	3.5641	chr1	247012916	247014744	-		novel	NM_015446	AHCTF1	exonic	1828
chr1:247016393-247051819-	0	0	2	2	0	0	1	3.5641	3.5641	6.40923	6.77389	3.5641	3.5641	6.2588	chr1	247016392	247051819	-	hsa_circ_0017319	circBase	NM_015446	AHCTF1	exonic	2419
chr1:247024201-247027418-	0	0	0	0	0	2	0	3.5641	3.5641	3.5641	3.5641	3.5641	6.8751	3.5641	chr1	247024200	247027418	-	hsa_circ_0017325	circBase	NM_015446	AHCTF1	exonic	785
chr1:247039339-247040604-	0	0	1	1	2	1	0	3.5641	3.5641	5.59721	5.92196	6.51632	6.0136	3.5641	chr1	247039338	247040604	-	hsa_circ_0006097	circBase	NM_015446	AHCTF1	exonic	428
chr1:247039339-247048982-	0	0	0	0	0	0	0	3.5641	3.5641	3.5641	3.5641	3.5641	3.5641	3.5641	chr1	247039338	247048982	-		novel	NM_015446	AHCTF1	exonic	616
chr1:247076534-247081679-	0	4	2	1	0	3	0	3.5641	7.57394	6.40923	5.92196	3.5641	7.41078	3.5641	chr1	247076533	247081679	-		Zhang2014	NM_015446	AHCTF1	exonic	563
chr1:247302018-247323115-	0	0	0	0	0	2	2	3.5641	3.5641	3.5641	3.5641	3.5641	6.8751	7.14284	chr1	247302017	247323115	-	hsa_circ_0002802	circBase	NM_003431	ZNF124	sense overlapping	21098
chr1:247318868-247323115-	12	0	9	6	13	27	13	9.88786	3.5641	8.41389	8.25096	9.04972	10.4887	9.73732	chr1	247318867	247323115	-	hsa_circ_0002922	circBase	NM_003431	ZNF124	sense overlapping	4248
chr1:247318868-247323169-	0	0	0	1	0	0	0	3.5641	3.5641	3.5641	5.92196	3.5641	3.5641	3.5641	chr1	247318867	247323169	-		novel	NM_003431	ZNF124	sense overlapping	4302
chr1:247319708-247323115+	0	0	0	0	0	0	0	3.5641	3.5641	3.5641	3.5641	3.5641	3.5641	3.5641	chr1	247319707	247323115	+		novel	NM_003431	ZNF124	antisense	3408
chr1:247319708-247323115-	1	7	8	32	13	22	15	6.48854	8.34239	8.2502	10.6198	9.04972	10.1959	9.9411	chr1	247319707	247323115	-		Guojunjie2014	NM_003431	ZNF124	sense overlapping	3408
chr1:247320302-247323115-	0	0	0	3	0	0	4	3.5641	3.5641	3.5641	7.30592	3.5641	3.5641	8.08117	chr1	247320301	247323115	-	hsa_circ_0005667	circBase	NM_003431	ZNF124	sense overlapping	2814
chr1:247322308-247323115-	2	0	0	1	0	4	1	7.39025	3.5641	3.5641	5.92196	3.5641	7.80053	6.2588	chr1	247322307	247323115	-	hsa_circ_0017348	circBase	NM_003431	ZNF124	exonic	188
chr10:225934-267296+	0	0	0	5	6	1	0	3.5641	3.5641	3.5641	7.99909	7.97132	6.0136	3.5641	chr10	225933	267296	+	hsa_circ_0008225	circBase	NM_006624	ZMYND11	exonic	457
chr10:225934-295028+	0	6	0	0	0	1	1	3.5641	8.12874	3.5641	3.5641	3.5641	6.0136	6.2588	chr10	225933	295028	+		Zhang2014	NM_006624	ZMYND11	exonic	1705
chr10:412215-430086-	0	0	0	0	0	3	0	3.5641	3.5641	3.5641	3.5641	3.5641	7.41078	3.5641	chr10	412214	430086	-	hsa_circ_0002042	circBase	NM_014974	DIP2C	exonic	512
chr10:518379-532470-	1	0	0	0	3	0	1	6.48854	3.5641	3.5641	3.5641	7.03776	3.5641	6.2588	chr10	518378	532470	-	hsa_circ_0008655	circBase	NM_014974	DIP2C	exonic	183
chr10:530721-532470-	0	0	0	3	0	0	2	3.5641	3.5641	3.5641	7.30592	3.5641	3.5641	7.14284	chr10	530720	532470	-	hsa_circ_0003023	circBase	ENST00000423550	DIP2C	exonic	240
chr10:875325-890995-	0	3	5	2	0	0	0	3.5641	7.18845	7.60537	6.77389	3.5641	3.5641	3.5641	chr10	875324	890995	-		novel	NM_015155	LARP4B	exonic	695
chr10:876807-910210-	0	0	0	0	0	0	0	3.5641	3.5641	3.5641	3.5641	3.5641	3.5641	3.5641	chr10	876806	910210	-	hsa_circ_0017408	circBase	NM_015155	LARP4B	exonic	720
chr10:882343-910210-	0	0	0	0	0	0	2	3.5641	3.5641	3.5641	3.5641	3.5641	3.5641	7.14284	chr10	882342	910210	-		novel	NM_015155	LARP4B	exonic	609
chr10:882343-931700-	0	0	0	0	0	1	0	3.5641	3.5641	3.5641	3.5641	3.5641	6.0136	3.5641	chr10	882342	931700	-		novel	NM_015155	LARP4B	exonic	789
chr10:1102288-1118233+	0	2	0	0	0	0	0	3.5641	6.66082	3.5641	3.5641	3.5641	3.5641	3.5641	chr10	1102287	1118233	+		Guojunjie2014	NM_014023	WDR37	sense overlapping	15946
chr10:1118056-1132297+	2	0	0	0	0	2	0	7.39025	3.5641	3.5641	3.5641	3.5641	6.8751	3.5641	chr10	1118055	1132297	+	hsa_circ_0017439	circBase	NM_014023	WDR37	exonic	644
chr10:1118056-1142186+	0	0	0	0	1	1	0	3.5641	3.5641	3.5641	3.5641	5.69163	6.0136	3.5641	chr10	1118055	1142186	+	hsa_circ_0000205	circBase	NM_014023	WDR37	exonic	766
chr10:1125951-1126416+	0	0	0	0	0	1	0	3.5641	3.5641	3.5641	3.5641	3.5641	6.0136	3.5641	chr10	1125950	1126416	+	hsa_circ_0004277	circBase	NM_014023	WDR37	exonic	161
chr10:1130343-1151207+	0	0	0	0	10	0	0	3.5641	3.5641	3.5641	3.5641	8.68083	3.5641	3.5641	chr10	1130342	1151207	+	hsa_circ_0007796	circBase	NM_014023	WDR37	exonic	707
chr10:1139392-1170964+	0	2	0	0	0	0	0	3.5641	6.66082	3.5641	3.5641	3.5641	3.5641	3.5641	chr10	1139391	1170964	+		novel	NM_014023	WDR37	exonic	749
chr10:1170158-1170964+	0	0	0	0	0	0	0	3.5641	3.5641	3.5641	3.5641	3.5641	3.5641	3.5641	chr10	1170157	1170964	+	hsa_circ_0017469	circBase	NM_014023	WDR37	exonic	250
chr10:3160974-3162236+	0	0	0	0	4	0	1	3.5641	3.5641	3.5641	3.5641	7.41996	3.5641	6.2588	chr10	3160973	3162236	+	hsa_circ_0006608	circBase	NM_002627	PFKP	exonic	241
chr10:3201106-3202522-	2	0	4	0	0	0	0	7.39025	3.5641	7.30518	3.5641	3.5641	3.5641	3.5641	chr10	3201105	3202522	-	hsa_circ_0017510	circBase	NM_014889	PITRM1	exonic	345
chr10:4122991-4123319+	0	0	0	0	0	0	0	3.5641	3.5641	3.5641	3.5641	3.5641	3.5641	3.5641	chr10	4122990	4123319	+		novel	ENST00000455199	RP11-433J20.1	intronic	329
chr10:4872867-4879773+	0	2	0	0	0	0	0	3.5641	6.66082	3.5641	3.5641	3.5641	3.5641	3.5641	chr10	4872866	4879773	+		novel	NR_073125	AKR1E2	exonic	543
chr10:4872867-4884696+	0	0	0	2	0	0	0	3.5641	3.5641	3.5641	6.77389	3.5641	3.5641	3.5641	chr10	4872866	4884696	+	hsa_circ_0017521	circBase	NR_073125	AKR1E2	exonic	798
chr10:4872867-4889422+	2	0	0	0	0	0	0	7.39025	3.5641	3.5641	3.5641	3.5641	3.5641	3.5641	chr10	4872866	4889422	+	hsa_circ_0017522	circBase	NM_001040177	AKR1E2	exonic	881
chr10:4872867-4889491+	0	3	1	2	0	1	1	3.5641	7.18845	5.59721	6.77389	3.5641	6.0136	6.2588	chr10	4872866	4889491	+	hsa_circ_0017523	circBase	NR_073125	AKR1E2	exonic	950
chr10:4872867-4889852+	0	0	3	0	5	0	0	3.5641	3.5641	6.92567	3.5641	7.72182	3.5641	3.5641	chr10	4872866	4889852	+		novel	NR_073125	AKR1E2	sense overlapping	16986
chr10:4872867-4932115+	0	0	1	0	0	0	1	3.5641	3.5641	5.59721	3.5641	3.5641	3.5641	6.2588	chr10	4872866	4932115	+		Guojunjie2014	NR_073125	AKR1E2	sense overlapping	59249
chr10:4872867-4950612+	0	0	2	2	3	4	0	3.5641	3.5641	6.40923	6.77389	7.03776	7.80053	3.5641	chr10	4872866	4950612	+		Guojunjie2014	NR_073125	AKR1E2	sense overlapping	77746
chr10:4950543-4975522+	0	11	0	3	1	1	0	3.5641	8.97522	3.5641	7.30592	5.69163	6.0136	3.5641	chr10	4950542	4975522	+	hsa_circ_0017527	circBase	uc001iho.3	AKR1C1	exonic	238
chr10:5751493-5754881+	1	4	0	1	0	0	1	6.48854	7.57394	3.5641	5.92196	3.5641	3.5641	6.2588	chr10	5751492	5754881	+	hsa_circ_0002118	circBase	ENST00000473789	FAM208B	exonic	230
chr10:5751493-5756170+	0	0	3	1	0	0	0	3.5641	3.5641	6.92567	5.92196	3.5641	3.5641	3.5641	chr10	5751492	5756170	+	hsa_circ_0003755	circBase	NM_017782	FAM208B	sense overlapping	4678
chr10:5751493-5759713+	0	0	2	0	0	2	0	3.5641	3.5641	6.40923	3.5641	3.5641	6.8751	3.5641	chr10	5751492	5759713	+		novel	NM_017782	FAM208B	sense overlapping	8221
chr10:5751493-5769086+	1	5	0	0	0	0	0	6.48854	7.87784	3.5641	3.5641	3.5641	3.5641	3.5641	chr10	5751492	5769086	+		novel	NM_017782	FAM208B	sense overlapping	17594
chr10:5754357-5756170+	0	0	0	0	0	0	0	3.5641	3.5641	3.5641	3.5641	3.5641	3.5641	3.5641	chr10	5754356	5756170	+		novel	ENST00000463468	FAM208B	exonic	315
chr10:5754357-5791990+	0	0	0	0	0	0	0	3.5641	3.5641	3.5641	3.5641	3.5641	3.5641	3.5641	chr10	5754356	5791990	+		novel	NM_017782	FAM208B	sense overlapping	37634
chr10:5754786-5777509+	0	0	0	2	0	0	0	3.5641	3.5641	3.5641	6.77389	3.5641	3.5641	3.5641	chr10	5754785	5777509	+		novel	NM_017782	FAM208B	exonic	1734
chr10:5762507-5769086+	0	0	0	2	0	8	0	3.5641	3.5641	3.5641	6.77389	3.5641	8.76174	3.5641	chr10	5762506	5769086	+		novel	NM_017782	FAM208B	exonic	586
chr10:5772450-5773166+	0	0	0	0	0	2	0	3.5641	3.5641	3.5641	3.5641	3.5641	6.8751	3.5641	chr10	5772449	5773166	+		novel	NM_017782	FAM208B	exonic	717
chr10:5798576-5803434+	0	0	0	0	0	0	0	3.5641	3.5641	3.5641	3.5641	3.5641	3.5641	3.5641	chr10	5798575	5803434	+		novel	NM_017782	FAM208B	exonic	568
chr10:5810176-5842668-	0	0	3	0	0	0	0	3.5641	3.5641	6.92567	3.5641	3.5641	3.5641	3.5641	chr10	5810175	5842668	-		Guojunjie2014	NM_001494	GDI2	exonic	946
chr10:5815805-5842668-	0	5	0	6	1	0	4	3.5641	7.87784	3.5641	8.25096	5.69163	3.5641	8.08117	chr10	5815804	5842668	-	hsa_circ_0017586	circBase	NM_001494	GDI2	exonic	774
chr10:5827105-5842668-	5	0	2	1	0	5	1	8.64982	3.5641	6.40923	5.92196	3.5641	8.10707	6.2588	chr10	5827104	5842668	-	hsa_circ_0005379	circBase	NM_001494	GDI2	exonic	674
chr10:5827815-5842668-	0	0	0	0	0	0	1	3.5641	3.5641	3.5641	3.5641	3.5641	3.5641	6.2588	chr10	5827814	5842668	-	hsa_circ_0003351	circBase	NM_001494	GDI2	exonic	542
chr10:5836848-5842668-	2	7	4	6	14	12	5	7.39025	8.34239	7.30518	8.25096	9.15433	9.33354	8.39044	chr10	5836847	5842668	-	hsa_circ_0002665	circBase	NM_001494	GDI2	exonic	343
chr10:5838188-5842668-	0	0	0	0	0	0	0	3.5641	3.5641	3.5641	3.5641	3.5641	3.5641	3.5641	chr10	5838187	5842668	-		novel	NM_001494	GDI2	sense overlapping	4481
chr10:5838726-5842668-	0	0	0	0	4	0	0	3.5641	3.5641	3.5641	3.5641	7.41996	3.5641	3.5641	chr10	5838725	5842668	-	hsa_circ_0002478	circBase	NM_001494	GDI2	exonic	208
chr10:5950888-5951257+	0	2	0	0	0	0	0	3.5641	6.66082	3.5641	3.5641	3.5641	3.5641	3.5641	chr10	5950887	5951257	+	hsa_circ_0017599	circBase	NM_032807	FBXO18	exonic	267
chr10:5967330-5969504+	0	3	0	0	0	0	0	3.5641	7.18845	3.5641	3.5641	3.5641	3.5641	3.5641	chr10	5967329	5969504	+		novel	NM_032807	FBXO18	exonic	233
chr10:6001717-6002530-	0	0	0	1	1	0	0	3.5641	3.5641	3.5641	5.92196	5.69163	3.5641	3.5641	chr10	6001716	6002530	-	hsa_circ_0007403	circBase	NM_002189	IL15RA	exonic	234
chr10:6255586-6257280+	0	0	0	0	2	0	0	3.5641	3.5641	3.5641	3.5641	6.51632	3.5641	3.5641	chr10	6255585	6257280	+		novel	NM_004566	PFKFB3	exonic	223
chr10:6470404-6475535+	0	0	0	0	0	0	0	3.5641	3.5641	3.5641	3.5641	3.5641	3.5641	3.5641	chr10	6470403	6475535	+		novel	NM_006257	PRKCQ	antisense	5132
chr10:7230586-7269899-	0	5	0	0	0	0	0	3.5641	7.87784	3.5641	3.5641	3.5641	3.5641	3.5641	chr10	7230585	7269899	-	hsa_circ_0017616	circBase	NM_001018039	SFMBT2	exonic	688
chr10:7262373-7269899-	0	0	0	0	0	0	2	3.5641	3.5641	3.5641	3.5641	3.5641	3.5641	7.14284	chr10	7262372	7269899	-	hsa_circ_0017625	circBase	NM_001018039	SFMBT2	exonic	210
chr10:7262373-7327916-	0	1	0	2	7	1	0	3.5641	5.82032	3.5641	6.77389	8.18397	6.0136	3.5641	chr10	7262372	7327916	-	hsa_circ_0017628	circBase	NM_001018039	SFMBT2	exonic	894
chr10:7269817-7327916-	0	0	4	0	0	0	2	3.5641	3.5641	7.30518	3.5641	3.5641	3.5641	7.14284	chr10	7269816	7327916	-	hsa_circ_0017632	circBase	NM_001018039	SFMBT2	exonic	767
chr10:7285520-7327916-	1	0	6	5	2	4	2	6.48854	3.5641	7.85372	7.99909	6.51632	7.80053	7.14284	chr10	7285519	7327916	-	hsa_circ_0017636	circBase	NM_001018039	SFMBT2	exonic	684
chr10:7318854-7327916-	5	4	19	11	6	7	8	8.64982	7.57394	9.46531	9.09974	7.97132	8.5747	9.04932	chr10	7318853	7327916	-	hsa_circ_0000211	circBase	NM_001018039	SFMBT2	exonic	434
chr10:7405840-7423911-	0	2	0	0	0	0	0	3.5641	6.66082	3.5641	3.5641	3.5641	3.5641	3.5641	chr10	7405839	7423911	-	hsa_circ_0000212	circBase	NM_001018039	SFMBT2	sense overlapping	18072	B-cell chronic lymphocytic leukemia, Cerebellar neurodegeneration, Hodgkin's lymphoma, Intrahepatic cholangiocarcinoma (ICC), acute lymphoblastic leukemia (ALL), acute myeloid leukemia (AML), acute promyelocytic leukemia (APL), adrenocortical carcinoma, autism spectrum disorder (ASD), bladder cancer, breast cancer, cardiac hypertrophy, cervical cancer, chronic lymphocytic leukemia (CLL), chronic …
chr10:7409611-7412337-	0	0	0	0	0	0	0	3.5641	3.5641	3.5641	3.5641	3.5641	3.5641	3.5641	chr10	7409610	7412337	-	hsa_circ_0017647	circBase	NM_001018039	SFMBT2	exonic	336
chr10:7409611-7423911-	0	0	0	0	3	1	0	3.5641	3.5641	3.5641	3.5641	7.03776	6.0136	3.5641	chr10	7409610	7423911	-	hsa_circ_0017648	circBase	NM_001018039	SFMBT2	exonic	487
chr10:7657945-7697638-	0	0	0	0	2	0	1	3.5641	3.5641	3.5641	3.5641	6.51632	3.5641	6.2588	chr10	7657944	7697638	-	hsa_circ_0017650	circBase	NM_030569	ITIH5	exonic	849
chr10:7838084-7839141+	0	0	1	0	0	2	0	3.5641	3.5641	5.59721	3.5641	3.5641	6.8751	3.5641	chr10	7838083	7839141	+	hsa_circ_0017668	circBase	NM_005174	ATP5C1	exonic	167
chr10:7838084-7844817+	0	4	0	0	0	0	0	3.5641	7.57394	3.5641	3.5641	3.5641	3.5641	3.5641	chr10	7838083	7844817	+	hsa_circ_0017670	circBase	NM_005174	ATP5C1	exonic	834
chr10:7839010-7844817+	2	12	12	47	1	18	11	7.39025	9.09793	8.81636	11.1709	5.69163	9.90966	9.49994	chr10	7839009	7844817	+	hsa_circ_0007292	circBase	NM_005174	ATP5C1	exonic	799
chr10:7840953-7844817+	0	2	0	1	0	0	1	3.5641	6.66082	3.5641	5.92196	3.5641	3.5641	6.2588	chr10	7840952	7844817	+	hsa_circ_0017673	circBase	NM_005174	ATP5C1	exonic	667
chr10:8222894-8223643+	0	0	0	0	2	0	0	3.5641	3.5641	3.5641	3.5641	6.51632	3.5641	3.5641	chr10	8222893	8223643	+		novel			intergenic	750
chr10:11207449-11259470+	0	0	0	0	0	0	0	3.5641	3.5641	3.5641	3.5641	3.5641	3.5641	3.5641	chr10	11207448	11259470	+		novel	NM_006561	CELF2	exonic	280
chr10:11330381-11356233+	0	5	0	0	0	0	0	3.5641	7.87784	3.5641	3.5641	3.5641	3.5641	3.5641	chr10	11330380	11356233	+		novel	NM_001083591	CELF2	exonic	267
chr10:11523769-11527910-	0	0	4	0	0	0	1	3.5641	3.5641	7.30518	3.5641	3.5641	3.5641	6.2588	chr10	11523768	11527910	-	hsa_circ_0017683	circBase	NM_014688	USP6NL	exonic	414
chr10:11876281-11876449+	0	0	0	0	6	1	0	3.5641	3.5641	3.5641	3.5641	7.97132	6.0136	3.5641	chr10	11876280	11876449	+		novel	ENST00000277570	PROSER2	intronic	169
chr10:11971864-11994248-	0	0	3	0	0	0	1	3.5641	3.5641	6.92567	3.5641	3.5641	3.5641	6.2588	chr10	11971863	11994248	-		novel	NM_015542	UPF2	exonic	959
chr10:11984664-11994248-	0	0	0	0	0	2	0	3.5641	3.5641	3.5641	3.5641	3.5641	6.8751	3.5641	chr10	11984663	11994248	-		novel	NM_015542	UPF2	exonic	528
chr10:11994065-12001355-	0	0	0	0	0	1	3	3.5641	3.5641	3.5641	3.5641	3.5641	6.0136	7.68699	chr10	11994064	12001355	-	hsa_circ_0017708	circBase	NM_015542	UPF2	exonic	850
chr10:11997231-12006124-	0	0	0	2	2	0	0	3.5641	3.5641	3.5641	6.77389	6.51632	3.5641	3.5641	chr10	11997230	12006124	-	hsa_circ_0017709	circBase	NM_015542	UPF2	exonic	783
chr10:12009340-12056183-	0	0	0	2	0	0	0	3.5641	3.5641	3.5641	6.77389	3.5641	3.5641	3.5641	chr10	12009339	12056183	-	hsa_circ_0017711	circBase	NM_015542	UPF2	exonic	922
chr10:12021056-12056183-	3	4	0	0	0	0	0	7.9409	7.57394	3.5641	3.5641	3.5641	3.5641	3.5641	chr10	12021055	12056183	-	hsa_circ_0017713	circBase	NM_015542	UPF2	exonic	808
chr10:12039671-12046726-	0	0	0	0	0	1	0	3.5641	3.5641	3.5641	3.5641	3.5641	6.0136	3.5641	chr10	12039670	12046726	-	hsa_circ_0007448	circBase	NM_015542	UPF2	exonic	538
chr10:12039671-12056183-	0	0	1	2	0	1	2	3.5641	3.5641	5.59721	6.77389	3.5641	6.0136	7.14284	chr10	12039670	12056183	-	hsa_circ_0000213	circBase	NM_015542	UPF2	exonic	699	asthma, breast cancer, epithelial ovarian cancer (EOC), hepatocellular carcinoma (HCC)
chr10:12041905-12056183-	0	0	0	0	0	0	0	3.5641	3.5641	3.5641	3.5641	3.5641	3.5641	3.5641	chr10	12041904	12056183	-		novel	NM_015542	UPF2	exonic	613
chr10:12056023-12056183-	0	0	0	0	0	0	1	3.5641	3.5641	3.5641	3.5641	3.5641	3.5641	6.2588	chr10	12056022	12056183	-	hsa_circ_0017718	circBase	NM_015542	UPF2	exonic	161
chr10:12123471-12126750+	0	0	2	0	0	0	0	3.5641	3.5641	6.40923	3.5641	3.5641	3.5641	3.5641	chr10	12123470	12126750	+	hsa_circ_0017724	circBase	NM_018706	DHTKD1	exonic	368
chr10:12123471-12133683+	0	10	0	0	0	1	1	3.5641	8.84111	3.5641	3.5641	3.5641	6.0136	6.2588	chr10	12123470	12133683	+	hsa_circ_0003074	circBase	NM_018706	DHTKD1	exonic	1005
chr10:12123471-12136270+	1	1	0	1	0	3	1	6.48854	5.82032	3.5641	5.92196	3.5641	7.41078	6.2588	chr10	12123470	12136270	+	hsa_circ_0004630	circBase	NM_018706	DHTKD1	exonic	1204
chr10:12123471-12143180+	0	0	0	0	0	2	0	3.5641	3.5641	3.5641	3.5641	3.5641	6.8751	3.5641	chr10	12123470	12143180	+	hsa_circ_0017728	circBase	NM_018706	DHTKD1	exonic	1742
chr10:12123471-12159754+	2	0	4	0	0	0	0	7.39025	3.5641	7.30518	3.5641	3.5641	3.5641	3.5641	chr10	12123470	12159754	+		novel	NM_018706	DHTKD1	exonic	2248
chr10:12123471-12162266+	0	5	0	1	0	2	1	3.5641	7.87784	3.5641	5.92196	3.5641	6.8751	6.2588	chr10	12123470	12162266	+	hsa_circ_0007813	circBase	NM_018706	DHTKD1	exonic	2504
chr10:12126539-12150014+	0	3	0	0	0	0	0	3.5641	7.18845	3.5641	3.5641	3.5641	3.5641	3.5641	chr10	12126538	12150014	+		novel	NM_018706	DHTKD1	exonic	1844
chr10:12136072-12162266+	0	0	3	1	0	1	2	3.5641	3.5641	6.92567	5.92196	3.5641	6.0136	7.14284	chr10	12136071	12162266	+	hsa_circ_0008826	circBase	NM_018706	DHTKD1	exonic	1499
chr10:12154899-12162266+	0	0	4	0	0	0	0	3.5641	3.5641	7.30518	3.5641	3.5641	3.5641	3.5641	chr10	12154898	12162266	+		novel	NM_018706	DHTKD1	exonic	504
chr10:12159672-12162266+	1	0	0	0	9	2	0	6.48854	3.5641	3.5641	3.5641	8.53344	6.8751	3.5641	chr10	12159671	12162266	+		Zhang2014	NM_018706	DHTKD1	exonic	339
chr10:12160748-12185194+	0	0	0	0	0	0	0	3.5641	3.5641	3.5641	3.5641	3.5641	3.5641	3.5641	chr10	12160747	12185194	+		novel	NM_018144	SEC61A2	sense overlapping	24447
chr10:12185116-12191960+	0	0	0	0	0	0	0	3.5641	3.5641	3.5641	3.5641	3.5641	3.5641	3.5641	chr10	12185115	12191960	+		novel	NM_018144	SEC61A2	exonic	321
chr10:12257739-12280484+	0	0	0	2	0	0	1	3.5641	3.5641	3.5641	6.77389	3.5641	3.5641	6.2588	chr10	12257738	12280484	+		novel	NM_006023	CDC123	exonic	480
chr10:12272947-12280484+	0	0	0	2	0	1	0	3.5641	3.5641	3.5641	6.77389	3.5641	6.0136	3.5641	chr10	12272946	12280484	+		novel	NM_006023	CDC123	exonic	277
chr10:12530136-12595355+	0	0	0	0	8	0	0	3.5641	3.5641	3.5641	3.5641	8.36926	3.5641	3.5641	chr10	12530135	12595355	+		novel	ENST00000487696	CAMK1D	intronic	65220
chr10:12691653-12708809+	0	0	0	0	0	0	0	3.5641	3.5641	3.5641	3.5641	3.5641	3.5641	3.5641	chr10	12691652	12708809	+		novel	NM_020397	CAMK1D	sense overlapping	17157
chr10:12798522-12799396+	0	0	0	0	0	0	2	3.5641	3.5641	3.5641	3.5641	3.5641	3.5641	7.14284	chr10	12798521	12799396	+		novel	ENST00000378845	CAMK1D	intronic	875
chr10:12802947-12811798+	0	0	0	0	0	0	1	3.5641	3.5641	3.5641	3.5641	3.5641	3.5641	6.2588	chr10	12802946	12811798	+		novel	NM_020397	CAMK1D	exonic	266
chr10:12833157-12837537+	0	0	0	0	2	0	0	3.5641	3.5641	3.5641	3.5641	6.51632	3.5641	3.5641	chr10	12833156	12837537	+		novel	NM_020397	CAMK1D	sense overlapping	4381
chr10:13040338-13116100-	0	0	0	0	0	0	0	3.5641	3.5641	3.5641	3.5641	3.5641	3.5641	3.5641	chr10	13040337	13116100	-		novel	NM_001282658	CCDC3	exonic	676
chr10:13165995-13178897+	0	0	0	2	0	0	0	3.5641	3.5641	3.5641	6.77389	3.5641	3.5641	3.5641	chr10	13165994	13178897	+		novel	NM_021980	OPTN	sense overlapping	12903
chr10:13167946-13178897+	0	0	0	1	0	0	2	3.5641	3.5641	3.5641	5.92196	3.5641	3.5641	7.14284	chr10	13167945	13178897	+		novel	NM_021980	OPTN	sense overlapping	10952
chr10:13169745-13178897+	0	4	0	5	4	8	5	3.5641	7.57394	3.5641	7.99909	7.41996	8.76174	8.39044	chr10	13169744	13178897	+	hsa_circ_0007242	circBase	NM_021980	OPTN	sense overlapping	9153
chr10:13214376-13214765+	0	0	0	0	0	0	2	3.5641	3.5641	3.5641	3.5641	3.5641	3.5641	7.14284	chr10	13214375	13214765	+	hsa_circ_0002109	circBase	NM_018518	MCM10	exonic	243
chr10:13322976-13325839-	0	0	0	0	0	0	0	3.5641	3.5641	3.5641	3.5641	3.5641	3.5641	3.5641	chr10	13322975	13325839	-		novel	NM_006214	PHYH	exonic	285
chr10:13322976-13333912-	0	0	0	0	0	0	0	3.5641	3.5641	3.5641	3.5641	3.5641	3.5641	3.5641	chr10	13322975	13333912	-		novel	NM_006214	PHYH	exonic	549
chr10:13322976-13337606-	0	0	0	0	0	2	2	3.5641	3.5641	3.5641	3.5641	3.5641	6.8751	7.14284	chr10	13322975	13337606	-		novel	NM_006214	PHYH	exonic	829
chr10:13522899-13534876-	0	0	6	0	0	0	0	3.5641	3.5641	7.85372	3.5641	3.5641	3.5641	3.5641	chr10	13522898	13534876	-		novel	NM_152751	BEND7	exonic	492
chr10:13534611-13538888-	0	0	8	0	0	0	0	3.5641	3.5641	8.2502	3.5641	3.5641	3.5641	3.5641	chr10	13534610	13538888	-		novel	NM_152751	BEND7	exonic	389
chr10:13534611-13560658-	0	0	4	0	0	0	0	3.5641	3.5641	7.30518	3.5641	3.5641	3.5641	3.5641	chr10	13534610	13560658	-		novel	NM_152751	BEND7	sense overlapping	26048
chr10:13701323-13702553-	0	0	0	2	0	0	0	3.5641	3.5641	3.5641	6.77389	3.5641	3.5641	3.5641	chr10	13701322	13702553	-		novel	NM_018027	FRMD4A	exonic	406
chr10:13701323-13705509-	2	0	0	0	1	4	0	7.39025	3.5641	3.5641	3.5641	5.69163	7.80053	3.5641	chr10	13701322	13705509	-	hsa_circ_0004281	circBase	NM_018027	FRMD4A	exonic	463
chr10:13705453-13717044-	0	0	0	0	0	0	3	3.5641	3.5641	3.5641	3.5641	3.5641	3.5641	7.68699	chr10	13705452	13717044	-	hsa_circ_0004373	circBase	NM_018027	FRMD4A	exonic	543
[truncated: 17,835 more rows]
