# Supplementary material for: Noncoding RNA regulates the expression of Krm1 and Dkk2 to synergistically affect aortic valve lesions
Source: Exp Mol Med. 2024 Jul 1;56(7):1560–73. doi: 10.1038/s12276-024-01256-5 (PMC11297286; doi:10.1038/s12276-024-01256-5)
Supplement: Supplementary file 3 — Supplementary Material 3 [file 12276_2024_1256_MOESM3_ESM.xlsx]

## Sheet: Sheet1
Differentially expressed circRNAs for: CAVD_vs_Non-CAVD Fold Change cut-off: 2.0 P-value cut-off: 0.05 Column A: CircRNAID, the ID of the identified circRNA by DCC. Column B ~ G: edgeR results for differentially expressed circRNAs. Column H ~ N: junction reads, the junction read number of each sample. Column O ~ R: the coordinates of circRNA. Column S: circBaseID, the identifier of circBase (http…
	CAVD_vs_Non-CAVD differentially expressed circRNAs
	P-value, Fold change and Regulation						junction reads							Annotations
CircRNAID	logFC	logCPM	LR	PValue	FDR	regulation	1-CAVD	2-CAVD	3-CAVD	1-NonCAVD	2-NonCAVD	3-NonCAVD	4-NonCAVD	chrom	txStart	txEnd	strand	circBaseID	source	best_transcript	GeneName	Catalog	predicted_sequence_length
chr4:26622235-26668027+	3.30312	7.48806	4.1917	0.0406223	1	up	4	6	0	0	0	0	1	chr4	26622234	26668027	+		novel	NM_018317	TBC1D19	exonic	446
chr5:138979957-138994551+	3.31392	7.63434	4.78783	0.0286616	1	up	1	6	5	0	0	1	0	chr5	138979956	138994551	+	hsa_circ_0005728	circBase	NM_003339	UBE2D2	exonic	280
chr15:90431753-90432372-	2.31604	8.25466	4.83855	0.0278302	1	up	0	11	19	0	0	6	0	chr15	90431752	90432372	-	hsa_circ_0002080	circBase	NM_005829	AP3S2	exonic	204
chr12:70671912-70704797+	3.16741	7.82352	5.60703	0.0178885	1	up	5	2	9	0	1	1	0	chr12	70671911	70704797	+	hsa_circ_0007127	circBase	NM_014515	CNOT2	exonic	266
chr19:5604594-5604947-	2.95158	7.95626	5.79113	0.0161072	1	up	2	20	0	1	0	0	2	chr19	5604593	5604947	-	hsa_circ_0000880	circBase	NM_014649	SAFB2	exonic	263
chr8:92301364-92330608+	5.75445	7.66478	11.732	0.0386497	1	up	4	0	17	0	0	0	0	chr8	92301363	92330608	+		Guojunjie2014	NM_052832	SLC26A7	exonic	449
chr12:1289706-1299218+	3.0852	7.78031	5.2282	0.0222235	1	up	0	17	0	1	0	1	0	chr12	1289705	1299218	+		novel	NM_178039	ERC1	exonic	614
chr10:70152895-70154208-	2.5898	7.77876	3.94003	0.0471498	1	up	2	7	8	2	0	1	0	chr10	70152894	70154208	-	hsa_circ_0000239	circBase	NM_017987	RUFY2	exonic	252
chr2:107446522-107450602-	3.47795	7.35779	4.20696	0.0402585	1	up	4	5	2	1	0	0	0	chr2	107446521	107450602	-	hsa_circ_0055953	circBase	NM_032528	ST6GAL2	exonic	375
chr4:140037803-140060651-	2.7747	8.07872	5.8347	0.0157131	1	up	4	5	17	2	0	1	1	chr4	140037802	140060651	-	hsa_circ_0007710	circBase	ENST00000511184	ELF2	exonic	770
chr18:46889531-46906128-	2.25103	8.44208	5.11743	0.0236867	1	up	11	1	14	1	6	1	0	chr18	46889530	46906128	-	hsa_circ_0000849	circBase	NM_017653	DYM	exonic	301
chr2:9484661-9499018+	3.42218	7.66184	5.24858	0.0219647	1	up	0	4	11	0	0	0	1	chr2	9484660	9499018	+	hsa_circ_0052527	circBase	NM_003887	ASAP2	exonic	612
chr13:49771013-49772710+	3.60139	7.56581	5.35046	0.0207168	1	up	3	7	3	1	0	0	0	chr13	49771012	49772710	+	hsa_circ_0005263	circBase	NM_014923	FNDC3A	exonic	761
chr6:32489682-32549615-	3.67896	7.92422	7.06996	0.00783872	1	up	3	7	4	1	0	0	0	chr6	32489681	32549615	-		novel	NM_002124	HLA-DRB1	sense overlapping	59934
chr10:75830428-75834661+	3.17676	7.47366	3.90455	0.0481555	1	up	2	0	9	0	0	1	0	chr10	75830427	75834661	+	hsa_circ_0018881	circBase	NM_003373	VCL	exonic	544
chr13:96375496-96377506+	2.15785	8.42451	4.71965	0.0298198	1	up	9	10	11	3	0	0	5	chr13	96375495	96377506	+	hsa_circ_0002473	circBase	NM_006260	DNAJC3	exonic	200
chr9:86292642-86293514-	4.03646	8.33072	10.1848	0.00141601	1	up	4	10	4	0	0	1	0	chr9	86292641	86293514	-	hsa_circ_0001865	circBase	NM_013438	UBQLN1	exonic	394
chr2:9490937-9499018+	2.79018	8.01791	5.71765	0.0167952	1	up	3	3	21	2	0	2	0	chr2	9490936	9499018	+	hsa_circ_0006089	circBase	NM_003887	ASAP2	exonic	438
chr17:59996761-60002460-	3.11814	7.70697	5.03566	0.0248306	1	up	3	2	13	0	0	2	0	chr17	59996760	60002460	-	hsa_circ_0007064	circBase	NM_020748	INTS2	exonic	356
chr17:29550462-29554624+	3.0559	7.64154	4.02526	0.0448237	1	up	2	5	2	0	0	1	0	chr17	29550461	29554624	+	hsa_circ_0003586	circBase	NM_000267	NF1	exonic	688
chr17:647676-651272-	3.46098	7.44185	4.46023	0.0346928	1	up	5	0	7	0	0	0	1	chr17	647675	651272	-		Guojunjie2014	NM_015721	GEMIN4	sense overlapping	3597
chr3:157839892-157841780+	-2.60374	8.2944	4.90447	0.0267872	1	down	0	1	2	7	9	7	2	chr3	157839891	157841780	+	hsa_circ_0001355	circBase	NM_016625	RSRC1	exonic	322
chr7:24659671-24708279+	-3.0527	8.02545	5.36325	0.0205654	1	down	0	0	2	7	0	7	7	chr7	24659670	24708279	+		Guojunjie2014	NM_016447	MPP6	exonic	1285
chr6:16326625-16328701-	-3.23092	9.22128	10.7308	0.00105368	1	down	0	2	2	8	9	21	10	chr6	16326624	16328701	-	hsa_circ_0007132	circBase	NM_000332	ATXN1	exonic	2077
chr2:86088304-86090608-	-2.61731	8.11692	4.55096	0.0329003	1	down	1	2	0	2	6	8	10	chr2	86088303	86090608	-	hsa_circ_0055451	circBase	NM_003896	ST3GAL5	exonic	236
chr12:46319925-46322642-	-2.46749	8.19855	4.23038	0.0397066	1	down	1	2	0	2	12	10	2	chr12	46319924	46322642	-	hsa_circ_0025967	circBase	NM_004719	SCAF11	exonic	2718
chr10:96201653-96234540+	-2.38917	8.56097	4.95698	0.0259856	1	down	3	1	0	9	23	1	4	chr10	96201652	96234540	+	hsa_circ_0008874	circBase	NM_015188	TBC1D12	exonic	240
chrY:21749096-21749393+	-6.03062	8.51319	15.1113	0.00172399	1	down	0	0	0	12	0	6	10	chrY	21749095	21749393	+	hsa_circ_0009024	circBase	NR_045128	TXLNGY	exonic	298
chr18:77170403-77171501+	-5.38492	8.15842	10.6801	0.0135877	1	down	0	0	0	1	11	4	4	chr18	77170402	77171501	+	hsa_circ_0048023	circBase	NM_006162	NFATC1	exonic	1099
chr3:196118684-196129890-	-1.39651	11.112	4.36078	0.0367755	1	down	5	18	53	72	76	48	34	chr3	196118683	196129890	-	hsa_circ_0001380	circBase	NM_015562	UBXN7	exonic	247
chr12:26208169-26220646+	-3.07616	7.78309	4.11819	0.0424244	1	down	0	1	0	6	6	2	1	chr12	26208168	26220646	+	hsa_circ_0025638	circBase	NM_007211	RASSF8	exonic	1246
chr14:75513079-75516421-	-3.11137	8.60237	7.89719	0.00495117	1	down	1	2	0	12	8	10	8	chr14	75513078	75516421	-	hsa_circ_0032649	circBase	NM_014381	MLH3	exonic	3343
chr2:37543380-37544322-	-2.30732	9.27344	6.90652	0.0085882	1	down	1	2	7	18	13	18	11	chr2	37543379	37544322	-	hsa_circ_0000992	circBase	ENST00000379066	PRKD3	exonic	943
chr3:47466975-47470160-	-5.2164	7.65017	7.92634	0.0475588	1	down	0	0	0	3	5	6	3	chr3	47466974	47470160	-	hsa_circ_0007291	circBase	NM_012235	SCAP	exonic	785
chr5:40852276-40854198+	-3.91775	8.41867	8.91533	0.00282787	1	down	1	0	0	6	3	13	5	chr5	40852275	40854198	+	hsa_circ_0005895	circBase	ENST00000381677	CARD6	intronic	1923
chr3:47139445-47147610-	-3.27874	8.01845	5.28407	0.0215214	1	down	1	0	0	2	7	3	6	chr3	47139444	47147610	-	hsa_circ_0001290	circBase	NM_014159	SETD2	exonic	427
chr7:129679304-129688984-	-3.02651	7.89881	4.22735	0.0397775	1	down	1	0	0	10	0	3	2	chr7	129679303	129688984	-	hsa_circ_0004364	circBase	NM_016478	ZC3HC1	exonic	347
chr14:55168780-55169298+	-1.90424	9.69695	5.6262	0.0176939	1	down	3	12	2	15	27	28	15	chr14	55168779	55169298	+	hsa_circ_0004846	circBase	NM_015589	SAMD4A	exonic	519
chr6:87920169-87928449+	-1.94284	8.84402	4.1889	0.0406896	1	down	1	2	5	16	3	9	9	chr6	87920168	87928449	+	hsa_circ_0004383	circBase	ENST00000518845	ZNF292	intronic	8281
chr2:144966170-144969146-	-2.54503	8.01421	4.07429	0.0435405	1	down	0	0	3	9	4	5	4	chr2	144966169	144969146	-	hsa_circ_0001072	circBase	NM_024659	GTDC1	exonic	267
chr15:44624186-44673174+	-3.26561	7.96494	5.16149	0.0230931	1	down	0	1	0	3	12	2	1	chr15	44624185	44673174	+		novel	NM_138423	CASC4	exonic	587
chr1:95609447-95639445+	-2.48094	8.8834	6.1797	0.0129224	1	down	2	0	3	16	10	12	2	chr1	95609446	95639445	+	hsa_circ_0005720	circBase	NM_152487	TMEM56	exonic	484
chr11:66407171-66407594+	-4.04737	8.37491	9.40245	0.00216696	1	down	1	0	0	11	9	5	6	chr11	66407170	66407594	+	hsa_circ_0000330	circBase	NM_002896	RBM4	exonic	424
chr7:80418622-80435074-	-3.4014	7.69298	4.66754	0.030738	1	down	0	0	1	4	2	5	5	chr7	80418621	80435074	-	hsa_circ_0002714	circBase	NM_006379	SEMA3C	exonic	816
chr7:24663285-24690331+	-1.86381	9.19145	4.6331	0.0313609	1	down	0	9	3	21	11	9	12	chr7	24663284	24690331	+	hsa_circ_0001685	circBase	NM_016447	MPP6	exonic	653
chr5:127474289-127488497+	-3.38765	7.72094	4.74613	0.0293643	1	down	0	0	1	3	6	5	3	chr5	127474288	127488497	+	hsa_circ_0006034	circBase	NM_001046	SLC12A2	exonic	955
chr7:128655033-128658211-	-2.37607	8.65121	5.53344	0.0186564	1	down	1	0	5	10	6	19	4	chr7	128655032	128658211	-	hsa_circ_0001741	circBase	NM_012470	TNPO3	exonic	432
chr12:93192668-93192862-	-2.54846	8.30841	4.73254	0.0295971	1	down	1	2	0	14	6	6	1	chr12	93192667	93192862	-		Zhang2014	NM_003566	EEA1	exonic	195
chr2:45773871-45780869-	-5.15305	7.74666	8.23653	0.0413681	1	down	0	0	0	5	11	1	1	chr2	45773870	45780869	-	hsa_circ_0005542	circBase	NM_018079	SRBD1	exonic	465
chr11:65198240-65205128+	-3.6746	8.23797	7.31293	0.00684602	1	down	1	0	0	14	0	5	4	chr11	65198239	65205128	+	hsa_circ_0003812	circBase	uc010rog.2	NEAT1	sense overlapping	6889
chr17:81042814-81043199+	-5.4959	7.95127	10.3058	0.0161381	1	down	0	0	0	3	7	8	3	chr17	81042813	81043199	+		Guojunjie2014	NM_001004431	METRNL	exonic	386
chr7:24663282-24708279+	-2.21781	8.43004	4.01968	0.0449724	1	down	1	3	0	6	3	7	9	chr7	24663281	24708279	+		Guojunjie2014	NM_016447	MPP6	sense overlapping	44998
chr2:63206323-63223901+	-2.64117	8.37484	5.21321	0.0224159	1	down	0	2	1	19	0	3	3	chr2	63206322	63223901	+	hsa_circ_0005552	circBase	NM_015252	EHBP1	exonic	751
chr3:114069121-114070725-	-1.80341	10.6376	6.37662	0.0115633	1	down	8	13	14	21	66	60	18	chr3	114069120	114070725	-	hsa_circ_0005332	circBase	NM_015642	ZBTB20	exonic	1605
chr15:59204762-59205895-	-5.64907	8.29781	12.332	0.00632829	1	down	0	0	0	8	5	6	4	chr15	59204761	59205895	-	hsa_circ_0003713	circBase	NM_024755	SLTM	exonic	246
chr3:141811903-141820683-	-5.30305	7.78322	8.86534	0.0311358	1	down	0	0	0	5	9	2	3	chr3	141811902	141820683	-	hsa_circ_0008304	circBase	NM_001178138	TFDP2	exonic	174
chr12:51402259-51404549-	-2.73125	8.20287	5.19813	0.0226113	1	down	0	0	3	2	21	6	0	chr12	51402258	51404549	-	hsa_circ_0008802	circBase	NM_000617	SLC11A2	exonic	221
chr6:101246589-101253756-	-3.83917	8.06593	7.45831	0.00631443	1	down	0	0	1	5	8	2	8	chr6	101246588	101253756	-	hsa_circ_0077495	circBase	NM_006828	ASCC3	exonic	594
chr1:155644801-155649303-	-2.13343	9.10933	5.57693	0.0181986	1	down	1	6	2	18	5	19	8	chr1	155644800	155649303	-	hsa_circ_0003608	circBase	NM_018253	YY1AP1	exonic	390
chr2:227729320-227779067+	-1.95089	9.7065	5.82091	0.0158368	1	down	0	2	14	11	15	29	13	chr2	227729319	227779067	+	hsa_circ_0058495	circBase	NM_032276	RHBDD1	exonic	946
chr1:35846860-35854683+	-2.2852	8.41401	4.27037	0.0387826	1	down	4	0	0	10	8	13	3	chr1	35846859	35854683	+	hsa_circ_0000051	circBase	NM_005095	ZMYM4	exonic	1255
chr9:99220661-99228060+	-3.1486	8.40597	6.75433	0.00935205	1	down	0	0	2	1	9	5	9	chr9	99220660	99228060	+	hsa_circ_0087630	circBase	NM_014282	HABP4	exonic	394
chr19:5047487-5082515+	-3.18555	7.75705	4.31731	0.0377266	1	down	0	1	0	0	4	8	3	chr19	5047486	5082515	+	hsa_circ_0002926	circBase	NM_015015	KDM4B	exonic	486
chr18:56601665-56621031+	-1.61131	9.8629	4.28814	0.0383791	1	down	5	6	10	23	13	23	21	chr18	56601664	56621031	+	hsa_circ_0003423	circBase	NM_018181	ZNF532	exonic	804
chr2:40655613-40657444-	-2.46333	9.27632	7.86324	0.00504498	1	down	2	8	0	12	11	18	29	chr2	40655612	40657444	-	hsa_circ_0000994	circBase	NM_021097	SLC8A1	exonic	1832
chr6:90916288-90981660-	-5.17414	7.68636	7.99482	0.0461189	1	down	0	0	0	5	5	6	1	chr6	90916287	90981660	-	hsa_circ_0001626	circBase	NM_021813	BACH2	exonic	284
chr11:33307959-33309057+	-1.51577	13.02	5.99925	0.014312	1	down	54	74	123	265	147	269	199	chr11	33307958	33309057	+	hsa_circ_0000284	circBase	NM_005734	HIPK3	exonic	1099
chr10:32740520-32762951+	-2.38802	8.2468	4.04024	0.0444276	1	down	1	2	0	3	11	5	5	chr10	32740519	32762951	+		novel	NM_145023	CCDC7	exonic	847
chr21:40578034-40601362-	-5.19724	7.68134	8.03274	0.0453399	1	down	0	0	0	7	4	4	2	chr21	40578033	40601362	-	hsa_circ_0001192	circBase	NM_018963	BRWD1	exonic	1364
chr5:63621013-63626233+	-2.0207	9.90546	6.60626	0.0101621	1	down	5	5	9	23	26	29	22	chr5	63621012	63626233	+		novel	NM_001113561	RNF180	exonic	352
chr1:219366424-219392054+	-1.93446	9.11881	4.68738	0.030385	1	down	3	1	6	28	1	12	8	chr1	219366423	219392054	+	hsa_circ_0004314	circBase	NM_138794	LYPLAL1	sense overlapping	25631
chr11:119155679-119156276+	-2.95918	7.85861	3.94351	0.0470526	1	down	0	0	1	2	3	3	4	chr11	119155678	119156276	+		Zhang2014	NM_005188	CBL	exonic	510
chr17:60087911-60140662-	-3.07845	8.53738	6.78701	0.00918235	1	down	0	2	0	13	0	7	4	chr17	60087910	60140662	-		novel	NM_005121	MED13	exonic	1901
chr22:28290543-28310335-	-3.20027	8.9989	9.27499	0.00232303	1	down	2	0	1	13	17	9	5	chr22	28290542	28310335	-	hsa_circ_0062688	circBase	NM_012399	PITPNB	exonic	436
chr5:134076753-134079742+	-2.93104	8.21093	5.43113	0.0197809	1	down	0	1	1	8	6	5	3	chr5	134076752	134079742	+	hsa_circ_0003154	circBase	NM_001745	CAMLG	exonic	527
chr3:169831148-169840532-	-2.00958	8.81973	4.49294	0.0340351	1	down	0	6	2	27	8	6	1	chr3	169831147	169840532	-	hsa_circ_0006893	circBase	NM_024947	PHC3	exonic	565
chr6:31239010-31324103-	-3.2183	8.67946	8.64254	0.00328403	1	down	3	0	0	2	5	19	17	chr6	31239009	31324103	-		novel	NM_002117	HLA-C	sense overlapping	85094
chr3:123649949-123667979-	-2.65117	8.25131	4.9748	0.0257192	1	down	1	0	2	7	13	4	4	chr3	123649948	123667979	-		Zhang2014	NM_022757	CCDC14	exonic	1426
chr10:111883775-111890244+	-5.04401	7.82334	8.18383	0.0423615	1	down	0	0	0	5	3	5	2	chr10	111883774	111890244	+	hsa_circ_0003357	circBase	NM_001121	ADD3	exonic	589
chr7:32672155-32678977-	-3.20503	7.68956	4.14651	0.0417203	1	down	0	0	1	0	2	9	3	chr7	32672154	32678977	-	hsa_circ_0006010	circBase	NR_036680	DPY19L1P1	exonic	270
chr1:93070864-93101893-	-2.779	8.83646	7.68116	0.00558004	1	down	0	0	5	15	19	10	1	chr1	93070863	93101893	-	hsa_circ_0013167	circBase	NM_005665	EVI5	exonic	678
chr5:80063752-80088663+	-5.57905	8.01523	10.9126	0.0122077	1	down	0	0	0	2	8	7	5	chr5	80063751	80088663	+	hsa_circ_0073177	circBase	NM_002439	MSH3	exonic	759
chr1:48821342-48825442-	-1.62369	10.7722	5.42473	0.0198535	1	down	11	11	24	35	86	44	26	chr1	48821341	48825442	-	hsa_circ_0008202	circBase	NM_019073	SPATA6	exonic	285
chr7:91842509-91855996-	-5.24096	7.98534	9.45051	0.0238637	1	down	0	0	0	1	0	11	4	chr7	91842508	91855996	-	hsa_circ_0081006	circBase	NM_004912	KRIT1	exonic	1036
chr7:66456124-66459328-	-2.68633	8.02816	4.1984	0.0404621	1	down	0	0	2	6	9	4	0	chr7	66456123	66459328	-		novel	NM_016038	SBDS	exonic	496
chr1:160293221-160302347-	-4.96739	8.08104	8.75843	0.0326812	1	down	0	0	0	3	4	3	4	chr1	160293220	160302347	-	hsa_circ_0008661	circBase	NM_004371	COPA	exonic	320
chr4:73950966-73958017-	-1.82035	9.3682	4.62993	0.0314188	1	down	3	3	7	15	2	27	12	chr4	73950965	73958017	-	hsa_circ_0001417	circBase	NM_032217	ANKRD17	exonic	1832
chr13:96409898-96416207+	-3.00616	8.43175	6.9092	0.00857532	1	down	0	0	3	12	7	12	1	chr13	96409897	96416207	+		Zhang2014	NM_006260	DNAJC3	exonic	682
chr19:13135835-13136366+	-3.46438	8.22332	6.43974	0.0111595	1	down	1	0	0	6	3	7	4	chr19	13135834	13136366	+	hsa_circ_0005660	circBase	NM_002501	NFIX	exonic	532
chr5:167915607-167924353+	-2.15335	8.61662	4.50946	0.0337079	1	down	3	1	2	17	11	7	5	chr5	167915606	167924353	+	hsa_circ_0001551	circBase	NM_002887	RARS	exonic	777
chr7:131071879-131084192+	-2.44175	8.12546	3.98354	0.0459469	1	down	0	0	3	5	8	3	5	chr7	131071878	131084192	+	hsa_circ_0001747	circBase	NM_013255	MKLN1	exonic	535
chr20:33954360-33971936-	-2.8416	8.24531	5.7094	0.0168743	1	down	0	0	3	9	10	9	1	chr20	33954359	33971936	-	hsa_circ_0004994	circBase	NM_018244	UQCC1	exonic	335
chr4:54292039-54310270+	-4.99428	7.87316	8.21692	0.0417351	1	down	0	0	0	4	5	5	1	chr4	54292038	54310270	+	hsa_circ_0001413	circBase	NM_030917	FIP1L1	exonic	362
chr5:70888753-70900295+	-3.52873	7.9417	5.94642	0.0147472	1	down	0	1	0	2	11	7	1	chr5	70888752	70900295	+	hsa_circ_0072904	circBase	NM_022132	MCCC2	exonic	495
chr7:24663285-24708279+	-2.02685	9.86295	6.61182	0.0101304	1	down	0	8	11	20	10	33	22	chr7	24663284	24708279	+	hsa_circ_0001686	circBase	NM_016447	MPP6	exonic	1116
chr2:190593386-190609514+	-2.16034	8.41353	4.0076	0.0452956	1	down	1	2	2	4	15	5	7	chr2	190593385	190609514	+	hsa_circ_0005644	circBase	NM_144708	ANKAR	exonic	1026
chr15:72300167-72320134-	-6.21079	8.28209	15.0585	0.00176736	1	down	0	0	0	13	14	5	4	chr15	72300166	72320134	-	hsa_circ_0007266	circBase	NM_006901	MYO9A	exonic	445
chr1:78097535-78107340-	-2.78472	8.06582	4.56181	0.0326925	1	down	0	0	2	2	4	6	6	chr1	78097534	78107340	-		Zhang2014	NM_015534	ZZZ3	exonic	1907
chr6:170852689-170858201-	-3.04179	8.48458	7.24481	0.00711061	1	down	0	0	3	14	16	5	0	chr6	170852688	170858201	-	hsa_circ_0006107	circBase	NM_002793	PSMB1	exonic	320
chr1:16892903-16893846-	-5.11586	7.92674	8.78627	0.0322718	1	down	0	0	0	0	4	5	6	chr1	16892902	16893846	-		novel	uc001ayw.4	NBPF1	exonic	225
chr17:66898854-66904020-	-3.07498	8.59326	7.72351	0.00545064	1	down	0	3	0	29	2	4	1	chr17	66898853	66904020	-		novel	NM_007168	ABCA8	exonic	626
chr4:87967318-87968746+	-1.45524	10.1348	3.8964	0.0483896	1	down	5	7	20	41	26	28	13	chr4	87967317	87968746	+	hsa_circ_0001423	circBase	NM_005935	AFF1	exonic	1021
chr11:68318589-68331900+	-2.19995	8.51053	4.31736	0.0377253	1	down	2	0	3	15	9	6	3	chr11	68318588	68331900	+	hsa_circ_0007660	circBase	NM_018312	PPP6R3	exonic	423
chr1:233313548-233344435-	-3.71327	7.93934	6.5572	0.010446	1	down	0	0	1	2	15	2	4	chr1	233313547	233344435	-	hsa_circ_0001958	circBase	NM_014801	PCNXL2	exonic	582
chr1:167935867-167944253+	-5.39981	7.65629	8.48309	0.0370146	1	down	0	0	0	6	2	9	2	chr1	167935866	167944253	+	hsa_circ_0009109	circBase	NM_018442	DCAF6	exonic	279
chr3:129599152-129599405-	-3.0194	8.3857	6.88374	0.00869835	1	down	0	3	0	12	18	6	1	chr3	129599151	129599405	-		novel	ENST00000426664	TMCC1	intronic	254
chr18:33606863-33613800-	-5.38764	7.89724	9.6327	0.0219608	1	down	0	0	0	2	5	2	9	chr18	33606862	33613800	-	hsa_circ_0000842	circBase	NM_018170	RPRD1A	exonic	638
chr14:61262935-61285565+	-2.71242	8.09308	4.40143	0.0359087	1	down	0	0	2	9	3	4	2	chr14	61262934	61285565	+	hsa_circ_0032116	circBase	NM_002431	MNAT1	exonic	598
chr11:130130751-130131824-	-2.32103	9.98567	8.65701	0.00325806	1	down	1	1	16	30	19	40	13	chr11	130130750	130131824	-	hsa_circ_0002484	circBase	NM_014155	ZBTB44	exonic	1074
chr8:72181975-72246409-	-5.63423	8.18551	11.8492	0.00791783	1	down	0	0	0	9	5	6	3	chr8	72181974	72246409	-		novel	NM_000503	EYA1	exonic	926
chr13:26974590-26975761+	-3.69662	8.20681	7.36952	0.00663387	1	down	0	1	0	6	8	8	1	chr13	26974589	26975761	+	hsa_circ_0003489	circBase	NM_001260	CDK8	exonic	336
chr11:47774468-47776216-	-2.51748	8.11057	3.84593	0.049867	1	down	2	0	0	5	13	4	0	chr11	47774467	47776216	-	hsa_circ_0004075	circBase	NM_015308	FNBP4	exonic	324
chr3:138289160-138291826-	-1.97563	8.77343	4.34665	0.0370818	1	down	2	0	7	17	3	14	9	chr3	138289159	138291826	-	hsa_circ_0003823	circBase	uc003esn.3	CEP70	exonic	522
chr1:247319708-247323115-	-2.1086	9.6056	6.67529	0.00977586	1	down	1	7	8	32	13	22	15	chr1	247319707	247323115	-		Guojunjie2014	NM_003431	ZNF124	sense overlapping	3408
chr18:42529846-42533305+	-1.94684	9.19072	5.08841	0.0240863	1	down	3	3	7	14	11	13	23	chr18	42529845	42533305	+		Zhang2014	NM_015559	SETBP1	exonic	3460
chr2:58311224-58316858+	-3.17515	7.75214	4.26533	0.0388977	1	down	0	0	1	8	0	4	2	chr2	58311223	58316858	+		Zhang2014	NM_006296	VRK2	exonic	407
chr16:30740287-30740893+	-3.71637	8.11318	7.15403	0.00747958	1	down	0	0	1	5	7	8	2	chr16	30740286	30740893	+	hsa_circ_0006127	circBase	NM_006662	SRCAP	exonic	469
chr4:121675708-121732604-	-1.93703	9.84942	6.18954	0.0128508	1	down	0	10	12	35	11	41	9	chr4	121675707	121732604	-	hsa_circ_0005654	circBase	NM_018699	PRDM5	exonic	758
chr6:131276245-131277639-	-1.41122	11.3486	4.56736	0.0325868	1	down	13	21	49	61	111	56	47	chr6	131276244	131277639	-	hsa_circ_0001640	circBase	NM_001431	EPB41L2	exonic	719
chr2:201721405-201721708-	-4.67535	8.51365	13.2706	0.000269595	1	down	0	0	1	17	2	9	12	chr2	201721404	201721708	-	hsa_circ_0004001	circBase	NM_004071	CLK1	exonic	225
chr5:82832826-82838087+	-4.50381	8.50078	12.2482	0.000465709	1	down	0	0	1	7	6	13	10	chr5	82832825	82838087	+	hsa_circ_0073237	circBase	NM_004385	VCAN	exonic	5262
chr10:105197772-105198565+	-2.7612	8.19042	4.75573	0.0292008	1	down	2	0	0	1	8	7	7	chr10	105197771	105198565	+	hsa_circ_0000258	circBase	NM_014976	PDCD11	exonic	180
chrX:147743429-147744289+	-2.77433	8.51927	6.0751	0.0137101	1	down	0	0	3	8	9	5	5	chrX	147743428	147744289	+	hsa_circ_0001947	circBase	NM_002025	AFF2	exonic	861
chr2:54278095-54284497+	-4.09202	8.37457	9.62676	0.00191763	1	down	1	0	0	12	12	5	4	chr2	54278094	54284497	+	hsa_circ_0004462	circBase	ENST00000422521	ACYP2	exonic	215
chr18:56585503-56587865+	-2.9129	8.45908	6.52084	0.0106618	1	down	1	1	1	8	0	11	11	chr18	56585502	56587865	+	hsa_circ_0047814	circBase	NM_018181	ZNF532	exonic	2363
chr12:15834160-15866259-	-2.45826	8.11333	4.04475	0.044309	1	down	0	2	1	2	15	4	3	chr12	15834159	15866259	-		novel	NM_004447	EPS8	sense overlapping	32100
chr16:68155890-68225678+	-5.12642	7.79304	8.32698	0.039716	1	down	0	0	0	6	5	1	4	chr16	68155889	68225678	+	hsa_circ_0039929	circBase	NM_004555	NFATC3	exonic	3003
chr11:46098305-46105853-	-5.1397	7.81316	8.49026	0.0368951	1	down	0	0	0	5	11	2	0	chr11	46098304	46105853	-		novel	NM_016621	PHF21A	exonic	236
chr16:31733947-31734674+	-3.29497	8.11369	5.58962	0.0180672	1	down	1	0	0	6	7	4	2	chr16	31733946	31734674	+	hsa_circ_0007059	circBase	NM_001130913	ZNF720	exonic	223
chr12:111991962-111993723-	-3.83468	7.87317	6.68462	0.00972485	1	down	0	0	1	10	2	3	7	chr12	111991961	111993723	-	hsa_circ_0000439	circBase	NM_002973	ATXN2	exonic	97
chr6:76412361-76412788+	-2.21055	9.41714	6.64988	0.00991624	1	down	2	5	4	8	31	20	10	chr6	76412360	76412788	+	hsa_circ_0001614	circBase	NM_015571	SENP6	exonic	428
chr6:47251674-47254331-	-3.42826	9.13009	11.7833	0.000597638	1	down	1	0	3	24	11	13	10	chr6	47251673	47254331	-	hsa_circ_0001610	circBase	NM_014452	TNFRSF21	exonic	1147
chr20:36685934-36694658+	-3.47465	8.18465	6.39567	0.0114399	1	down	0	1	0	2	3	8	5	chr20	36685933	36694658	+	hsa_circ_0007365	circBase	NM_021215	RPRD1B	exonic	416
chr1:1735858-1749314-	-2.6154	8.15937	4.64625	0.0311214	1	down	0	2	1	6	5	6	7	chr1	1735857	1749314	-	hsa_circ_0009353	circBase	NM_002074	GNB1	exonic	373
chr6:158733083-158735300+	-2.75921	9.41943	9.27063	0.00232857	1	down	3	0	4	22	14	15	14	chr6	158733082	158735300	+		Guojunjie2014	NM_020245	TULP4	sense overlapping	2218
chrY:2821950-2829687+	-7.19769	9.7493	27.7351	4.12795e-06	0.0818654	down	0	0	0	22	0	26	16	chrY	2821949	2829687	+	hsa_circ_0001953	circBase	NM_003411	ZFY	exonic	662
chr10:96005703-96006378+	-5.5693	7.95748	10.614	0.0140074	1	down	0	0	0	2	7	10	3	chr10	96005702	96006378	+	hsa_circ_0019225	circBase	NM_016341	PLCE1	exonic	676
chr1:52981563-52992045-	-4.84427	8.03535	8.189	0.0422629	1	down	0	0	0	3	4	3	3	chr1	52981562	52992045	-	hsa_circ_0012553	circBase	NM_015269	ZCCHC11	exonic	975
chr5:65349234-65350779+	-3.6858	8.10022	7.00252	0.00813952	1	down	0	1	0	3	9	4	6	chr5	65349233	65350779	+	hsa_circ_0072732	circBase	NM_018695	ERBB2IP	exonic	1546
chr7:155457869-155473602+	-5.39496	8.08815	10.4825	0.0148801	1	down	0	0	0	6	8	3	3	chr7	155457868	155473602	+	hsa_circ_0001771	circBase	NM_053043	RBM33	exonic	524
