# Supplementary material for: Noncoding RNA regulates the expression of Krm1 and Dkk2 to synergistically affect aortic valve lesions
Source: Exp Mol Med. 2024 Jul 1;56(7):1560–73. doi: 10.1038/s12276-024-01256-5 (PMC11297286; doi:10.1038/s12276-024-01256-5)
Supplement: Supplementary file 4 — Supplementary Material 4 [file 12276_2024_1256_MOESM4_ESM.zip]

Archive with 1 entries (1 files):
- 12276_2024_1256_MOESM4_ESM.xml
