# Supplementary material for: Noncoding RNA regulates the expression of Krm1 and Dkk2 to synergistically affect aortic valve lesions
Source: Exp Mol Med. 2024 Jul 1;56(7):1560–73. doi: 10.1038/s12276-024-01256-5 (PMC11297286; doi:10.1038/s12276-024-01256-5)
Supplement: Supplementary file 4 — Supplementary Material 4 [file 12276_2024_1256_MOESM4_ESM.zip › 12276_2024_1256_MOESM4_ESM.xml]

## Sheet: Supplementary Material 4
st_rna_id	rna_id	gene_id	diffexp_log2fc_circHIPK3VEC-vs-circHIPK3OE	diffexp_deseq2_qvalue_circHIPK3VEC-vs-circHIPK3OE	diffexp_deseq2_pvalue_circHIPK3VEC-vs-circHIPK3OE
R9606_149904.4	NM_005734.5	10114	13.0137	9.33e-22	1.15e-26
R9606_81414.1	XM_024450198.1	23049	10.8749	3.74e-12	9.17e-17
R9606_103246.1	NM_001318900.1	2746	-26.0426	1.64e-11	6.04e-16
R9606_35467.1	NM_001300808.1	116071	-25.3242	2.62e-11	1.29e-15
R9606_4729.1	NM_001320584.1	54870	-24.8019	4.38e-11	3.09e-15
R9606_47256.1	XM_024448441.1	27122	-24.9174	4.38e-11	3.23e-15
R9606_24970.2	NM_004893.3	9555	-24.6628	4.64e-11	3.99e-15
R9606_136874.1	XM_017004452.1	55654	-24.4471	6.78e-11	6.66e-15
R9606_71013.1	NM_001319075.1	10678	-24.2117	8.19e-11	9.05e-15
R9606_48400.1	NM_001195045.2	10413	-24.2314	8.24e-11	1.01e-14
R9606_410749.1	NM_001367715.1	23367	-24.5257	1.89e-10	2.55e-14
R9606_12211.1	XM_017022638.1	80381	23.4881	4.39e-10	6.46e-14
R9606_117795.1	NM_001282425.1	10672	-11.3028	6.97e-10	1.11e-13
R9606_154002.5	NM_058172.6	118429	23.1845	1.05e-09	1.81e-13
R9606_46164.3	NM_001015051.3	860	-8.72672	1.42e-09	2.62e-13
R9606_135870.2	XM_011527811.2	23025	22.9054	3.58e-09	7.03e-13
R9606_85068.1	NM_001271855.2	11245	-23.6318	4.39e-09	9.17e-13
R9606_45341.1	NM_001278478.2	860	8.67765	4.92e-09	1.09e-12
R9606_112016.1	XM_006717271.1	7248	-23.8653	7.04e-09	1.76e-12
R9606_98705.2	XM_017004332.2	5270	-23.8499	7.04e-09	1.82e-12
R9606_102469.2	NM_201545.2	3964	23.8893	7.04e-09	1.66e-12
R9606_69696.1	XM_011521893.1	646	8.88142	7.96e-09	2.15e-12
R9606_56752.1	XM_017015597.1	11101	-8.2086	9.47e-09	2.67e-12
R9606_137759.1	NM_001324116.1	6675	22.6048	1.13e-08	3.33e-12
R9606_51241.2	XM_017000760.2	23215	-23.51	1.17e-08	3.73e-12
R9606_27889.1	XM_017028352.1	4599	-23.517	1.17e-08	3.67e-12
R9606_147593.2	NM_000617.3	4891	-23.3927	1.27e-08	4.77e-12
R9606_102687.2	XM_005245088.2	27	23.4185	1.27e-08	4.49e-12
R9606_7529.1	NM_001104590.2	91607	-23.3851	1.27e-08	4.85e-12
R9606_99154.1	NM_001282917.2	57148	-23.3876	1.27e-08	4.82e-12
R9606_36956.1	XM_017016187.1	3416	-23.4185	1.27e-08	4.51e-12
R9606_21016.1	NM_001025242.2	3654	-23.2795	1.54e-08	6.04e-12
R9606_19656.2	XM_005257768.2	9043	-23.2036	1.75e-08	7.07e-12
R9606_81234.1	NM_001351369.1	55689	-7.0846	1.92e-08	8e-12
R9606_56969.3	XM_011509645.3	54507	-23.1109	1.99e-08	8.57e-12
R9606_80249.1	XM_017002835.1	93185	-23.0239	2.32e-08	1.03e-11
R9606_82584.1	XM_011541863.1	57685	-22.9658	2.55e-08	1.16e-11
R9606_147638.5	XM_005271257.5	84146	-22.9456	2.58e-08	1.21e-11
R9606_27166.2	NM_001136022.2	4776	8.37456	2.62e-08	1.25e-11
R9606_144658.1	XM_017021465.1	5641	-22.8463	3.01e-08	1.48e-11
R9606_38676.1	NM_201445.1	1606	-8.00549	3.25e-08	1.64e-11
R9606_55650.2	NM_001024629.2	8829	-22.7643	3.39e-08	1.75e-11
R9606_105546.3	NM_001749.4	826	22.7228	3.42e-08	1.89e-11
R9606_412281.2	NM_001374309.2	6812	-22.7396	3.42e-08	1.84e-11
R9606_98678.2	NM_201381.3	5339	22.727	3.42e-08	1.87e-11
R9606_408769.1	NM_001372009.1	57198	-22.715	3.42e-08	1.93e-11
R9606_89116.1	XM_017001785.1	55870	22.6422	3.85e-08	2.22e-11
R9606_38655.4	XM_006717098.4	3371	-8.52496	4e-08	2.36e-11
R9606_138457.3	XM_011527956.3	3337	-22.5242	4.72e-08	2.84e-11
R9606_56488.2	NM_015255.2	23304	-22.4941	4.83e-08	3.03e-11
R9606_42207.2	XM_011536621.2	25831	-22.4936	4.83e-08	3.02e-11
R9606_36890.3	NM_139241.3	121512	-22.3916	5.83e-08	3.72e-11
R9606_101590.1	XM_017015903.1	221037	-22.371	5.96e-08	3.88e-11
R9606_25387.1	XM_005262828.1	2180	-22.3274	6.39e-08	4.24e-11
R9606_65243.1	NM_001319956.1	55182	-22.2825	6.86e-08	4.64e-11
R9606_109576.1	NM_001004358.1	53834	22.2418	7.1e-08	4.97e-11
R9606_104803.3	XM_006715839.3	10371	-22.2563	7.1e-08	4.89e-11
R9606_89970.1	NM_001351776.2	162967	-22.2349	7.16e-08	5.1e-11
R9606_130584.3	NM_016649.3	51575	22.2049	7.39e-08	5.35e-11
R9606_94589.2	XM_017027968.2	57148	-22.1977	7.46e-08	5.49e-11
R9606_84576.3	XM_006711606.3	8934	-22.1843	7.51e-08	5.63e-11
R9606_58031.1	NM_001256486.2	2804	22.1635	7.57e-08	5.77e-11
R9606_15029.1	XM_017004781.1	6711	-22.1433	7.89e-08	6.13e-11
R9606_97848.1	XM_006716442.1	23213	-22.137	7.89e-08	6.2e-11
R9606_118991.1	NM_001278193.2	23193	-22.1274	7.92e-08	6.32e-11
R9606_83448.2	NM_182914.3	23224	-22.1142	8.01e-08	6.49e-11
R9606_411022.1	NM_001374734.1	667	-22.105	8.03e-08	6.61e-11
R9606_28008.2	XM_011541884.2	59269	-22.0558	8.49e-08	7.29e-11
R9606_130361.1	XM_017012733.1	84629	-22.0558	8.49e-08	7.29e-11
R9606_131874.4	XM_006720100.4	253959	-22.0549	8.49e-08	7.3e-11
R9606_98003.1	NM_001271014.2	3895	-22.0468	8.51e-08	7.42e-11
R9606_85376.1	NM_001350221.2	9887	-21.9841	8.75e-08	8.41e-11
R9606_108021.2	XM_006711375.2	51430	-22.0154	8.75e-08	7.9e-11
R9606_132096.1	XM_024453456.1	2803	-22.0055	8.75e-08	8.06e-11
R9606_106426.1	NM_001321267.2	129642	7.63027	8.75e-08	8.41e-11
R9606_97363.1	NM_001128826.2	23413	-21.9756	8.75e-08	8.55e-11
R9606_12697.1	XM_017004780.1	6711	-21.9728	8.75e-08	8.6e-11
R9606_112750.1	XM_017014297.1	152006	-22.0017	8.75e-08	8.12e-11
R9606_64468.5	XM_005260501.5	63916	-21.9794	8.75e-08	8.34e-11
R9606_132027.1	XM_024446896.1	6878	-21.9884	8.75e-08	8.33e-11
R9606_64589.1	XM_017016913.1	9231	-8.5755	8.8e-08	9.22e-11
R9606_24586.3	XM_006720009.3	10979	-21.9402	8.8e-08	9.17e-11
R9606_130378.3	NM_007118.4	7204	-21.9608	8.8e-08	8.81e-11
R9606_128785.1	NM_001127257.2	57181	21.9273	8.8e-08	9.28e-11
R9606_10685.1	NM_001321251.1	81552	-21.9338	8.8e-08	9.29e-11
R9606_125244.3	XM_011515982.3	22976	-21.9402	8.8e-08	9.17e-11
R9606_111203.2	XM_011518048.2	81704	-21.9115	9.09e-08	9.71e-11
R9606_19683.2	XM_017028673.2	23331	-21.8933	9.18e-08	1.01e-10
R9606_152725.2	XM_005260893.2	9762	-21.8891	9.18e-08	1.01e-10
R9606_125896.1	NM_001330626.2	831	-21.8891	9.18e-08	1.01e-10
R9606_67588.4	NM_015401.5	51564	-21.882	9.21e-08	1.03e-10
R9606_73288.3	XM_006712005.3	348654	-21.8663	9.4e-08	1.06e-10
R9606_130308.1	NM_001350021.2	57608	-21.7773	1e-07	1.27e-10
R9606_121965.1	XM_017019353.1	4848	-21.7881	1e-07	1.24e-10
R9606_149752.1	XM_005268371.1	11346	-21.8126	1e-07	1.18e-10
R9606_63925.1	NM_001267047.1	122786	-21.8188	1e-07	1.17e-10
R9606_124110.1	XM_024453212.1	905	-21.8004	1e-07	1.21e-10
R9606_135771.4	XM_006711052.4	9563	-21.8175	1e-07	1.17e-10
R9606_81307.3	XM_011519429.3	22982	-21.7818	1e-07	1.24e-10
R9606_42420.1	XM_024449315.1	10810	-21.7773	1e-07	1.27e-10
R9606_30461.4	XM_005245790.4	23207	21.7931	1e-07	1.21e-10
R9606_120763.1	XM_024449124.1	647135	-21.7964	1e-07	1.22e-10
R9606_118490.2	XM_011516439.2	57541	-21.8219	1e-07	1.16e-10
R9606_94418.3	XM_011545092.3	51111	-21.7347	1.07e-07	1.38e-10
R9606_38241.2	XM_017027870.2	51230	-7.51331	1.07e-07	1.41e-10
R9606_412228.1	NM_001378578.1	3376	-21.7327	1.07e-07	1.37e-10
R9606_127457.1	NM_001193370.2	11083	-21.7112	1.07e-07	1.44e-10
R9606_65686.1	NM_001354678.2	5580	-21.7246	1.07e-07	1.4e-10
R9606_414691.1	NM_001377136.1	5332	-21.7112	1.07e-07	1.44e-10
R9606_28526.1	XM_017024682.1	4628	21.7114	1.07e-07	1.42e-10
R9606_39424.2	NM_001170414.2	9414	-21.7001	1.08e-07	1.47e-10
R9606_46832.1	NM_001313964.1	3337	-21.6874	1.09e-07	1.51e-10
R9606_27439.2	XM_006722845.2	6597	-21.6861	1.09e-07	1.51e-10
R9606_153206.4	XM_005251813.4	22954	-21.6739	1.1e-07	1.55e-10
R9606_64914.1	XM_024452206.1	25777	-21.6769	1.1e-07	1.54e-10
R9606_73678.1	NM_001291230.1	2099	-21.6688	1.1e-07	1.57e-10
R9606_79301.3	NM_198279.3	256643	-21.6601	1.11e-07	1.59e-10
R9606_75297.4	XM_006713197.4	51368	21.6453	1.11e-07	1.61e-10
R9606_73949.1	XM_017020686.1	6049	-21.6497	1.11e-07	1.63e-10
R9606_94426.1	NM_001164771.2	6542	-21.6363	1.12e-07	1.67e-10
R9606_37256.1	NM_001321504.2	151011	-21.6363	1.12e-07	1.67e-10
R9606_91850.2	XM_011540883.2	192670	21.6119	1.13e-07	1.72e-10
R9606_140870.1	NM_001300788.2	54954	-21.6099	1.13e-07	1.76e-10
R9606_75112.4	XM_005250982.4	5339	21.6119	1.13e-07	1.72e-10
R9606_1116.1	NM_001348081.2	10395	-21.6096	1.13e-07	1.76e-10
R9606_413316.1	NM_001377270.1	219844	-21.6004	1.13e-07	1.79e-10
R9606_69328.1	XM_017004558.1	57448	-21.6019	1.13e-07	1.79e-10
R9606_56895.1	NM_001289412.1	84923	-21.6166	1.13e-07	1.73e-10
R9606_412749.1	NM_001372100.1	55031	-21.6019	1.13e-07	1.79e-10
R9606_1853.2	XM_011519065.2	80709	-21.5927	1.14e-07	1.82e-10
R9606_409178.1	NM_001371498.1	3987	-21.5703	1.14e-07	1.9e-10
R9606_94139.2	NM_001177635.2	1605	-21.5782	1.14e-07	1.87e-10
R9606_37929.1	XM_024452075.1	351	21.5727	1.14e-07	1.86e-10
R9606_156873.2	XM_017004535.2	57223	-21.5648	1.14e-07	1.92e-10
R9606_64907.1	XM_024454288.1	23114	-21.5728	1.14e-07	1.89e-10
R9606_85924.1	XM_011534597.1	57222	-21.5669	1.14e-07	1.91e-10
R9606_23276.1	XM_024451836.1	140885	21.5569	1.14e-07	1.91e-10
R9606_413786.1	NM_001368074.1	64864	-21.5588	1.15e-07	1.94e-10
R9606_152140.2	XM_011531005.2	60401	-21.537	1.16e-07	2.03e-10
R9606_410241.1	NM_001371114.1	54502	-21.5444	1.16e-07	2e-10
R9606_111475.1	NM_001349311.1	4735	-21.5405	1.16e-07	2.01e-10
R9606_409436.1	NM_001378026.1	65065	21.5284	1.16e-07	2.02e-10
R9606_110508.1	XM_017007513.1	9276	-21.5292	1.16e-07	2.06e-10
R9606_39169.2	XM_011524704.2	31	-21.5292	1.16e-07	2.06e-10
R9606_78689.1	NM_001258281.1	4436	-21.5117	1.19e-07	2.13e-10
R9606_139944.3	XM_011543291.3	23338	-21.513	1.19e-07	2.12e-10
R9606_48783.1	XM_024448047.1	54536	-21.5055	1.19e-07	2.15e-10
R9606_61601.3	NM_012296.3	9846	21.4921	1.19e-07	2.17e-10
R9606_63680.1	NM_001321315.1	4664	-21.4817	1.2e-07	2.26e-10
R9606_89078.2	XM_011512962.2	55573	-21.4817	1.2e-07	2.26e-10
R9606_152564.1	NM_001330330.2	51747	-21.4817	1.2e-07	2.26e-10
R9606_31232.2	NM_001042444.2	831	-21.4775	1.2e-07	2.28e-10
R9606_142914.2	XM_011534912.2	11278	-21.4785	1.2e-07	2.27e-10
R9606_7080.1	NM_001278357.2	10818	-21.4817	1.2e-07	2.26e-10
R9606_80135.3	XM_005254247.3	23269	-21.4933	1.2e-07	2.21e-10
R9606_57886.1	XM_024448896.1	23012	-21.4676	1.21e-07	2.32e-10
R9606_26892.1	XM_017014296.1	152006	-21.4527	1.23e-07	2.39e-10
R9606_61589.1	XM_024449913.1	3480	-21.4497	1.23e-07	2.4e-10
R9606_124326.2	XM_017012474.2	5782	-21.4497	1.23e-07	2.4e-10
R9606_87431.1	XM_017010091.1	9765	-21.4324	1.24e-07	2.48e-10
R9606_120610.2	NM_181830.3	4771	-21.4369	1.24e-07	2.46e-10
R9606_19595.1	XM_017022585.1	79875	-21.4324	1.24e-07	2.48e-10
R9606_410504.1	NM_001377239.1	57491	-21.4294	1.24e-07	2.5e-10
R9606_119346.1	XM_011541896.1	60672	21.4284	1.24e-07	2.46e-10
R9606_60990.1	XM_017007304.1	83666	-21.4199	1.24e-07	2.55e-10
R9606_134367.1	NM_001202423.1	81627	-21.4199	1.24e-07	2.55e-10
R9606_64883.1	NM_001349682.1	27129	-21.4167	1.24e-07	2.56e-10
R9606_146213.1	XM_017018838.1	144165	-21.416	1.24e-07	2.56e-10
R9606_137386.1	XM_011539424.1	1793	-21.412	1.25e-07	2.58e-10
R9606_153328.1	XM_017015218.1	84641	21.3921	1.26e-07	2.63e-10
R9606_38852.1	XM_017011263.1	7726	21.3832	1.27e-07	2.68e-10
R9606_80117.2	NM_015313.3	23365	21.3832	1.27e-07	2.68e-10
R9606_151874.3	XM_006719805.3	26960	-21.3795	1.28e-07	2.75e-10
R9606_102632.1	NM_001206938.2	9747	-21.3795	1.28e-07	2.75e-10
R9606_153242.3	XM_006719185.3	10138	-21.3795	1.28e-07	2.75e-10
R9606_94620.2	XM_011545581.2	7543	-21.3639	1.31e-07	2.84e-10
R9606_106083.2	XM_011543217.2	166968	21.3506	1.31e-07	2.85e-10
R9606_408519.1	NM_001365825.1	3633	-21.3567	1.32e-07	2.88e-10
R9606_137454.2	NM_001375476.1	7010	-21.3439	1.32e-07	2.95e-10
R9606_23316.3	XM_011510786.3	200576	-21.3439	1.32e-07	2.95e-10
R9606_139395.1	XM_017006193.1	2804	-21.3451	1.32e-07	2.94e-10
R9606_115001.1	NM_001321225.2	10013	21.3294	1.32e-07	2.97e-10
R9606_87220.1	NM_001308225.2	25925	-21.3418	1.32e-07	2.96e-10
R9606_114256.2	XM_017022029.2	23269	-21.329	1.32e-07	3.04e-10
R9606_32731.1	XM_024447655.1	5208	-21.3371	1.32e-07	2.99e-10
R9606_81218.1	XM_011532690.1	200424	-21.329	1.32e-07	3.04e-10
R9606_35454.1	NM_001271972.1	3326	-21.3325	1.32e-07	3.02e-10
R9606_34896.1	XM_024453356.1	1499	-8.04698	1.38e-07	3.2e-10
R9606_36995.2	XM_011522764.2	9727	-21.2884	1.41e-07	3.28e-10
R9606_35456.1	NM_001315537.1	3945	-21.2821	1.42e-07	3.32e-10
R9606_27332.2	XM_011514016.2	26064	-21.2649	1.43e-07	3.44e-10
R9606_122508.1	NM_001321159.2	79828	-21.2599	1.43e-07	3.47e-10
R9606_3490.3	XM_005266507.3	6541	-21.2677	1.43e-07	3.42e-10
R9606_68378.2	XM_006716329.2	286097	-21.2757	1.43e-07	3.36e-10
R9606_26534.1	NM_001207008.1	4301	-21.2651	1.43e-07	3.43e-10
R9606_68445.3	XM_011537855.3	114882	-21.2599	1.43e-07	3.47e-10
R9606_30509.2	XM_011534910.2	11278	-21.2677	1.43e-07	3.42e-10
R9606_152691.2	XM_011534660.2	80315	-21.2677	1.43e-07	3.42e-10
R9606_147519.1	XM_017008313.1	54532	-21.2463	1.46e-07	3.56e-10
R9606_118257.1	XM_017017467.1	254102	-21.2363	1.47e-07	3.63e-10
R9606_65093.2	XM_011512649.2	25890	-21.2363	1.47e-07	3.63e-10
R9606_56407.1	NM_001350981.2	221785	-21.226	1.47e-07	3.71e-10
R9606_63026.1	XM_024448642.1	10207	-21.228	1.47e-07	3.69e-10
R9606_113761.2	XM_017026977.2	5589	-21.2277	1.47e-07	3.69e-10
R9606_17011.1	XM_017001896.1	57568	-21.2277	1.47e-07	3.69e-10
R9606_104595.1	XM_006719217.1	114785	21.2082	1.48e-07	3.75e-10
R9606_154859.1	XM_024454127.1	5530	21.2043	1.48e-07	3.78e-10
R9606_145838.2	XM_005263953.2	4862	-21.1769	1.6e-07	4.07e-10
R9606_122468.2	XM_005249668.2	23080	21.1549	1.62e-07	4.15e-10
R9606_414921.1	NM_001376879.1	23654	21.1512	1.62e-07	4.18e-10
R9606_62722.1	XM_024449523.1	253959	-21.1549	1.63e-07	4.25e-10
R9606_143289.2	XM_011536022.2	58528	-21.1496	1.63e-07	4.3e-10
R9606_25579.1	NM_001330711.1	7690	-21.1516	1.63e-07	4.28e-10
R9606_133819.1	NM_001329430.2	58476	-21.1516	1.63e-07	4.28e-10
R9606_115790.1	NM_001018074.1	2908	21.1202	1.64e-07	4.44e-10
R9606_54824.1	XM_011531832.1	256471	-21.1327	1.64e-07	4.44e-10
R9606_39370.1	NM_001321790.2	868	-21.1366	1.64e-07	4.4e-10
R9606_142566.2	XM_011528362.2	84449	21.1233	1.64e-07	4.41e-10
R9606_57786.2	XM_017011211.2	667	-21.1327	1.64e-07	4.44e-10
R9606_72663.1	NM_001304746.2	54933	-21.1327	1.64e-07	4.44e-10
R9606_129596.2	NM_133477.3	171024	-21.1276	1.65e-07	4.48e-10
R9606_118188.2	XM_005257145.2	2145	-21.1167	1.66e-07	4.57e-10
R9606_56996.2	XM_017021122.2	23405	7.90928	1.66e-07	4.55e-10
R9606_42443.3	XM_005270562.3	1806	-21.1167	1.66e-07	4.57e-10
R9606_93636.2	XM_011538195.2	283349	-21.111	1.67e-07	4.63e-10
R9606_7081.1	NM_001293696.2	10801	21.096	1.67e-07	4.65e-10
R9606_412094.1	NM_001375568.1	54914	-21.1052	1.68e-07	4.68e-10
R9606_120148.1	NM_001348332.1	9320	-21.0945	1.7e-07	4.77e-10
R9606_88794.3	XM_011528692.3	22839	-21.0903	1.71e-07	4.81e-10
R9606_4071.1	NM_001351506.1	4686	-21.0686	1.75e-07	5.02e-10
R9606_79313.1	NM_001317029.2	147686	-21.0686	1.75e-07	5.02e-10
R9606_117241.1	NM_001321314.1	4664	-21.0686	1.75e-07	5.02e-10
R9606_81695.1	NM_001354217.1	23301	-21.0686	1.75e-07	5.02e-10
R9606_85281.1	XM_011545247.1	7536	-21.0686	1.75e-07	5.02e-10
R9606_97924.2	XM_011545195.2	58487	-21.0609	1.76e-07	5.09e-10
R9606_46946.2	XM_011512856.2	4311	21.0479	1.76e-07	5.09e-10
R9606_137406.3	NM_020809.3	57569	-21.054	1.77e-07	5.16e-10
R9606_11307.1	NM_001355036.2	5562	-8.16439	1.79e-07	5.24e-10
R9606_412158.1	NM_001369875.1	9414	21.031	1.79e-07	5.26e-10
R9606_85081.1	NM_001199179.2	27032	21.0186	1.8e-07	5.38e-10
R9606_70170.1	XM_017018044.1	57476	-21.0334	1.8e-07	5.37e-10
R9606_1050.3	XM_006719296.3	23067	21.0232	1.8e-07	5.34e-10
R9606_81284.1	NM_001330655.2	23576	-21.0334	1.8e-07	5.37e-10
R9606_60485.1	NM_001324504.2	387893	-21.0334	1.8e-07	5.37e-10
R9606_139325.3	XM_011535002.3	23047	-21.026	1.8e-07	5.44e-10
R9606_91371.3	NM_018602.3	55466	-21.026	1.8e-07	5.44e-10
R9606_83156.1	XM_024449367.1	4008	-21.0173	1.82e-07	5.53e-10
R9606_31464.1	XM_017014188.1	10444	-21.0074	1.84e-07	5.64e-10
R9606_414490.2	NM_001367173.2	284390	-21.0074	1.84e-07	5.64e-10
R9606_6537.1	XM_005268228.1	9578	-21.0074	1.84e-07	5.64e-10
R9606_50721.3	NM_001031720.3	79807	-21.0007	1.85e-07	5.71e-10
R9606_125051.2	NM_181723.3	286097	-20.9934	1.87e-07	5.79e-10
R9606_130237.4	NM_018151.5	55183	20.975	1.87e-07	5.85e-10
R9606_26891.3	NM_032440.4	84458	20.974	1.87e-07	5.86e-10
R9606_86613.1	NM_001322918.1	163081	-20.9852	1.87e-07	5.89e-10
R9606_117108.4	NM_022781.5	152006	-20.9852	1.87e-07	5.89e-10
R9606_88460.1	XM_024448230.1	84159	-20.9789	1.88e-07	5.96e-10
R9606_48773.2	XM_017002557.2	84614	-20.9789	1.88e-07	5.96e-10
R9606_96335.2	XM_011539765.2	355	-20.9748	1.88e-07	6e-10
R9606_31508.1	XM_017011020.1	55770	-20.9748	1.88e-07	6e-10
R9606_149956.2	NM_001040424.3	63977	20.9514	1.9e-07	6.12e-10
R9606_2790.2	XM_011517131.2	5339	20.9529	1.9e-07	6.1e-10
R9606_93012.1	NM_001322204.1	3717	-20.9595	1.91e-07	6.18e-10
R9606_414061.1	NM_001377486.1	8139	20.936	1.94e-07	6.3e-10
R9606_104748.3	NM_177476.3	66004	20.9347	1.94e-07	6.31e-10
R9606_23941.2	NM_139009.3	3077	-20.9384	1.95e-07	6.44e-10
R9606_27634.1	XM_017001505.1	54482	-20.9384	1.95e-07	6.44e-10
R9606_124632.3	NM_001018009.4	9467	-20.9384	1.95e-07	6.44e-10
R9606_412651.1	NM_001377560.1	1793	20.927	1.95e-07	6.41e-10
R9606_133294.1	XM_024453940.1	23022	20.9103	1.99e-07	6.61e-10
R9606_24072.2	XM_005268617.2	114785	20.8952	2.04e-07	6.8e-10
R9606_414628.1	NM_001369763.1	7576	20.8856	2.07e-07	6.93e-10
R9606_7750.1	XM_024449461.1	11183	20.8712	2.12e-07	7.12e-10
R9606_103828.3	NM_005128.3	9980	20.837	2.25e-07	7.58e-10
R9606_50072.1	NM_001354751.2	7704	20.833	2.26e-07	7.65e-10
R9606_412340.2	NM_001370103.2	10771	20.7853	2.46e-07	8.37e-10
R9606_43677.3	XM_005253593.3	6249	20.7839	2.46e-07	8.38e-10
R9606_154634.1	NM_001195573.1	23405	20.7618	2.56e-07	8.75e-10
R9606_149592.1	NM_001256661.2	8463	20.7542	2.59e-07	8.87e-10
R9606_103646.1	XM_005268849.1	3679	20.7395	2.65e-07	9.13e-10
R9606_83703.1	XM_024447124.1	26260	20.723	2.73e-07	9.41e-10
R9606_411800.2	NM_001362745.2	29803	20.7153	2.74e-07	9.55e-10
R9606_412089.2	NM_001369651.2	6619	20.7153	2.74e-07	9.55e-10
R9606_66057.3	XM_006711497.3	6738	20.7153	2.74e-07	9.55e-10
R9606_75136.1	XM_024446965.1	83992	20.7125	2.74e-07	9.6e-10
R9606_409534.1	NM_001371427.1	1385	20.7084	2.75e-07	9.68e-10
R9606_135859.1	NM_001199184.2	27032	20.6954	2.81e-07	9.92e-10
R9606_28566.2	XM_017000693.2	22887	20.6792	2.89e-07	1.02e-09
R9606_412232.1	NM_001378583.1	3376	20.6296	3.16e-07	1.12e-09
R9606_142577.4	XM_005252475.4	54906	20.615	3.24e-07	1.15e-09
R9606_13607.2	XM_017022700.2	8925	20.6013	3.31e-07	1.18e-09
R9606_122959.4	NM_018640.5	55885	20.5947	3.33e-07	1.2e-09
R9606_115311.1	NM_001184790.1	56288	20.5947	3.33e-07	1.2e-09
R9606_54716.1	NM_001288986.1	10351	20.5851	3.38e-07	1.22e-09
R9606_146938.1	NM_001347828.2	5156	20.5803	3.38e-07	1.23e-09
R9606_144214.2	XM_006710909.2	79932	20.5803	3.38e-07	1.23e-09
R9606_74927.3	NM_181552.4	1523	20.5774	3.39e-07	1.24e-09
R9606_102807.3	XM_005268943.3	51135	20.5633	3.47e-07	1.27e-09
R9606_156975.1	NM_001329402.2	81671	20.5497	3.55e-07	1.3e-09
R9606_130915.1	XM_017029716.1	6197	20.545	3.57e-07	1.31e-09
R9606_42805.1	NM_001292003.1	57563	20.5394	3.59e-07	1.33e-09
R9606_5720.1	NM_001177314.1	22800	20.5144	3.74e-07	1.39e-09
R9606_52572.1	XM_017003292.1	117583	20.5145	3.74e-07	1.39e-09
R9606_104227.1	NM_001244604.2	1808	20.5056	3.79e-07	1.41e-09
R9606_38607.1	NM_001134778.2	5090	20.4959	3.84e-07	1.44e-09
R9606_55078.1	XM_011541745.1	553115	-20.4982	3.84e-07	1.44e-09
R9606_413428.1	NM_001365803.1	121274	20.4892	3.85e-07	1.46e-09
R9606_132217.2	XM_017016068.2	26509	20.4892	3.85e-07	1.46e-09
R9606_46431.2	NM_001035.3	6262	20.4885	3.85e-07	1.46e-09
R9606_50529.1	NM_001352796.2	6867	-6.36156	3.86e-07	1.47e-09
R9606_156750.1	NM_001304939.2	23131	20.4806	3.88e-07	1.48e-09
R9606_100234.1	XM_024447496.1	25792	20.4703	3.94e-07	1.51e-09
R9606_107935.4	NM_017548.5	55573	20.4581	4.02e-07	1.54e-09
R9606_52429.1	XM_024450051.1	79664	20.4523	4.04e-07	1.56e-09
R9606_45751.1	XM_006715708.1	28969	20.4523	4.04e-07	1.56e-09
R9606_118579.1	NM_001318368.2	1024	20.4283	4.19e-07	1.63e-09
R9606_152446.1	NM_001320540.2	80262	-20.4305	4.19e-07	1.64e-09
R9606_73596.1	NM_001324097.2	84656	20.4283	4.19e-07	1.63e-09
R9606_111226.1	NM_001134402.1	284613	20.4149	4.27e-07	1.67e-09
R9606_12339.2	XM_011519430.2	22982	20.4055	4.34e-07	1.7e-09
R9606_16858.1	NM_001362863.1	5297	20.3959	4.4e-07	1.73e-09
R9606_75149.2	XM_011515737.2	10447	20.3834	4.47e-07	1.77e-09
R9606_24102.1	XM_017013307.1	25962	20.3834	4.47e-07	1.77e-09
R9606_97235.1	XM_024449211.1	81566	20.3759	4.52e-07	1.8e-09
R9606_106230.2	NM_145759.2	7188	20.3696	4.55e-07	1.82e-09
R9606_57842.1	NM_001318042.2	114991	20.3696	4.55e-07	1.82e-09
R9606_146810.1	XM_017013643.1	55824	20.3673	4.55e-07	1.83e-09
R9606_33503.1	NM_001301056.2	79805	20.359	4.61e-07	1.86e-09
R9606_74641.2	XM_011532412.2	92597	20.3475	4.69e-07	1.9e-09
R9606_947.2	XM_011516369.2	55112	20.3463	4.69e-07	1.9e-09
R9606_82145.5	XM_005261124.5	5116	20.3397	4.72e-07	1.92e-09
R9606_21264.1	XM_005269499.1	118788	20.3397	4.72e-07	1.92e-09
R9606_44982.3	XM_005273426.3	1960	20.3261	4.83e-07	1.97e-09
R9606_411044.1	NM_001367287.1	5238	20.3029	5.01e-07	2.06e-09
R9606_65577.1	XM_017007182.1	79691	20.3029	5.01e-07	2.06e-09
R9606_156877.3	NM_080597.4	114876	20.3014	5.01e-07	2.07e-09
R9606_56388.2	XM_011514423.2	23113	20.2863	5.13e-07	2.12e-09
R9606_149169.3	XM_006713188.3	51246	20.273	5.25e-07	2.18e-09
R9606_99112.1	XM_024449320.1	144811	-8.52172	5.26e-07	2.19e-09
R9606_98743.2	NM_001348428.2	7707	20.2644	5.3e-07	2.21e-09
R9606_131727.3	NM_001002838.4	65267	20.2614	5.31e-07	2.23e-09
R9606_45521.1	NM_001319126.2	170959	7.1652	5.32e-07	2.23e-09
R9606_150023.2	XM_017025664.2	23253	20.2496	5.4e-07	2.27e-09
R9606_19385.2	XM_005260530.2	6789	20.242	5.46e-07	2.31e-09
R9606_10496.2	XM_011518273.2	157922	20.2307	5.56e-07	2.35e-09
R9606_119884.2	NM_001206796.3	5315	20.2286	5.56e-07	2.36e-09
R9606_28661.1	NM_001319987.1	79890	20.2083	5.76e-07	2.45e-09
R9606_66426.1	NM_001308068.2	84256	20.1878	5.96e-07	2.55e-09
R9606_94402.3	NM_018993.4	54453	20.18	6.03e-07	2.59e-09
R9606_13898.1	XM_017009216.1	206358	20.1739	6.06e-07	2.61e-09
R9606_150417.2	NM_001197318.3	29121	20.1739	6.06e-07	2.61e-09
R9606_152.6	NM_005387.7	4928	20.1451	6.15e-07	2.66e-09
R9606_2441.2	XM_017025593.2	1837	20.16	6.17e-07	2.68e-09
R9606_412164.1	NM_001366940.1	375743	20.16	6.17e-07	2.68e-09
R9606_413334.1	NM_001370221.1	29068	-7.23655	6.19e-07	2.7e-09
R9606_14612.2	XM_017025665.2	23253	20.1384	6.35e-07	2.79e-09
R9606_16823.1	XM_011509247.1	163486	20.1384	6.35e-07	2.79e-09
R9606_5916.1	NM_001100119.2	7517	20.1407	6.35e-07	2.78e-09
R9606_68811.2	XM_017003001.2	9917	-7.75908	6.88e-07	3.05e-09
R9606_40505.1	NM_001256909.2	79901	-20.0749	6.88e-07	3.05e-09
R9606_60663.1	NM_001201429.1	23523	-20.0742	6.88e-07	3.05e-09
R9606_44102.1	NM_001323907.2	126626	7.15963	7.08e-07	3.15e-09
R9606_144963.1	NM_001244960.1	257019	-20.0487	7.18e-07	3.2e-09
R9606_24701.1	NM_001320263.2	26985	7.25188	7.44e-07	3.33e-09
R9606_414401.1	NM_001369571.1	6925	7.34928	8.4e-07	3.77e-09
R9606_34494.3	XM_006718642.3	58487	-8.33126	9.14e-07	4.11e-09
R9606_65565.1	NM_001198681.1	54741	-7.49585	9.51e-07	4.29e-09
R9606_105239.1	NM_001302890.2	781	7.46736	9.83e-07	4.44e-09
R9606_66377.1	NM_001310338.2	92667	-7.23829	1e-06	4.54e-09
R9606_28807.1	XM_017014167.1	10020	19.7275	1.26e-06	5.72e-09
R9606_134998.1	NM_001278163.1	10114	4.103	1.36e-06	6.2e-09
R9606_104466.4	XM_006712092.4	7444	-7.91533	1.52e-06	6.95e-09
R9606_53553.5	NM_152995.5	152518	19.5469	1.71e-06	7.88e-09
R9606_110773.2	XM_011528505.2	11083	19.5469	1.71e-06	7.88e-09
R9606_79572.1	NM_001297598.1	166968	19.4168	2.15e-06	9.88e-09
R9606_90176.3	XM_006722571.3	9063	-7.57492	2.21e-06	1.02e-08
R9606_115239.2	XM_011510784.2	200576	-8.42858	2.38e-06	1.1e-08
R9606_68817.2	XM_005251236.2	444	8.78321	2.66e-06	1.23e-08
R9606_412060.1	NM_001369474.1	4781	7.93333	3.18e-06	1.48e-08
R9606_73839.1	NM_001331070.2	91012	19.1447	3.4e-06	1.59e-08
R9606_54271.1	NM_001348801.2	26137	19.1052	3.63e-06	1.7e-08
R9606_40087.3	XM_005248964.3	23294	7.99611	4.56e-06	2.14e-08
R9606_137286.3	NM_003728.4	8633	18.9536	4.7e-06	2.21e-08
R9606_100726.2	XM_005257953.2	2319	7.40054	4.73e-06	2.23e-08
R9606_130481.1	XM_017005690.1	1294	18.9191	4.96e-06	2.35e-08
R9606_72947.4	NM_004912.4	889	-7.42509	5.17e-06	2.45e-08
R9606_136575.1	NM_001348365.1	143279	7.1869	9.87e-06	4.69e-08
R9606_150645.4	NM_032813.5	84899	-7.74886	1.27e-05	6.05e-08
R9606_12635.3	NM_134470.4	3556	-5.3725	1.51e-05	7.2e-08
R9606_8333.1	NM_001358293.2	80010	6.98679	3.88e-05	1.86e-07
R9606_40548.1	NM_001204300.1	84986	6.52566	4.17e-05	2e-07
R9606_20275.3	NM_015833.4	104	6.48157	4.54e-05	2.18e-07
R9606_409270.2	NM_001365601.2	55660	-7.92664	5.02e-05	2.42e-07
R9606_58305.1	XM_024453358.1	1499	-7.77288	5.51e-05	2.67e-07
R9606_75044.2	NM_020923.3	57683	1.41965	6.25e-05	3.03e-07
R9606_99890.2	NM_001163546.3	11276	-7.54265	8.61e-05	4.19e-07
R9606_134386.2	XM_011530432.2	83999	7.15726	9.29e-05	4.53e-07
R9606_409524.1	NM_001375748.1	10152	-6.7614	0.000104372	5.1e-07
R9606_142638.1	NM_001146116.1	23181	6.93265	0.000141757	6.95e-07
R9606_64163.2	XM_011534331.2	9943	6.75553	0.000143801	7.06e-07
R9606_410376.1	NM_001370979.1	51574	-6.38087	0.000160945	7.93e-07
R9606_9104.3	XM_011515762.3	10922	6.5946	0.000164486	8.12e-07
R9606_106388.1	XM_017009268.1	2324	7.68003	0.000168461	8.34e-07
R9606_87157.4	NM_020819.4	57579	-6.91022	0.000169766	8.42e-07
R9606_414729.1	NM_001377306.1	26013	-6.46864	0.00022391	1.11e-06
R9606_86397.1	NM_001300773.1	9066	-6.49634	0.000233206	1.16e-06
R9606_58687.1	NM_001354157.2	4253	-6.84155	0.000257403	1.29e-06
R9606_19662.2	XM_017005986.2	23122	-5.24636	0.000279597	1.4e-06
R9606_8220.1	NM_001191022.2	10664	-5.63399	0.000335991	1.69e-06
R9606_12221.3	XM_006712260.3	129804	6.69316	0.000353447	1.78e-06
R9606_408773.1	NM_001365048.1	103	-8.01724	0.000362602	1.83e-06
R9606_58944.1	NM_001351400.2	1902	-7.54581	0.000432263	2.19e-06
R9606_17469.1	XM_005267851.1	55812	-7.11361	0.000435271	2.21e-06
R9606_64190.1	XM_024453068.1	7145	-6.37368	0.000482745	2.45e-06
R9606_134537.2	NM_175634.3	862	6.36947	0.000640475	3.26e-06
R9606_68211.1	XM_011525477.1	9267	-6.65225	0.00078898	4.03e-06
R9606_119557.1	XM_011519118.1	84895	-6.22682	0.00090002	4.61e-06
R9606_81928.1	XM_017012182.1	3696	9.98715	0.000927514	4.76e-06
R9606_107737.1	XM_024446081.1	5066	-6.26931	0.000963985	4.96e-06
R9606_95337.1	NM_001261445.2	7296	2.02412	0.00105958	5.47e-06
R9606_51989.1	XM_011519950.1	2132	-11.2414	0.0010801	5.58e-06
R9606_91157.4	NM_002595.5	5128	9.93897	0.00140132	7.27e-06
R9606_24123.1	XM_024451329.1	10781	-6.5253	0.00140132	7.28e-06
R9606_94014.3	NM_033136.4	2246	-7.59742	0.00142349	7.41e-06
R9606_84176.1	NM_001287498.1	84255	-5.99335	0.00147397	7.69e-06
R9606_47676.1	XM_017003002.1	9917	5.94316	0.00152086	7.96e-06
R9606_15587.2	XM_011526660.2	23152	9.90025	0.00161048	8.45e-06
R9606_94831.1	NM_001300852.1	149041	-6.1863	0.00167988	8.83e-06
R9606_144718.2	XM_011527171.2	57716	6.31649	0.00181733	9.57e-06
R9606_83417.1	NM_001324344.2	54925	5.92144	0.00183929	9.71e-06
R9606_414426.1	NM_001369796.1	84939	-6.0544	0.00183929	9.74e-06
R9606_414037.1	NM_001366604.1	113455421	-9.54547	0.00208491	1.11e-05
R9606_104505.2	XM_011543831.2	66036	8.22826	0.00229249	1.22e-05
R9606_13973.1	NM_001317334.2	10425	-6.40079	0.00251274	1.34e-05
R9606_25461.2	XM_017010195.2	10846	9.37628	0.00262642	1.4e-05
R9606_153077.1	XM_011542933.1	57476	5.99124	0.0027647	1.48e-05
R9606_78894.1	NM_001322042.2	79648	-6.11149	0.00281702	1.51e-05
R9606_135462.1	NM_001320222.2	23350	-5.85803	0.00331584	1.78e-05
R9606_40194.5	XM_005250224.5	222256	6.28048	0.00363562	1.96e-05
R9606_91621.3	XM_011535958.3	57107	-6.23909	0.00386377	2.09e-05
R9606_26167.1	NM_001243137.2	5151	-9.23222	0.0042788	2.32e-05
R9606_410472.1	NM_001367568.1	23022	-9.40586	0.0043167	2.34e-05
R9606_409495.1	NM_001375717.1	10152	-6.02778	0.00582938	3.17e-05
R9606_149764.2	NM_001271043.2	4784	8.90217	0.00611216	3.33e-05
R9606_121032.2	XM_017019991.2	81566	-2.82001	0.00620205	3.39e-05
R9606_80733.1	NM_001330367.2	55297	6.53231	0.0070529	3.86e-05
R9606_87520.2	XM_017002578.2	8476	-9.06946	0.00755981	4.15e-05
R9606_137817.1	NM_001352099.1	55591	6.01217	0.00772161	4.26e-05
R9606_29261.1	XM_011509849.1	5993	-8.74478	0.00772161	4.26e-05
R9606_144787.1	NM_001303406.2	55280	-6.83053	0.00857696	4.74e-05
R9606_114769.4	XM_006721339.4	9289	-6.80307	0.00864314	4.79e-05
R9606_20467.1	NM_001134438.2	90102	9.1007	0.00924788	5.13e-05
R9606_54235.1	XM_017019650.1	56890	-6.04506	0.00993093	5.52e-05
R9606_23478.1	NM_001353151.1	285331	-1.66964	0.010239	5.71e-05
R9606_55086.2	XM_006714747.2	10007	1.37465	0.010539	5.89e-05
R9606_93110.3	XM_006713798.3	8702	8.99438	0.0119336	6.68e-05
R9606_45584.3	XM_011544889.3	254225	8.57621	0.0119451	6.7e-05
R9606_64337.1	NM_001277145.2	65986	-1.01749	0.0119696	6.75e-05
R9606_77470.1	NM_001353030.2	79858	-5.82102	0.0119696	6.74e-05
R9606_64012.1	XM_017028909.1	64781	-8.97739	0.0134077	7.57e-05
R9606_136626.2	NM_139347.3	274	6.10101	0.0137334	7.78e-05
R9606_30634.2	XM_011532140.2	56978	6.18274	0.0137879	7.82e-05
R9606_148859.3	NM_021872.3	994	-8.60254	0.0143651	8.17e-05
R9606_78054.1	XM_024451662.1	6597	5.92292	0.014385	8.2e-05
R9606_7038.1	XM_005260393.1	26164	-1.26313	0.0149123	8.52e-05
R9606_18472.1	XM_024449163.1	6660	6.49278	0.01544	8.84e-05
R9606_15462.1	XM_017019314.1	4598	-6.35632	0.0155352	8.91e-05
R9606_91698.1	XM_017014945.1	57704	-6.47276	0.0156793	9.01e-05
R9606_136067.1	NM_001354732.1	5074	8.51329	0.0163432	9.41e-05
R9606_413733.2	NM_001363666.2	10914	8.77061	0.0171541	9.9e-05
R9606_102979.2	XM_017029223.2	10479	8.35788	0.0177841	0.000102869
R9606_142655.1	XM_005265075.1	2803	-8.99495	0.0181312	0.000105136
R9606_25792.3	NM_018116.4	55154	1.72983	0.0181312	0.000105322
R9606_121759.4	XM_005252822.4	203859	-8.32932	0.0182757	0.000106386
R9606_114843.2	XM_011525712.2	5797	8.31471	0.0199641	0.000116459
R9606_43111.1	NM_001282712.2	130814	5.50508	0.0202879	0.000118598
R9606_117754.2	NM_173557.3	220441	-8.98225	0.0222872	0.000130559
R9606_49821.1	XM_024450323.1	54971	-5.64429	0.02229	0.000130849
R9606_78100.1	XM_017015900.1	221037	-8.38648	0.0226133	0.000133024
R9606_141298.1	NM_001330350.1	29914	-5.8713	0.0240235	0.000141615
R9606_412528.1	NM_001370140.1	23522	8.22065	0.0241671	0.000142758
R9606_129268.1	NM_001289751.1	1738	-5.60024	0.0252557	0.000149499
R9606_4208.2	XM_017005983.2	23122	-6.3663	0.0253208	0.000150195
R9606_3229.1	XM_017029871.1	79979	5.74745	0.0255417	0.000151819
R9606_84529.2	XM_011516081.2	28996	-8.757	0.0261905	0.000155997
R9606_2350.2	XM_017018513.2	8726	-5.65437	0.0273844	0.000163445
R9606_8156.1	NM_001201325.2	5174	-5.56083	0.0278468	0.000166547
R9606_411908.2	NM_001363229.2	138050	1.64815	0.028524	0.000170947
R9606_47181.2	NM_001144028.3	27158	-8.06798	0.0287756	0.000172808
R9606_97676.3	NM_006997.4	10579	-5.8206	0.028879	0.000173784
R9606_15287.3	XM_006723540.3	128637	8.25096	0.0297393	0.000179326
R9606_129707.3	XM_011531416.3	9459	8.06512	0.0300763	0.000181728
R9606_139834.2	XM_017019223.2	29127	-5.52125	0.030513	0.000184741
R9606_90593.3	XM_005247285.3	25890	-8.15763	0.0307327	0.000186448
R9606_114746.1	NM_001007024.2	9527	-8.09261	0.0319951	0.0001945
R9606_14308.1	NM_001252043.2	9344	-8.23157	0.0332736	0.000202681
R9606_149274.2	NM_001301016.3	11100	8.54279	0.0339452	0.000207189
R9606_22089.1	XM_017012674.1	83637	8.12936	0.0341884	0.000209093
R9606_103476.3	XM_011543116.3	11174	8.31634	0.0362854	0.000222364
R9606_110412.2	XM_011544821.2	220002	5.26836	0.0375807	0.000230763
R9606_39905.1	XM_017004073.1	389072	5.82257	0.0383952	0.000236236
R9606_131122.1	XM_017008527.1	5978	-7.90094	0.0422563	0.000260511
R9606_123785.1	NM_001198665.2	23365	-1.18616	0.0431049	0.000266273
R9606_147405.1	NM_001278162.1	10114	4.66202	0.0451312	0.000279344
R9606_26432.1	XM_017029885.1	8241	-7.82271	0.0459277	0.000284838
R9606_25567.1	NM_001114171.2	2354	-8.28727	0.0459305	0.000285419
R9606_60450.2	XM_017019914.2	7112	-8.18326	0.0462018	0.000287672
R9606_36014.1	NM_001271866.2	2967	-5.37359	0.0463369	0.000289083
R9606_40242.3	NM_153211.4	125488	-7.84986	0.0465627	0.000291064
R9606_17419.2	NM_001001349.2	28511	-7.98326	0.0477728	0.000299214
R9606_410166.1	NM_001366220.1	1739	6.01243	0.049612	0.000311343
R9606_138767.4	NM_182925.5	2324	-7.77226	0.0522879	0.000328873
R9606_136728.1	NM_001319297.2	140461	-7.8666	0.0522879	0.00032942
R9606_410108.1	NM_001375824.1	64393	-8.23627	0.0541897	0.000342067
R9606_128208.2	NM_020729.3	57489	1.73869	0.0542956	0.000343402
R9606_4633.1	XM_024446238.1	84250	-6.05799	0.0564328	0.000357613
R9606_147655.4	XM_006723287.4	5655	7.74494	0.0576357	0.000365943
R9606_116664.4	XM_006719459.4	51699	-7.84227	0.05767	0.000366869
R9606_414013.1	NM_001368710.1	865	-6.30365	0.0599294	0.000381979
R9606_14869.1	NM_001350562.2	93643	6.81633	0.0624468	0.000398791
R9606_47813.2	XM_017008592.2	79642	7.63303	0.0654874	0.000419817
R9606_138424.2	XM_017027248.2	7711	7.8477	0.0654874	0.000419702
R9606_95107.3	XM_006717299.3	83744	7.72643	0.0665012	0.000427133
R9606_123833.1	XM_024449989.1	56204	7.75519	0.068711	0.00044217
R9606_142757.1	XM_017016637.1	79723	4.45769	0.0689169	0.000444341
R9606_146236.2	NM_005224.3	1820	7.6617	0.0694318	0.000448514
R9606_12218.1	NM_001014841.1	23154	7.58682	0.0695819	0.000450338
R9606_112510.2	XM_011522720.2	8786	5.68958	0.0697286	0.000452144
R9606_8020.1	NM_001135037.2	4238	-7.76092	0.070727	0.000460355
R9606_33893.2	XM_011520161.2	51317	-6.26621	0.070727	0.000460088
R9606_5838.2	XM_011514420.2	22858	6.12449	0.0723703	0.000471939
R9606_115572.2	XM_017018953.2	171017	-7.64544	0.0750891	0.000490592
R9606_85371.1	XM_017000975.1	260425	-6.66444	0.0772504	0.000505661
R9606_64323.5	NM_018555.6	55422	5.68936	0.0817355	0.000536023
R9606_124045.2	XM_011521687.2	54629	-7.51527	0.0834512	0.0005483
R9606_90423.1	NM_001324339.2	6940	-7.6493	0.0836885	0.000551914
R9606_68673.1	XM_017025784.1	4864	-7.56195	0.0836885	0.000551506
R9606_109000.1	NM_001318139.2	57591	7.67896	0.0837609	0.000553421
R9606_83366.3	NM_014190.4	118	-1.24158	0.0847422	0.000560945
R9606_68912.1	XM_017022881.1	11060	-7.59123	0.0851023	0.000564374
R9606_127970.2	XM_011513263.2	8833	-6.71974	0.0864342	0.000574268
R9606_96588.2	XM_011519403.2	222389	-4.93918	0.0877404	0.000584024
R9606_87539.2	XM_011543123.2	11174	8.09313	0.0929821	0.000620055
R9606_110293.2	XM_017024385.2	23163	-3.41564	0.0934032	0.000624011
R9606_146563.3	XM_006716708.3	9831	-7.43389	0.0944096	0.000631894
R9606_154013.2	XM_005259825.2	23031	6.55485	0.0971842	0.000651658
R9606_79566.1	NM_001350476.1	10487	0.584379	0.0984017	0.000661031
R9606_38683.1	XM_017005105.1	8440	-8.01872	0.0990627	0.000666687
R9606_70026.2	XM_011545502.2	30011	-6.82498	0.101882	0.000688166
R9606_115801.1	NM_001345965.2	54505	1.79727	0.101882	0.000687205
R9606_101758.2	NM_178221.2	84938	-7.38372	0.102549	0.000693928
R9606_137830.1	NM_001346405.1	27315	5.89073	0.102587	0.000695448
R9606_35841.2	XM_017016750.2	83849	7.46881	0.104711	0.000711128
R9606_119931.1	NM_001318359.2	55728	7.45641	0.105514	0.000717881
R9606_138808.2	XM_017017462.2	23788	-4.5846	0.107817	0.000735491
R9606_83799.2	NM_001127500.3	4233	-7.52733	0.107817	0.000736195
R9606_91285.1	NM_001354498.1	55790	-7.38086	0.107892	0.000738031
R9606_50222.3	XM_011540882.3	192669	7.41759	0.114428	0.000785553
R9606_55818.2	XM_017024081.2	11276	-7.44758	0.114428	0.000784288
R9606_82058.2	XM_017028298.2	23181	5.70118	0.11482	0.000789656
R9606_148914.1	NM_201567.2	993	-4.03432	0.116105	0.000799921
R9606_21018.1	NM_001321628.2	285172	7.51861	0.116934	0.000808361
R9606_16318.1	XM_017018246.1	7536	7.89877	0.116934	0.000808504
R9606_97824.4	NM_004956.5	2115	-4.9094	0.117815	0.000816042
R9606_65424.2	XM_011544241.2	56997	-7.32978	0.118204	0.000820186
R9606_101799.2	XM_017018798.2	121274	7.41124	0.121083	0.000841647
R9606_69166.1	XM_024451434.1	23373	-7.33431	0.12355	0.000860315
R9606_91254.1	XM_024447800.1	120	-7.61572	0.127019	0.000886029
R9606_141502.1	NM_001352788.2	6867	-7.33402	0.127772	0.000895066
R9606_137495.1	NM_001346363.2	7536	-7.33529	0.127772	0.000894751
R9606_148877.1	NM_001242460.1	2690	-7.31975	0.127772	0.000895992
R9606_80009.2	XM_011509323.2	23114	7.30775	0.130894	0.000919488
R9606_66274.1	NM_001305208.2	146198	7.34747	0.131744	0.00092713
R9606_42306.4	NM_016290.4	51720	5.07834	0.131744	0.000928696
R9606_88876.2	NM_001171509.3	90411	-1.31877	0.134098	0.00094694
R9606_13896.1	NM_001278351.2	10818	-7.33967	0.134951	0.000955325
R9606_54328.2	XM_017015356.2	9858	-7.26106	0.134951	0.000956275
R9606_86536.2	XM_011531646.2	152503	7.52243	0.137859	0.000978575
R9606_8518.1	XM_024450244.1	29123	-5.05178	0.138748	0.000986587
R9606_19738.1	NM_001352632.2	5108	4.04947	0.138839	0.000988941
R9606_127442.1	XM_024449530.1	26037	-7.34197	0.139334	0.000994178
R9606_70512.2	NM_153188.3	3842	-7.30871	0.140469	0.001004
R9606_106025.2	XM_017002947.2	9859	-0.985618	0.141645	0.00101415
R9606_21642.1	NM_001351261.2	23583	4.20744	0.142526	0.00102221
R9606_119223.1	XM_017014763.1	4920	-6.19235	0.144725	0.00103975
R9606_410057.1	NM_001376830.1	4154	-7.29951	0.147317	0.00106019
R9606_26967.2	XM_011537415.2	9870	-7.51574	0.15091	0.0010879
R9606_146901.1	XM_017006600.1	51517	-7.41317	0.151451	0.00109365
R9606_133687.1	NM_001286686.1	26586	7.25474	0.152739	0.00110484
R9606_22461.2	XM_017001308.2	4179	7.25701	0.153185	0.00110994
R9606_115496.1	NM_001282689.2	79048	4.49538	0.154089	0.00111838
R9606_147646.2	XM_011544579.2	55790	6.10739	0.154773	0.00112525
R9606_411448.1	NM_001370512.1	5723	5.1605	0.154869	0.00112784
R9606_78780.1	XM_024447242.1	6873	7.17799	0.160444	0.00117042
R9606_16256.2	XM_011522033.2	79834	7.85184	0.160477	0.00117263
R9606_97658.2	XM_011544636.2	6867	-1.17812	0.164045	0.00120072
R9606_35309.1	NM_001329768.1	284459	7.11871	0.16498	0.00120959
R9606_110900.1	XM_011514797.1	6293	7.25572	0.165227	0.00121342
R9606_46949.2	XM_011525402.2	85464	-6.47104	0.16793	0.00123534
R9606_2237.2	XM_011515868.2	2006	7.1359	0.171099	0.00126075
R9606_86871.1	XM_024447910.1	22978	7.1146	0.171131	0.00126309
R9606_111846.4	XM_005265079.4	285268	7.20614	0.171428	0.00126949
R9606_58925.1	XM_017028073.1	80023	7.24857	0.171428	0.00126932
R9606_55004.3	NM_005432.4	7517	7.11181	0.171716	0.00127374
R9606_41384.3	XM_006715578.3	84456	7.11168	0.174796	0.00129873
R9606_83059.1	XM_017029809.1	7552	-7.23887	0.177492	0.00132452
R9606_94152.1	XM_005253121.1	7702	7.15444	0.177492	0.0013253
R9606_107923.1	XM_024447165.1	4683	-7.13805	0.177492	0.00132398
R9606_53225.1	XM_017025163.1	80233	-7.10227	0.180128	0.0013494
R9606_27377.2	NM_001304421.2	7871	-4.06086	0.180128	0.00134934
R9606_28171.2	XM_006715415.2	23345	-7.68085	0.181702	0.00136343
R9606_25952.1	NM_001163814.2	56652	-6.98902	0.189251	0.00142518
R9606_1008.5	XM_005247582.5	55486	7.11752	0.189251	0.00142505
R9606_85036.2	XM_017002179.2	6723	5.17956	0.189251	0.00142705
R9606_58088.1	NM_001193536.1	81704	7.53496	0.191947	0.00144973
R9606_125284.1	NM_001350613.2	9295	7.04581	0.192558	0.00145671
R9606_152828.2	XM_006723447.2	84924	7.13914	0.193254	0.00146435
R9606_410010.1	NM_001375773.1	7029	7.33985	0.194658	0.00147738
R9606_13488.1	XM_011536883.1	5494	6.99258	0.197018	0.00149771
R9606_112484.2	XM_011534911.2	11278	7.20805	0.197273	0.00150207
R9606_83958.1	NM_001005389.2	23114	0.945293	0.197425	0.00150718
R9606_39317.2	XM_011538938.2	88455	8.10705	0.197425	0.00150808
R9606_53793.3	XM_011521839.3	57519	-4.57186	0.202097	0.00154625
R9606_71231.1	NM_001257181.1	6575	-1.43876	0.203319	0.00156059
R9606_37374.3	XM_011514136.3	79925	-7.21567	0.203319	0.00155854
R9606_143301.2	NM_001007022.3	57489	-7.01455	0.203857	0.00156723
R9606_414923.1	NM_001376886.1	23654	7.06715	0.203916	0.00157269
R9606_63982.1	NM_001099756.1	55638	-6.99029	0.203916	0.00157168
R9606_31284.1	XM_024453236.1	9320	0.870618	0.20498	0.00158341
R9606_38243.1	NM_001267870.2	374875	5.00854	0.208361	0.00161209
R9606_143214.1	NM_001195217.2	203260	2.03796	0.216115	0.00167473
R9606_48326.2	NM_001130483.2	7444	-6.96203	0.216437	0.00167989
R9606_60899.1	XM_024446714.1	26959	-7.05436	0.218868	0.00170144
R9606_57275.1	XM_017019771.1	5893	4.41425	0.226066	0.00176018
R9606_100229.2	NM_014042.3	25906	1.10891	0.22721	0.00177188
R9606_2083.2	XM_011535296.2	8900	-5.66643	0.234943	0.00183507
R9606_143989.1	NM_001324475.2	65123	-6.97696	0.236696	0.00185166
R9606_129776.1	NM_001137668.2	9994	-1.24061	0.236938	0.00185647
R9606_91669.1	NM_001271033.1	4739	7.11765	0.237895	0.00186688
R9606_69668.2	XM_011542912.2	56980	7.1891	0.241456	0.0018978
R9606_10666.2	XM_017011700.2	10898	-6.90993	0.242198	0.00190958
R9606_33521.3	NM_001003680.3	3953	-7.1877	0.242198	0.00190791
R9606_74257.1	XM_024450646.1	2186	-6.99662	0.244704	0.00193234
R9606_126116.1	XM_024448494.1	3611	-5.99239	0.245496	0.00194161
R9606_409135.1	NM_001376130.1	64427	-5.11154	0.248729	0.00197023
R9606_69083.2	XM_011519656.2	7587	-7.02339	0.24933	0.00198112
R9606_71487.1	NM_001135733.2	94241	-0.996419	0.24933	0.00198011
R9606_412631.1	NM_001372125.1	64376	-1.62118	0.254385	0.00202441
R9606_149283.1	NM_001348944.1	5243	-3.92619	0.255594	0.00203864
R9606_102108.3	NM_003072.5	6597	5.26615	0.255594	0.00204031
R9606_410026.1	NM_001378290.1	11342	-0.823871	0.258446	0.00206625
R9606_94897.1	XM_017022286.1	50804	-6.99567	0.264339	0.00211985
R9606_143408.1	NM_001099337.2	93058	-2.34506	0.264339	0.00211924
R9606_88454.1	NM_001350692.1	889	4.10325	0.265419	0.00213177
R9606_138362.1	XM_024447675.1	79813	6.96489	0.266594	0.00214448
R9606_110044.1	NM_001354477.1	55790	-7.01056	0.266808	0.00215276
R9606_414076.1	NM_001363855.1	4641	-6.85389	0.266808	0.00215178
R9606_153577.1	NM_001321320.1	284370	6.887	0.268623	0.00217071
R9606_97778.1	NM_001318728.2	55205	6.82432	0.269318	0.00217962
R9606_44864.1	NM_001321436.1	64114	0.748944	0.271027	0.00219678
R9606_94346.2	XM_017014244.2	114991	7.27573	0.273595	0.00222097
R9606_92606.1	NM_001291879.2	10579	1.58959	0.278269	0.00226232
R9606_100687.1	NM_001284253.2	83606	-7.29238	0.279309	0.00227421
R9606_410999.1	NM_001369405.1	860	6.83536	0.287298	0.00234278
R9606_30380.3	XM_011513562.3	7700	6.94137	0.287335	0.00234661
R9606_60983.1	XM_011529394.1	92667	6.95776	0.292721	0.0023942
R9606_412994.1	NM_001376445.1	10658	-2.74651	0.293007	0.00240014
R9606_133887.3	XM_006723823.3	55738	6.85655	0.297433	0.00244004
R9606_19880.1	NM_001330441.2	6195	-6.779	0.305582	0.00251065
R9606_409242.1	NM_001376310.1	79712	3.15161	0.306616	0.00252667
R9606_63074.2	XM_011521696.2	54778	-7.0342	0.306616	0.00252471
R9606_156093.1	XM_017003106.1	100505876	6.77575	0.312921	0.00258247
R9606_84949.1	NM_001083589.2	1875	-1.00303	0.314454	0.00260285
R9606_409968.1	NM_001376128.1	253461	-2.8591	0.314454	0.00260204
R9606_140195.3	XM_011527278.3	7711	-7.99074	0.315369	0.00261429
R9606_82383.1	NM_001178139.2	7029	-3.04475	0.31691	0.00263096
R9606_56354.2	XM_005271735.2	9638	6.71526	0.320494	0.00266465
R9606_29404.2	XM_017023499.2	57478	9.45875	0.32085	0.00267155
R9606_115218.3	XM_011537292.3	89932	-6.71743	0.32153	0.00268116
R9606_18167.3	XM_006712626.3	55677	6.7629	0.325256	0.00271623
R9606_409663.1	NM_001378416.1	9759	0.889294	0.326436	0.00273009
R9606_107284.2	XM_011534030.2	6533	-9.39808	0.332564	0.00278949
R9606_28685.1	NM_001331093.1	159090	6.78852	0.332564	0.0027895
R9606_414634.1	NM_001375638.1	114823	-9.34892	0.335199	0.00281573
R9606_147047.1	NM_001195626.3	8028	-0.729181	0.337298	0.0028375
R9606_412216.1	NM_001368273.1	10558	6.72246	0.339617	0.00286118
R9606_47224.1	XM_017013886.1	81796	5.25391	0.339999	0.00286857
R9606_146271.1	NM_001244585.1	51631	-6.86721	0.34492	0.00291433
R9606_96986.3	XM_011520814.3	636	-6.81313	0.345731	0.00292542
R9606_114961.1	XM_017007626.1	10144	-6.83523	0.346661	0.00294607
R9606_409499.1	NM_001375723.1	10152	-5.77623	0.346661	0.00294473
R9606_63289.1	NM_001354542.2	7337	-2.66156	0.346661	0.00293832
R9606_7041.1	NM_001319109.2	25871	-6.69969	0.350469	0.00298273
R9606_22311.2	XM_017020674.2	5611	6.6235	0.355543	0.00303029
R9606_409376.1	NM_001375948.1	51454	-5.87083	0.358953	0.00306376
R9606_86768.1	XM_017024394.1	2319	-9.31867	0.360185	0.00307869
R9606_106201.1	XM_017010726.1	26235	5.73857	0.361846	0.00309734
R9606_56146.1	XM_017003903.1	29842	-5.65997	0.362899	0.00311289
R9606_147317.3	NM_007298.3	672	-4.78014	0.362899	0.00311526
R9606_118652.2	XM_017011954.2	261729	6.98326	0.375887	0.00323137
R9606_139038.1	NM_001324346.2	54925	-6.6318	0.382849	0.00329694
R9606_48133.1	NM_001305018.1	65988	6.58828	0.382849	0.00330063
R9606_106704.1	NM_001352668.1	4925	-1.45342	0.383152	0.00330794
R9606_125905.3	NM_001024630.4	860	-6.62428	0.385732	0.00333496
R9606_28200.1	XM_024451907.1	5332	6.87471	0.387194	0.0033571
R9606_43988.1	XM_024453523.1	4134	-7.12926	0.387194	0.00335547
R9606_71060.4	NM_004694.5	9120	-6.67907	0.389418	0.00338117
R9606_87422.4	XM_005249214.4	55362	-5.73747	0.401095	0.00348748
R9606_24081.2	XM_017011387.2	85021	-6.72444	0.405873	0.00353401
R9606_100077.1	XM_024453172.1	84173	-6.90638	0.406248	0.00355224
R9606_123733.3	NM_013333.3	29924	-6.14581	0.406248	0.00354809
R9606_414849.2	NM_001362951.2	9215	-7.19674	0.406248	0.00355122
R9606_87196.2	NM_001201404.3	10163	6.84006	0.406284	0.00355754
R9606_411238.1	NM_001376854.1	57583	6.59161	0.406664	0.00356587
R9606_42070.1	XM_006719920.1	22873	6.56809	0.407001	0.00357383
R9606_76631.3	XM_011525274.3	79915	4.16346	0.408004	0.00358764
R9606_105387.2	XM_011511375.2	54891	6.99247	0.41186	0.0036266
R9606_81342.1	XM_017019235.1	29843	-9.07087	0.415498	0.00366374
R9606_46137.1	XM_024453233.1	9320	5.9512	0.419653	0.00370553
R9606_34790.1	NM_001354494.1	55790	-6.53417	0.419785	0.00371185
R9606_65300.2	NM_001001481.4	55284	-9.10351	0.420612	0.00372433
R9606_43145.1	NM_001349235.2	10533	-6.71394	0.421299	0.00373559
R9606_88806.4	NM_033339.5	840	6.64249	0.425622	0.00377914
R9606_61442.1	NM_001289173.1	7770	-6.61365	0.427431	0.00380046
R9606_102727.4	XM_005258459.4	11100	-4.17743	0.427852	0.00380946
R9606_9121.1	NM_001329225.2	23193	1.11366	0.429807	0.00383214
R9606_33604.2	XM_011519173.2	8939	1.97535	0.436482	0.00389702
R9606_422.1	XM_024448547.1	4925	5.71373	0.436727	0.00390457
R9606_81705.1	NM_001271840.1	64376	6.52825	0.441626	0.0039538
R9606_65973.2	XM_006721612.2	9851	-5.7732	0.444769	0.00398739
R9606_5431.3	XM_006721482.3	23125	6.56917	0.44787	0.0040207
R9606_74250.3	XM_011533436.3	166336	1.593	0.452508	0.00406789
R9606_22999.1	XM_011514134.1	79888	-4.02784	0.454059	0.00408741
R9606_3911.1	XM_017012859.1	989	-7.11455	0.454248	0.00409469
R9606_111542.2	XM_005245987.2	7709	6.47961	0.45541	0.00411075
R9606_39588.2	NM_001145903.3	717	-1.44027	0.458894	0.00414784
R9606_128465.2	NM_001164347.2	26137	-6.01047	0.465164	0.00421023
R9606_17360.2	NM_177525.2	4232	-8.96773	0.467861	0.00424038
R9606_9387.1	XM_017000220.1	114883	-1.07374	0.473457	0.00429692
R9606_76992.1	NM_001321524.1	91664	-8.94688	0.478493	0.00435437
R9606_28835.1	XM_017014491.1	23048	-5.76378	0.478493	0.00435265
R9606_134408.1	XM_024448040.1	53354	3.95755	0.479205	0.00436673
R9606_28769.2	XM_006722025.2	6668	-6.5231	0.483011	0.00441566
R9606_11851.1	NM_001286537.2	79074	-5.09736	0.483011	0.00441759
R9606_130656.2	NM_001257323.2	322	-1.95451	0.483011	0.00442315
R9606_408913.1	NM_001376367.1	9877	-3.29829	0.483011	0.00442515
R9606_18092.3	XM_011542090.3	7798	-6.46646	0.4843	0.00445298
R9606_126474.2	XM_017001897.2	57568	1.82872	0.4843	0.00447769
R9606_877.1	NM_001081677.2	6328	4.64382	0.4843	0.00447859
R9606_797.3	XM_011524044.3	8522	-9.05452	0.4843	0.00445957
R9606_54356.1	XM_011536632.1	26037	5.72388	0.4843	0.00447375
R9606_32022.1	XM_024453611.1	54977	-2.09812	0.4843	0.00447845
R9606_119593.2	XM_011510604.2	130507	6.57855	0.4843	0.00447821
R9606_27338.3	XM_006715949.3	29803	-8.88325	0.484318	0.0044847
R9606_7469.1	NM_001243774.2	54331	6.52294	0.484756	0.00449471
R9606_138138.4	XM_005250727.4	9883	-6.69515	0.489786	0.00454737
R9606_32645.1	NM_001350955.2	64327	-6.43493	0.492561	0.00457918
R9606_104479.1	NM_001252037.1	5869	-6.43827	0.494711	0.00460524
R9606_143553.2	XM_011531285.2	159090	-7.26617	0.49944	0.00465539
R9606_153419.3	XM_011524984.3	5573	-0.363786	0.503483	0.00469927
R9606_77108.1	XM_005258945.1	4037	0.658022	0.503971	0.00471001
R9606_149443.5	XM_005264924.5	199223	-6.41439	0.505687	0.00473226
R9606_19848.2	XM_006710812.2	6272	-8.92811	0.508113	0.0047612
R9606_25268.1	NM_001354609.2	673	9.00081	0.511737	0.00480144
R9606_78000.2	NM_001114122.2	1111	6.63987	0.515162	0.00485058
R9606_97671.2	XM_017007539.2	9657	-3.80575	0.515162	0.004848
R9606_410764.2	NM_001364521.2	10569	6.40545	0.515162	0.00485256
R9606_63647.3	NM_001258012.4	2232	4.98558	0.515971	0.00486652
R9606_3615.1	NM_001319068.2	9270	-6.86532	0.515995	0.00487308
R9606_23871.1	NM_001351074.1	84632	-5.7581	0.517808	0.00489656
R9606_411155.1	NM_001378364.1	254394	-6.65412	0.517887	0.00490367
R9606_103331.1	XM_006720601.1	55466	-4.8681	0.518534	0.00491616
R9606_11348.1	XM_011518584.1	2934	-6.58239	0.527384	0.00500654
R9606_136562.1	NM_001353173.2	79089	6.72678	0.528735	0.00502587
R9606_56938.1	NM_001350687.1	889	-6.49817	0.532087	0.00506426
R9606_410049.1	NM_001376847.1	4154	-1.50387	0.536611	0.0051205
R9606_213.1	XM_024453691.1	5922	-8.81454	0.536611	0.00511826
R9606_156700.1	NM_001278498.1	135	6.36559	0.53858	0.0051459
R9606_127810.1	XM_024452922.1	4735	1.73119	0.541147	0.00517707
R9606_140162.1	NM_001102396.2	80143	-0.978741	0.550787	0.00527606
R9606_123760.2	XM_011532707.2	23198	-0.736378	0.551075	0.00529236
R9606_147037.1	NM_001300786.2	7439	5.3004	0.551075	0.00529232
R9606_157143.1	XM_024450109.1	9399	-6.77515	0.552329	0.00531118
R9606_133720.1	NM_138466.2	116412	2.69676	0.552963	0.00532407
R9606_411855.1	NM_001363167.1	137492	-4.63469	0.554129	0.0053421
R9606_133058.1	NM_001291970.2	5429	6.33756	0.555864	0.00538614
R9606_77148.1	XM_024447429.1	158358	-2.55056	0.555864	0.00538497
R9606_104490.1	NM_001101802.3	51317	4.27368	0.555864	0.00537446
R9606_2597.3	XM_005254484.3	54816	-6.51309	0.555864	0.00536767
R9606_103375.1	NM_001146345.2	80148	0.777361	0.556208	0.0053963
R9606_103244.2	XM_006715823.2	10049	-2.72114	0.556477	0.00540574
R9606_6966.1	NM_001135554.1	2037	6.39446	0.557748	0.00542494
R9606_78226.3	NM_006165.3	4798	-6.70816	0.56072	0.00546074
R9606_144539.3	XM_005251478.3	4882	-6.36125	0.561342	0.00547368
R9606_124028.1	NM_001288803.1	2356	6.43423	0.566511	0.00553104
R9606_146314.1	XM_005261312.1	10762	6.66153	0.573785	0.00561164
R9606_156752.4	XM_006715831.4	10165	6.4032	0.573785	0.00561615
R9606_73442.2	NM_001167749.3	55811	-4.08828	0.574266	0.00562792
R9606_123623.1	NM_001170670.1	54680	-7.61524	0.576775	0.00565959
R9606_49656.2	XM_011524440.2	162427	-8.74434	0.584082	0.00573845
R9606_75034.4	NM_024424.5	7490	3.99417	0.58487	0.00575338
R9606_113486.1	XM_017008680.1	83891	6.31288	0.586503	0.00577771
R9606_145225.1	NM_001242674.1	10768	-0.716926	0.586503	0.00578386
R9606_86105.1	XM_017002346.1	79729	4.83034	0.589642	0.00582205
R9606_155285.3	NM_020781.4	57541	6.31085	0.590528	0.00585981
R9606_106255.1	XM_024446569.1	84498	-1.68884	0.590528	0.00585207
R9606_105730.3	NM_033139.3	800	-8.73094	0.590528	0.00584293
R9606_58065.1	NM_001320265.2	26985	6.38103	0.590528	0.00585288
R9606_129568.1	NM_001286276.1	57691	-6.31401	0.592669	0.00588834
R9606_32086.2	NM_001128176.3	7068	6.40103	0.596706	0.00593576
R9606_86975.3	XM_011511991.3	8440	1.42747	0.602359	0.0059994
R9606_80181.1	XM_011543176.1	153129	-6.31562	0.604739	0.00604282
R9606_668.1	XM_017015253.1	8777	-6.29067	0.604739	0.00603162
R9606_410758.1	NM_001364159.1	1879	5.53885	0.604739	0.00604538
R9606_130042.1	NM_001351585.2	4957	-1.61422	0.61503	0.00616337
R9606_77002.2	NM_001303250.3	91137	-8.58647	0.61503	0.00615674
R9606_17296.1	XM_006710907.1	79932	-0.611377	0.617121	0.0061919
R9606_413847.1	NM_001365203.1	4205	5.47476	0.617143	0.0061997
R9606_38115.3	XM_005249578.3	10457	-2.59223	0.620339	0.00623942
R9606_71647.1	NM_001329652.2	219749	-5.65467	0.625289	0.0062969
R9606_156763.2	XM_017019225.2	29127	-6.25034	0.626291	0.00631468
R9606_37306.1	XM_011535976.1	57224	6.27591	0.62657	0.00632518
R9606_122545.1	NM_001286051.2	23201	6.37062	0.629007	0.00635751
R9606_82225.1	XM_024451829.1	128710	6.30255	0.629247	0.00636766
R9606_83462.1	NM_001350011.2	11158	4.30671	0.629537	0.00637833
R9606_19211.1	NM_001258380.2	9497	-8.70432	0.630977	0.00640067
R9606_411884.1	NM_001374791.1	23221	-6.23729	0.632784	0.00642677
R9606_95746.1	XM_017027242.1	7694	-6.50016	0.634509	0.00645208
R9606_130555.3	XM_011514310.3	1432	6.30085	0.635287	0.00647481
R9606_140127.1	XM_017026861.1	51291	6.33203	0.635287	0.0064756
R9606_111150.1	NM_001276760.2	7157	8.56347	0.636669	0.0064975
R9606_109660.2	XM_017010274.2	135112	6.23599	0.641485	0.00655453
R9606_112086.2	NM_003887.3	8853	5.47176	0.647447	0.0066234
R9606_13705.3	NM_001105251.4	9765	-6.48214	0.648719	0.00665516
R9606_1032.1	XM_017001689.1	55616	6.33617	0.648719	0.00666031
R9606_409725.1	NM_001377368.1	28512	8.52017	0.648719	0.00664887
R9606_411716.1	NM_001367764.1	64753	6.75107	0.650282	0.00668434
R9606_412471.1	NM_001369103.1	51008	6.34223	0.651153	0.00670129
R9606_411944.1	NM_001377964.1	389677	-6.20787	0.653137	0.00672974
R9606_142251.3	NM_138627.4	10018	6.27345	0.65357	0.00674307
R9606_76627.2	XM_006713969.2	56606	-3.88721	0.65357	0.00675025
R9606_75038.1	XM_011530114.1	25829	-6.2515	0.654005	0.00676277
R9606_31874.2	XM_006713171.2	4820	-5.5388	0.657351	0.00680545
R9606_11840.1	NM_001199207.2	9569	6.27067	0.657578	0.00681587
R9606_31837.4	NM_020952.6	80036	4.05199	0.66498	0.00691079
R9606_147505.1	XM_017010721.1	26054	-0.704406	0.66498	0.00690833
R9606_140938.1	NM_001352243.2	84449	6.42312	0.66498	0.00691709
R9606_126364.2	XM_005271912.2	1657	-6.48696	0.665779	0.00694579
R9606_409042.1	NM_001369347.1	55252	-8.51746	0.665779	0.00694115
R9606_74134.1	NM_001349534.1	54899	-6.28676	0.665779	0.00695449
R9606_136286.2	XM_017004219.2	4929	8.53987	0.665779	0.00695811
R9606_126313.3	XM_006713801.3	8702	-4.66464	0.673107	0.00704296
R9606_92474.1	NM_001243372.2	1182	6.18691	0.673972	0.00706029
R9606_16857.1	NM_001324128.2	7511	-6.22821	0.675841	0.00708816
R9606_410206.1	NM_001375783.1	8310	-1.62346	0.676213	0.00710037
R9606_57587.1	NM_001145527.2	79813	6.15275	0.680507	0.00715382
R9606_144302.1	NM_001077440.1	9774	-7.36059	0.686539	0.00722566
R9606_139092.3	XM_006716381.3	64760	-6.32359	0.694935	0.00732256
R9606_138322.2	NM_001324120.2	23191	6.16616	0.696137	0.00735796
R9606_46094.3	NM_031157.4	3178	1.15836	0.696137	0.00735462
R9606_21304.1	XM_017006632.1	53833	-5.47883	0.696137	0.00736088
R9606_408848.1	NM_001366446.1	9910	-3.76735	0.696741	0.00737582
R9606_409104.1	NM_001375970.1	54812	-6.26182	0.69682	0.00738521
R9606_92136.1	NM_001160047.1	57544	-6.27285	0.705417	0.00749365
R9606_36072.5	NM_152730.6	221322	-6.17182	0.705417	0.00748712
R9606_409630.1	NM_001371455.1	617	-5.46232	0.70985	0.00754946
R9606_8225.1	NM_001199298.2	51720	-8.37552	0.72161	0.00768339
R9606_52296.2	XM_017001406.2	51093	6.22698	0.722913	0.00771009
R9606_413424.1	NM_001374661.1	7421	6.17422	0.722913	0.00772887
R9606_148429.2	XM_017020458.2	23077	-2.49387	0.722913	0.00773278
R9606_17066.2	XM_011509454.2	3068	-8.37521	0.722913	0.00773087
R9606_3445.1	NM_001326319.2	10659	6.39654	0.723048	0.00774311
R9606_102030.1	XM_017008848.1	93627	-6.20859	0.72509	0.00777388
R9606_109026.2	XM_011514087.2	65250	-6.29018	0.729604	0.00783367
R9606_48332.2	NM_001287055.2	7586	-8.42915	0.729604	0.00784019
R9606_412684.1	NM_001369379.1	4676	-6.15276	0.729871	0.00785203
R9606_83402.1	NM_001321788.2	868	-0.627673	0.731411	0.00787758
R9606_147953.1	NM_001281460.2	51006	-6.20825	0.734655	0.00792154
R9606_15731.2	XM_011533794.2	51185	-3.39349	0.735894	0.00794393
R9606_124751.2	NM_001080503.3	126075	1.41066	0.739664	0.0080028
R9606_148483.3	NM_006037.4	9759	6.28487	0.739664	0.00799563
R9606_99299.1	NM_001352653.2	5108	-6.68109	0.740513	0.00802108
R9606_32384.1	NM_001322834.2	83850	6.35788	0.745824	0.00808776
R9606_18798.1	XM_017023077.1	23090	8.35885	0.747013	0.00810984
R9606_25224.3	XM_011544302.3	84288	-6.11636	0.74861	0.00813636
R9606_109631.2	NM_183401.3	9604	6.12005	0.748866	0.00814834
R9606_147930.1	NM_001321694.2	9689	6.20167	0.755656	0.00826863
R9606_125740.2	XM_011512533.2	200894	-8.35887	0.755656	0.00825148
R9606_131196.1	NM_001350771.2	54955	6.19502	0.755656	0.00823933
R9606_47724.1	XM_024453427.1	23355	6.06869	0.755656	0.00826813
R9606_49947.3	XM_011520066.3	3665	0.960594	0.755656	0.00826743
R9606_91496.1	NM_001288660.1	51108	-8.35228	0.756681	0.00828914
R9606_88094.1	NM_001378140.1	833	-6.37921	0.760858	0.00834424
R9606_45898.4	XM_005273611.4	6542	-7.31978	0.764377	0.00839222
R9606_24631.1	NM_001350777.1	55154	-6.07765	0.765664	0.00841575
R9606_84249.1	NM_001318975.1	594	-6.31323	0.765724	0.00842581
R9606_65164.1	XM_017009313.1	253260	8.3169	0.767251	0.00847878
R9606_74173.1	XM_011516284.1	51422	6.14725	0.767251	0.00848031
R9606_149152.2	XM_017028424.2	6285	-1.07424	0.767251	0.00846949
R9606_5177.3	XM_011526785.3	284325	-6.14983	0.767251	0.00847012
R9606_108578.3	XM_005266643.3	10666	-4.26987	0.770413	0.00852471
R9606_3121.2	XM_011534411.2	9575	8.34164	0.771272	0.00854465
R9606_128038.1	XM_024447993.1	387680	-8.3392	0.771272	0.00855317
R9606_9156.3	XM_011525461.3	9120	3.6808	0.771535	0.00857503
R9606_69507.1	NM_001349153.1	8706	6.07943	0.771535	0.00857452
R9606_117895.2	XM_017029714.2	6197	-8.29718	0.771878	0.00858832
R9606_807.1	NM_001167930.2	3556	2.39211	0.778387	0.00867987
R9606_132392.1	NM_001206889.2	1500	4.13245	0.778387	0.00867745
R9606_22993.3	XM_011518976.3	7186	-6.06562	0.785822	0.00880138
R9606_48793.1	NM_001352907.2	22901	-6.15427	0.785822	0.00879859
R9606_4616.2	NM_001261386.3	55293	-1.58398	0.785822	0.00879776
R9606_8601.1	XM_017003289.1	117583	-8.25877	0.785822	0.00878834
R9606_17372.4	XM_005274591.4	7543	-6.57887	0.789333	0.00885039
R9606_96795.1	XM_017006599.1	51517	6.07756	0.791521	0.00888464
R9606_45947.3	XM_005258747.3	27243	3.13374	0.794236	0.00892488
R9606_121504.1	NM_001282399.2	8809	-6.37046	0.796344	0.00895835
R9606_2971.1	NM_001278599.1	558	-2.96893	0.797068	0.00898794
R9606_101991.1	NM_001312656.2	2077	-8.42181	0.797068	0.00899586
R9606_15778.1	XM_024447409.1	1211	-3.9068	0.797068	0.00897707
R9606_55282.2	XM_011537584.2	206358	-6.03744	0.813298	0.00918902
R9606_93969.4	NM_015341.5	23397	-4.93401	0.814874	0.00921683
R9606_413319.1	NM_001369160.1	219833	6.05901	0.827603	0.00938114
R9606_143100.3	NM_003060.4	6584	1.12209	0.827603	0.00938032
R9606_412615.1	NM_001377247.1	59338	-3.83738	0.836826	0.00949595
R9606_410632.1	NM_001364342.1	4208	-4.75518	0.837895	0.00951838
R9606_122011.2	NM_005426.2	7159	-1.18999	0.839571	0.00954773
R9606_42300.3	XM_006723367.3	7769	6.13797	0.841303	0.00958373
R9606_63382.2	NM_058241.3	905	8.18677	0.841303	0.00958809
R9606_77648.2	XM_017002286.2	7813	3.53046	0.843738	0.00964693
R9606_148519.2	XM_006722759.2	4782	6.08944	0.843738	0.00963335
R9606_152409.1	NM_001289139.2	56967	5.9829	0.843738	0.00964257
R9606_89490.4	XM_005269505.4	118813	0.987703	0.847093	0.00969569
R9606_48728.1	NM_001318360.2	8518	-8.18563	0.851938	0.0097616
R9606_60129.2	NM_001287054.3	7586	8.34265	0.857501	0.00983587
R9606_151238.2	XM_005249869.2	83637	8.1981	0.861138	0.00988817
R9606_145156.2	XM_011523764.2	23164	-8.15373	0.862379	0.00991301
R9606_102401.2	XM_017012285.2	51427	-5.99413	0.862604	0.00992619
R9606_71998.1	XM_005262295.1	6872	-5.38013	0.869845	0.0100202
R9606_22955.1	NM_001143829.1	80323	-6.16301	0.870852	0.0100425
R9606_50665.2	XM_017020942.2	11177	-8.1603	0.873937	0.0100888
R9606_5882.1	NM_001099294.2	85352	8.19157	0.875606	0.0101188
R9606_33239.4	XM_005256563.4	23164	4.10208	0.877315	0.0101601
R9606_143756.1	XM_024450727.1	2873	0.787516	0.877315	0.0101508
R9606_57523.1	NM_001195215.2	163486	6.05809	0.879619	0.0101976
R9606_413011.1	NM_001376409.1	10658	6.06518	0.879627	0.0102193
R9606_107345.2	NM_199122.2	9238	-2.42103	0.879627	0.0102129
R9606_151722.2	NM_022650.2	5921	-0.597309	0.879698	0.0102309
R9606_10273.2	XM_011545257.2	79869	3.47837	0.882963	0.0102826
R9606_408833.1	NM_001363739.1	55732	5.95789	0.882963	0.0102906
R9606_103568.1	XM_024450481.1	89941	-6.08539	0.883216	0.0103044
R9606_66932.3	XM_011535394.3	10973	-3.16409	0.885348	0.0103401
R9606_151969.1	NM_001244724.1	5887	-2.13593	0.885391	0.0103515
R9606_16309.3	XM_011513684.3	285527	5.15702	0.886214	0.010372
R9606_56893.1	XM_017021095.1	22890	-3.02316	0.889833	0.0104357
R9606_127440.3	XM_005246651.3	53938	5.95551	0.889833	0.0104362
R9606_149200.2	XM_011540327.2	9044	-8.10714	0.890889	0.0104596
R9606_412012.2	NM_001362896.2	22827	6.3266	0.89216	0.0104854
R9606_50556.3	XM_005248542.3	5295	8.11169	0.892501	0.0105004
R9606_132796.4	XM_006711884.4	29841	6.39269	0.896432	0.0105586
R9606_79052.3	XM_011544933.3	26011	-2.67057	0.896432	0.010603
R9606_12452.2	XM_006724194.2	23543	-6.00952	0.896432	0.0105906
R9606_69886.5	XM_005247598.5	55689	-8.64993	0.896432	0.0105884
R9606_139240.1	XM_024453489.1	29072	4.58367	0.896432	0.0106127
R9606_139751.1	XM_024447294.1	83940	-6.43286	0.896432	0.0106002
R9606_41146.1	NM_001350315.1	2037	-6.35168	0.897355	0.0106457
R9606_95230.1	NM_001282305.1	10494	6.41896	0.897355	0.0106353
R9606_105511.1	NM_001159643.1	55784	-5.94393	0.897771	0.0106616
R9606_120376.3	XM_011513116.3	7881	6.08152	0.902758	0.0107319
R9606_151836.3	XM_011517510.3	253943	-0.900415	0.905779	0.0107901
R9606_102345.2	XM_011542616.2	143872	-8.14213	0.905779	0.0107828
R9606_48650.1	NM_001145167.1	10196	-5.96432	0.906753	0.0108128
R9606_72832.2	NM_001122633.3	1373	8.14505	0.909593	0.0108579
R9606_4544.2	XM_017000804.2	23318	-6.00058	0.913216	0.0109123
R9606_101246.1	XM_017020315.1	10208	6.32007	0.913508	0.010927
R9606_46667.1	XM_005252245.1	80709	8.07219	0.91542	0.0109612
R9606_22227.2	XM_017013355.2	286148	5.98906	0.916228	0.0109821
R9606_56041.1	XM_017005497.1	10180	-3.20496	0.919821	0.0110365
R9606_125208.2	XM_011545341.2	9066	-6.11865	0.925173	0.011112
R9606_411756.1	NM_001378467.1	673	-8.04259	0.928181	0.0111596
R9606_134053.1	XM_017029872.1	79979	-5.985	0.928583	0.0111758
R9606_109137.1	NM_001286522.2	57097	-0.934139	0.92982	0.0112021
R9606_48882.2	XM_017024790.2	54828	-6.28826	0.93109	0.0112288
R9606_54710.1	NM_001291241.1	2099	8.1129	0.93254	0.0112578
R9606_412078.1	NM_001369468.1	4781	-1.72613	0.938128	0.0113483
R9606_121372.1	XM_017016204.1	3632	6.01182	0.938128	0.0113438
R9606_24681.1	XM_017009329.1	25836	-1.21104	0.939433	0.0113863
R9606_413743.1	NM_001370342.1	100128927	8.03689	0.939433	0.0113871
R9606_122366.5	NM_002222.6	3708	8.07016	0.941816	0.0114276
R9606_110850.1	XM_011523933.1	51479	-5.66499	0.943446	0.011459
R9606_50164.4	XM_005256168.4	80205	-6.89076	0.944199	0.0115039
R9606_90106.1	XM_017015066.1	7088	-5.98799	0.944199	0.0115062
R9606_153847.2	XM_011527728.2	163059	-6.42758	0.944199	0.0115007
R9606_75099.1	XM_024451358.1	126129	-5.99486	0.944199	0.0115145
R9606_79684.1	XM_011530747.1	10075	1.68551	0.945316	0.0115397
R9606_35711.5	XM_005273641.5	79618	-0.711201	0.946943	0.0115712
R9606_121406.1	NM_001170797.1	79752	2.86226	0.952903	0.0116557
R9606_76862.3	NM_024989.4	80055	-0.990587	0.955079	0.0116941
R9606_410882.1	NM_001377940.1	643836	0.87557	0.956215	0.0117197
R9606_89794.2	NM_001005502.2	1368	7.98123	0.960177	0.0117801
R9606_119159.1	XM_017005371.1	9448	0.52779	0.962999	0.0118265
R9606_8759.2	XM_017017682.2	38	-5.93318	0.966894	0.0118862
R9606_46413.2	XM_017024354.2	2186	-1.06886	0.967387	0.0119042
R9606_40350.2	NM_001199263.3	51377	0.830388	0.971511	0.0119788
R9606_55088.2	NM_004490.3	2888	-5.89777	0.971511	0.0119727
R9606_45131.3	XM_011522813.3	10328	5.40272	0.973226	0.0120119
R9606_126294.1	XM_017013297.1	23639	-5.91002	0.98365	0.0121571
R9606_151309.1	NM_001294347.2	1296	-7.98137	0.98365	0.0121647
R9606_74977.1	XM_024451475.1	2962	-1.28021	0.985859	0.0122041
R9606_57744.1	XM_017017813.1	4925	-1.05011	0.988293	0.0123314
R9606_409860.1	NM_001377348.1	26018	7.97996	0.988293	0.0123308
R9606_414242.1	NM_001369679.1	6198	-3.74937	0.988293	0.0123191
R9606_411024.2	NM_001370348.2	23469	5.96965	0.988293	0.0122842
R9606_11778.2	XM_006720143.2	399671	6.02186	0.988293	0.0123257
R9606_112686.1	XM_024452442.1	7626	-3.1978	0.988293	0.0123156
R9606_414912.1	NM_001376884.1	23654	-3.86139	0.988293	0.0123218
R9606_54482.2	XM_011522666.2	80063	-5.16806	0.988293	0.0122805
R9606_99984.1	XM_017018522.1	89797	-8.26313	0.991352	0.0123817
R9606_36805.4	XM_005250027.4	58508	-8.07837	0.994311	0.0124309
R9606_19212.1	XM_024449476.1	122786	1.563	0.994933	0.0124509
R9606_146642.1	NM_001198980.1	64744	-7.9362	0.99762	0.0124967
R9606_2580.2	XM_006717338.2	9830	-1.10952	0.997621	0.012509
R9606_133578.1	XM_024448527.1	4925	-6.29573	0.997982	0.0125258
R9606_111590.4	XM_005249497.4	9656	3.37326	0.999987	0.324366
R9606_61387.1	XM_024453292.1	10188	1.37021	0.999987	0.66505
R9606_112355.1	NM_001321279.1	80746	1.97477	0.999987	0.526149
R9606_26687.1	XM_017002728.1	8863	-4.78935	0.999987	0.158788
R9606_86295.1	NM_001306197.2	493869	-0.0412546	0.999987	0.960395
R9606_87287.3	NM_001034173.4	160428	0.103585	0.999987	0.835575
R9606_145774.3	XM_011521340.3	197135	0.213679	0.999987	0.873175
R9606_61731.5	NM_016466.6	51239	0.0586387	0.999987	0.89382
R9606_5301.1	XM_017024313.1	201176	-1.01231	0.999987	0.761734
R9606_47669.1	XM_024452973.1	55233	0.168431	0.999987	0.765139
R9606_1249.1	XM_017029762.1	6901	-4.19626	0.999987	0.21801
R9606_112295.3	NM_152233.4	58533	-0.0635406	0.999987	0.799153
R9606_412983.1	NM_001376429.1	10658	-0.364711	0.999987	0.807423
R9606_103458.1	XM_017008367.1	55314	0.79795	0.999987	0.751853
R9606_50870.2	XM_011530229.2	5372	1.95477	0.999987	0.575162
R9606_414022.1	NM_001369687.1	653319	-4.47477	0.999987	0.188457
R9606_156289.2	NM_033036.3	89792	-0.746791	0.999987	0.832632
R9606_28977.1	XM_024449678.1	5826	1.34836	0.999987	0.462652
R9606_113616.2	NM_032411.3	84417	-0.183228	0.999987	0.714007
R9606_68527.3	XM_011538734.3	79600	-0.575174	0.999987	0.696254
R9606_124430.4	XM_005256831.4	8522	6.09674	0.999987	0.0720528
R9606_414014.1	NM_001374674.1	3299	-5.03856	0.999987	0.0485043
R9606_73057.1	NM_001353532.2	55205	-0.462959	0.999987	0.717491
R9606_40567.2	XM_017013496.2	5108	0.543516	0.999987	0.340195
R9606_65958.1	NM_001318868.1	1796	0.789451	0.999987	0.12354
R9606_94271.4	NM_022768.4	64783	0.284323	0.999987	0.686443
R9606_125509.1	NM_001272042.1	6198	0.79291	0.999987	0.609093
R9606_78401.2	NM_001167672.3	4026	-0.133877	0.999987	0.823051
R9606_18627.2	XM_017019169.2	25900	-0.480084	0.999987	0.883279
R9606_24673.1	NM_001370382.1	10781	1.67041	0.999987	0.488401
R9606_59534.1	XM_017018935.1	1663	0.695882	0.999987	0.843889
R9606_411981.1	NM_001363294.1	9788	0.471591	0.999987	0.475261
R9606_67262.2	NM_001135726.3	79618	2.17457	0.999987	0.476329
R9606_122005.1	XM_024453328.1	11186	1.21563	0.999987	0.360809
R9606_122359.5	NM_005542.6	3638	-0.0362596	0.999987	0.920946
R9606_21941.2	XM_011545789.2	26000	0.54066	0.999987	0.638273
R9606_413479.1	NM_001366525.1	490	0.239962	0.999987	0.900459
R9606_51498.2	XM_017024471.2	284001	1.23636	0.999987	0.709095
R9606_6563.1	NM_001288787.2	146691	5.79808	0.999987	0.0142544
R9606_32596.1	NM_001329503.2	2876	0.242615	0.999987	0.871107
R9606_79106.3	XM_011516994.3	29028	4.07284	0.999987	0.232014
R9606_56450.2	NM_015036.3	23052	-0.166599	0.999987	0.689975
R9606_80985.2	NM_012233.3	22930	-0.0698394	0.999987	0.72962
R9606_206.1	XM_011519676.1	79741	-1.47424	0.999987	0.676423
R9606_15221.3	NM_003334.4	7317	0.358577	0.999987	0.633249
R9606_32954.2	NM_032593.3	84681	0.363528	0.999987	0.307187
R9606_41974.2	NM_201650.3	10233	0.723204	0.999987	0.0986159
R9606_134139.1	NM_001258343.2	126969	3.90984	0.999987	0.251639
R9606_31460.2	XM_005274368.2	85459	-2.00915	0.999987	0.181045
R9606_5024.3	XM_011510517.3	11262	0.000903723	0.999987	0.998997
R9606_31065.2	XM_011531544.2	1062	-2.70053	0.999987	0.427839
R9606_47129.1	NM_001321084.2	57531	2.00861	0.999987	0.538942
R9606_146463.1	NM_001003701.1	522	0.150847	0.999987	0.85685
R9606_52123.1	NM_001143678.2	6446	-0.00823471	0.999987	0.991867
R9606_108663.1	XM_017002475.1	84069	0.992759	0.999987	0.374947
R9606_413849.1	NM_001365205.1	4205	0.0422292	0.999987	0.979297
R9606_12536.2	NM_016647.3	51337	0.403551	0.999987	0.326597
R9606_25221.2	XM_017028017.2	64412	-3.59647	0.999987	0.292754
R9606_100850.1	NM_001330278.2	151525	3.68735	0.999987	0.28027
R9606_109339.1	NM_001254733.1	23384	0.511064	0.999987	0.80931
R9606_60364.2	XM_017015913.2	221078	-0.185344	0.999987	0.862499
R9606_133434.3	XM_011525099.3	60681	0.247589	0.999987	0.509144
R9606_95912.1	XM_017021454.1	55812	-2.62921	0.999987	0.288454
R9606_5437.2	XM_017007247.2	80254	-2.47783	0.999987	0.0672165
R9606_100520.1	NM_001099407.1	55184	-0.509109	0.999987	0.808542
R9606_104950.4	XM_005251135.4	10565	-0.443378	0.999987	0.309089
R9606_129497.4	NM_004159.5	5696	0.0205252	0.999987	0.912412
R9606_118004.3	XM_005266930.3	26235	0.910815	0.999987	0.71941
R9606_62788.2	XM_011543990.2	84679	-0.312137	0.999987	0.467327
R9606_99027.2	NM_001029870.3	345079	-1.46075	0.999987	0.679262
R9606_138252.1	NM_001330478.2	55676	-1.47922	0.999987	0.635549
R9606_79437.1	XM_017018467.1	85458	-3.21662	0.999987	0.193633
R9606_74700.2	NM_198794.3	11183	0.831144	0.999987	0.541329
R9606_4897.1	NM_001253882.2	9442	0.244455	0.999987	0.819342
R9606_32516.1	NM_001287242.2	395	-0.116215	0.999987	0.889012
R9606_411713.1	NM_001367761.1	64753	0.695882	0.999987	0.843889
R9606_67671.3	XM_011539068.3	105369914	-0.746791	0.999987	0.832632
R9606_19207.1	XM_024450046.1	79094	-0.426204	0.999987	0.68395
R9606_155083.2	XM_011526067.2	55205	-0.546822	0.999987	0.538156
R9606_146715.1	XM_017003570.1	200576	0.25739	0.999987	0.829238
R9606_414339.1	NM_001367607.1	374860	-0.216401	0.999987	0.905095
R9606_84923.2	NM_014215.3	3645	-0.0326303	0.999987	0.97843
R9606_78288.2	XM_017002798.2	9181	-2.086	0.999987	0.549137
R9606_156401.2	XM_011523772.2	23293	-0.294128	0.999987	0.881369
R9606_48609.1	NM_001145961.2	6560	5.41091	0.999987	0.110775
R9606_14051.2	XM_005249870.2	83637	2.97152	0.999987	0.162358
R9606_9808.2	NM_001079864.2	8887	-0.130468	0.999987	0.49442
R9606_49386.4	NM_020963.4	4343	-4.16788	0.999987	0.221201
R9606_53647.2	XM_017027169.2	65982	-0.185086	0.999987	0.841691
R9606_105043.3	XM_011528711.3	23051	-2.63082	0.999987	0.390252
R9606_79870.1	NM_001204364.1	196792	0.472029	0.999987	0.690527
R9606_82376.2	XM_017001272.2	3914	-0.0624357	0.999987	0.980059
R9606_35664.1	XM_017004856.1	7360	-2.56874	0.999987	0.398893
R9606_814.2	NM_001137674.3	344787	-0.360985	0.999987	0.61551
R9606_30473.2	NM_031847.3	4133	0.222693	0.999987	0.892677
R9606_148575.1	XM_017002414.1	81573	-0.637179	0.999987	0.596999
R9606_109090.4	XM_005273195.4	5629	-4.27479	0.999987	0.209356
R9606_98304.1	XM_017028486.1	8568	0.619699	0.999987	0.475546
R9606_59121.1	XM_024446391.1	246269	-2.3065	0.999987	0.328618
R9606_82417.2	XM_011533388.2	151835	0.695882	0.999987	0.843889
R9606_89259.2	XM_011544528.2	5108	-3.10151	0.999987	0.299974
R9606_138422.1	NM_001350046.2	27352	0.104303	0.999987	0.948702
R9606_128061.4	NM_003476.5	8048	-1.48893	0.999987	0.673289
R9606_126810.1	XM_017021380.1	54916	0.216029	0.999987	0.833352
R9606_38302.3	NM_016016.3	51629	0.147647	0.999987	0.547829
R9606_20019.3	XM_011510689.3	150709	-0.746791	0.999987	0.832632
R9606_91318.3	XM_005245851.3	27245	0.156796	0.999987	0.93943
R9606_26814.1	XM_024451970.1	112267874	1.56765	0.999987	0.433991
R9606_64560.1	NM_001282657.1	7702	0.269186	0.999987	0.914413
R9606_125225.1	XM_017001626.1	55182	0.179711	0.999987	0.729116
R9606_103951.2	XM_017014086.2	9788	-4.64638	0.999987	0.171797
R9606_13474.1	XM_017009989.1	84674	-0.2493	0.999987	0.599747
R9606_409523.1	NM_001375747.1	10152	-1.48337	0.999987	0.638583
R9606_94677.1	XM_017002148.1	653149	3.28686	0.999987	0.337254
R9606_55604.2	XM_017012982.2	11030	4.69007	0.999987	0.167668
R9606_40180.2	XM_017025803.2	55125	1.1195	0.999987	0.729562
R9606_118475.2	NM_181429.2	353164	-1.48893	0.999987	0.673289
R9606_411139.1	NM_001361190.1	221302	-0.827181	0.999987	0.466762
R9606_75077.4	XM_005277417.4	607	-0.588987	0.999987	0.702572
R9606_77358.3	NM_181265.4	116966	4.75663	0.999987	0.16163
R9606_114850.2	XM_017011076.2	57038	2.08249	0.999987	0.36163
R9606_27837.3	NM_014208.3	1834	1.45238	0.999987	0.680711
R9606_134495.1	NM_001243094.2	3298	1.1669	0.999987	0.445773
R9606_100500.1	XM_017000121.1	11009	-0.29126	0.999987	0.668377
R9606_139487.1	NM_001349088.1	9779	0.19112	0.999987	0.902994
R9606_29515.2	NM_003834.3	8786	-0.68037	0.999987	0.834454
R9606_74475.5	NM_015698.6	27238	0.220798	0.999987	0.607954
R9606_129680.1	NM_198955.1	146664	-3.47377	0.999987	0.26853
R9606_56251.3	NM_002047.4	2617	-0.135502	0.999987	0.821758
R9606_97571.1	XM_017024384.1	23140	-0.108695	0.999987	0.770507
R9606_16091.1	NM_001006683.1	474343	-1.0552	0.999987	0.668795
R9606_126159.2	XM_011520963.2	4908	1.10227	0.999987	0.661693
R9606_112485.3	XM_011521221.3	123355	0.827672	0.999987	0.567673
R9606_155118.2	NM_001002235.3	5265	1.24428	0.999987	0.451531
R9606_39240.2	XM_011514073.2	6389	-5.50485	0.999987	0.104687
R9606_9235.2	NM_022977.2	2182	0.125938	0.999987	0.917858
R9606_77224.3	NM_023068.4	6614	0.331749	0.999987	0.872652
R9606_89921.1	NM_001198993.2	65220	0.866175	0.999987	0.499099
R9606_121611.2	XM_011544879.2	23649	0.633631	0.999987	0.552399
R9606_51972.1	NM_001358418.1	100287045	0.662099	0.999987	0.689791
R9606_100300.1	XM_017028552.1	11158	-0.512801	0.999987	0.624218
R9606_36209.1	XM_017009355.1	285596	2.37532	0.999987	0.492601
R9606_11730.1	NM_182811.2	5335	0.328487	0.999987	0.460496
R9606_18998.1	NM_001353491.2	55064	0.290798	0.999987	0.867207
R9606_56327.2	NM_004065.2	1038	-0.365966	0.999987	0.760173
R9606_42868.2	XM_017019973.2	79837	0.576222	0.999987	0.608049
R9606_41560.4	NM_017898.5	54996	0.252449	0.999987	0.633962
R9606_114583.1	XM_017027407.1	8541	2.732	0.999987	0.366153
R9606_35992.3	XM_011540835.3	163351	1.00894	0.999987	0.221208
R9606_97847.2	XM_006720196.2	55745	-0.367969	0.999987	0.588734
R9606_114157.3	NM_014271.4	11141	0.00649455	0.999987	0.998468
R9606_92149.2	XM_011530401.2	8218	0.327548	0.999987	0.578115
R9606_94868.4	NM_012310.5	24137	0.338603	0.999987	0.530371
R9606_96424.1	NM_001283014.2	25961	0.82083	0.999987	0.655705
R9606_116132.1	XM_024450833.1	55803	-1.69386	0.999987	0.61078
R9606_95180.1	NM_001347693.1	643802	-0.0254522	0.999987	0.994253
R9606_114542.2	XM_017019698.2	57542	-0.154669	0.999987	0.703296
R9606_16066.1	XM_017015622.1	118491	-1.48893	0.999987	0.673289
R9606_135297.1	XM_017022421.1	56986	1.45412	0.999987	0.68034
R9606_18943.2	XM_017000267.2	127002	3.17365	0.999987	0.354635
R9606_120555.1	XM_017001923.1	57708	-0.672144	0.999987	0.807771
R9606_96110.1	XM_017011045.1	55809	-1.02282	0.999987	0.700967
R9606_3927.2	XM_017005664.2	11343	-1.40065	0.999987	0.655386
R9606_61478.2	NM_182492.2	91355	0.443956	0.999987	0.726795
R9606_38636.1	NM_001278615.1	5097	3.77223	0.999987	0.269094
R9606_64700.1	XM_024453765.1	79885	4.26584	0.999987	0.210228
R9606_114601.1	NM_001271289.1	84450	-5.29643	0.999987	0.118655
R9606_91022.2	XM_011531312.2	203523	-0.61047	0.999987	0.804644
R9606_153796.1	XM_024448601.1	55291	0.0589219	0.999987	0.985317
R9606_413942.1	NM_001369690.1	124446	0.215359	0.999987	0.929504
R9606_122278.2	XM_017004743.2	653781	0.695882	0.999987	0.843889
R9606_16923.3	XM_011530294.3	5905	-0.686626	0.999987	0.379903
R9606_100001.1	XM_017022482.1	643707	2.04398	0.999987	0.331409
R9606_144642.1	NM_001170649.1	81887	0.274145	0.999987	0.34493
R9606_112223.4	XM_005246685.4	56947	0.395265	0.999987	0.708329
R9606_141023.4	XM_005266202.4	65110	0.00281838	0.999987	0.998828
R9606_130756.6	NM_023009.7	65108	0.442534	0.999987	0.634385
R9606_13358.2	XM_011515141.2	154664	-3.08801	0.999987	0.368389
R9606_99072.2	XM_011515780.2	116988	-1.3809	0.999987	0.668511
R9606_116894.1	NM_201630.2	10446	4.56893	0.999987	0.179094
R9606_11559.7	NM_005380.8	4681	0.365292	0.999987	0.395259
R9606_31210.5	NM_144607.6	124637	-0.000460461	0.999987	0.999167
R9606_92907.1	XM_024449069.1	56899	-0.746791	0.999987	0.832632
R9606_64335.1	XM_024454320.1	23252	1.37328	0.999987	0.507947
R9606_17000.2	XM_017023440.2	55692	2.12629	0.999987	0.26806
R9606_147372.1	XM_017022460.1	6017	0.695882	0.999987	0.843889
R9606_6644.4	XM_006711275.4	27042	5.63707	0.999987	0.019111
R9606_146100.3	XM_011538708.3	6778	0.115947	0.999987	0.791106
R9606_412159.1	NM_001366935.1	375743	7.52408	0.999987	0.0199026
R9606_78506.2	XM_011509156.2	126668	0.695882	0.999987	0.843889
R9606_18293.1	NM_001321586.2	817	0.0221251	0.999987	0.974044
R9606_47151.2	NM_145330.2	9553	-0.0408801	0.999987	0.938619
R9606_91675.1	NM_001288984.1	55153	-0.219085	0.999987	0.561308
R9606_81880.1	NM_001352775.1	3728	0.191223	0.999987	0.952227
R9606_126943.1	XM_024450547.1	107984974	0.564515	0.999987	0.871139
R9606_31106.6	NM_005367.7	4111	-0.746791	0.999987	0.832632
R9606_65464.1	NM_001271935.1	7084	-0.840968	0.999987	0.794993
R9606_99093.4	XM_006718014.4	83937	0.321133	0.999987	0.714002
R9606_73962.1	NM_001271818.1	80228	0.144231	0.999987	0.943231
R9606_134022.1	XM_024451365.1	126526	-1.98715	0.999987	0.143396
R9606_44495.2	NM_001082577.3	23543	0.217276	0.999987	0.661975
R9606_85829.1	XM_017018245.1	7536	0.586667	0.999987	0.85714
R9606_111098.2	NM_001008493.3	55740	-5.85971	0.999987	0.083957
R9606_17423.3	XM_005253266.3	9776	0.58103	0.999987	0.189706
R9606_140784.3	XM_006710499.3	23318	0.0424234	0.999987	0.986924
R9606_17401.2	NM_001145337.3	4193	-0.511486	0.999987	0.603124
R9606_40767.1	XM_017003893.1	285175	-0.746791	0.999987	0.832632
R9606_116763.3	NM_003849.4	8802	-0.0493361	0.999987	0.883191
R9606_153552.2	XM_017009229.2	2241	-6.51222	0.999987	0.0129053
R9606_70794.1	NM_001323953.1	4152	-0.224901	0.999987	0.906642
R9606_139565.6	NM_030803.7	55054	-0.0403136	0.999987	0.875947
R9606_81207.2	NM_014758.2	399979	0.063904	0.999987	0.867021
R9606_155873.1	XM_017011527.1	9750	1.27377	0.999987	0.600468
R9606_62968.1	XM_006716266.1	10174	0.0550354	0.999987	0.928718
R9606_104233.1	NM_001286118.1	60492	0.213122	0.999987	0.723214
R9606_59976.1	XM_024453179.1	84696	0.966752	0.999987	0.542085
R9606_156817.1	NM_001267779.1	342892	-2.66046	0.999987	0.238227
R9606_85965.1	NM_001354055.2	8874	3.47991	0.999987	0.308907
R9606_144116.2	XM_017029606.2	546	-0.505485	0.999987	0.824005
R9606_114449.1	NM_001134479.2	55144	-0.296126	0.999987	0.616506
R9606_66497.2	NM_052989.3	55764	0.201996	0.999987	0.949884
R9606_22995.3	NM_182828.4	151449	0.0735593	0.999987	0.940994
R9606_97846.2	NM_001168682.3	100316904	1.81558	0.999987	0.457876
R9606_24236.1	XM_011533469.1	201625	1.24529	0.999987	0.709111
R9606_72492.1	NM_001272062.2	728239	-0.114456	0.999987	0.922476
R9606_66991.3	XM_011542356.3	8672	-0.707234	0.999987	0.830733
R9606_90290.1	NM_001322220.2	1659	-0.272979	0.999987	0.228896
R9606_84797.3	NM_003608.4	8477	-0.437844	0.999987	0.59819
R9606_99759.1	NM_001350774.1	55154	-4.84389	0.999987	0.154028
R9606_128695.1	NM_001267048.2	57535	2.04752	0.999987	0.538266
R9606_40047.1	NM_001033574.1	51321	2.36833	0.999987	0.493921
R9606_69494.1	XM_017020017.1	84102	1.44342	0.999987	0.556798
R9606_66175.2	NM_016186.2	51156	1.15285	0.999987	0.643639
R9606_126954.4	XM_005272547.4	81614	-1.96811	0.999987	0.280105
R9606_13321.1	NM_001352677.2	79800	2.44856	0.999987	0.478871
R9606_3752.2	XM_011525399.2	8535	-0.237713	0.999987	0.844145
R9606_138722.1	NM_001184734.1	23245	-0.105775	0.999987	0.975437
R9606_37085.2	XM_017002743.2	8880	0.636187	0.999987	0.572967
R9606_40285.3	NM_000945.4	5534	-0.124282	0.999987	0.612105
R9606_26404.1	XM_024451933.1	54963	2.47004	0.999987	0.474882
R9606_80321.2	XM_011540936.2	200162	0.695882	0.999987	0.843889
R9606_29358.1	XM_024452643.1	114805	-3.27483	0.999987	0.339284
R9606_273.1	NM_001318770.1	64928	0.187715	0.999987	0.848678
R9606_859.1	XM_024453529.1	4134	0.677033	0.999987	0.580912
R9606_127448.2	XM_006715185.2	780	-1.87141	0.999987	0.463513
R9606_110661.4	NM_032246.6	84206	-0.17887	0.999987	0.812848
R9606_75190.2	XM_011519956.2	23410	0.0749713	0.999987	0.921568
R9606_120813.4	XM_005257275.4	3212	-0.030012	0.999987	0.936297
R9606_50322.2	NM_020747.2	57507	0.835441	0.999987	0.680352
R9606_105978.3	NM_078483.4	206358	-0.13846	0.999987	0.788648
R9606_100596.4	XM_005259924.4	4854	-0.0422188	0.999987	0.892813
R9606_77709.2	XM_011520304.2	6609	0.238359	0.999987	0.924669
R9606_48280.1	NM_001358699.1	284023	-0.00179328	0.999987	0.99664
R9606_64233.2	XM_011527426.2	84922	0.703346	0.999987	0.830636
R9606_69384.1	NM_001291328.2	375190	-0.535552	0.999987	0.612146
R9606_116459.1	NM_001350497.1	81669	-3.27483	0.999987	0.339284
R9606_81903.2	XM_017018529.2	90019	1.40044	0.999987	0.691748
R9606_38494.2	XM_011541479.2	440560	-0.746791	0.999987	0.832632
R9606_79946.1	NM_001193361.1	55218	0.0239846	0.999987	0.954357
R9606_121228.4	NM_016035.5	51117	0.200939	0.999987	0.566354
R9606_98864.2	XM_017029167.2	101929738	0.219641	0.999987	0.761186
R9606_19088.1	XM_024453790.1	84223	1.86624	0.999987	0.56967
R9606_129577.1	NM_001278914.2	2006	4.34322	0.999987	0.200876
R9606_54378.2	XM_011543986.2	79917	0.0266894	0.999987	0.993791
R9606_122891.1	XM_024451993.1	7692	1.55008	0.999987	0.115194
R9606_79837.3	XM_006723227.3	4793	-2.05251	0.999987	0.555827
R9606_124677.1	XM_017022299.1	51332	-6.57038	0.999987	0.0524531
R9606_103810.1	XM_017023124.1	2622	0.283368	0.999987	0.818915
R9606_8056.1	XM_017024095.1	11276	-0.800519	0.999987	0.801249
R9606_47421.1	NM_001349514.1	54899	4.9856	0.999987	0.142119
R9606_36750.2	XM_017026360.2	147968	-0.593257	0.999987	0.82557
R9606_50877.2	NM_002202.3	3670	-0.00803764	0.999987	0.99691
R9606_120782.1	XM_017006962.1	5793	-1.17233	0.999987	0.362171
R9606_108095.1	NM_001350633.2	92689	-0.310504	0.999987	0.902388
R9606_49712.1	NM_001331089.1	159090	5.40938	0.999987	0.110877
R9606_105068.2	XM_017018100.2	59307	3.69475	0.999987	0.279284
R9606_126254.1	NM_001252619.2	3933	-0.0254522	0.999987	0.994253
R9606_409437.1	NM_001371695.1	57404	-2.50202	0.999987	0.469304
R9606_52765.4	NM_138638.5	1073	-0.210358	0.999987	0.654418
R9606_82204.2	XM_011524933.2	54799	0.116172	0.999987	0.954076
R9606_412246.1	NM_001371660.1	51531	2.35995	0.999987	0.457345
R9606_58215.1	XM_024447860.1	196051	-2.06374	0.999987	0.55358
R9606_97035.1	NM_001301790.1	131965	0.0332521	0.999987	0.989362
R9606_82388.3	XM_006717460.3	55691	-5.25966	0.999987	0.121266
R9606_69718.2	NM_001020819.2	91663	0.114246	0.999987	0.71412
R9606_52852.1	NM_001283050.2	23308	-1.13191	0.999987	0.565044
R9606_90199.2	NM_152304.3	115273	-0.608171	0.999987	0.589264
R9606_118716.1	NM_001302884.2	23424	-0.886915	0.999987	0.604489
R9606_83070.1	XM_017010885.1	4301	-0.56339	0.999987	0.443927
R9606_107679.3	XM_006717317.3	91373	1.56283	0.999987	0.160267
R9606_24422.3	NM_005625.4	6386	-0.0857902	0.999987	0.81439
R9606_88224.1	XM_024449311.1	10443	-0.0178803	0.999987	0.961411
R9606_45883.1	XM_024450365.1	58189	4.58756	0.999987	0.177299
R9606_8420.1	NM_001322312.3	221692	-3.06804	0.999987	0.368833
R9606_61785.1	NM_001190476.2	100463285	-1.85469	0.999987	0.482103
R9606_414038.3	NM_001002847.3	113455421	0.902323	0.999987	0.141112
R9606_96465.1	XM_011531428.1	22829	1.74227	0.999987	0.473415
R9606_90335.1	NM_001353536.2	55205	4.36463	0.999987	0.199672
R9606_56718.2	NM_001142463.3	1736	-5.45176	0.999987	0.108114
R9606_12895.3	NM_001200.4	650	-0.130403	0.999987	0.859776
R9606_92940.1	NM_001271874.2	25980	-0.0218496	0.999987	0.947958
R9606_133579.1	XM_017022939.1	124491	-1.71662	0.999987	0.603763
R9606_151563.3	NM_000565.4	3570	0.141924	0.999987	0.776406
R9606_23924.2	NM_022162.3	64127	0.00115638	0.999987	0.999719
R9606_84149.2	XM_017009151.2	167153	-0.0281866	0.999987	0.993139
R9606_90939.2	NM_000629.3	3454	-0.0452298	0.999987	0.880679
R9606_46275.4	NM_002611.5	5164	-0.022458	0.999987	0.972819
R9606_81223.1	NM_001354281.1	287	-0.0219581	0.999987	0.964337
R9606_143468.2	NM_001300816.3	54819	0.00753771	0.999987	0.986986
R9606_94912.1	NM_001352051.2	24139	-0.740825	0.999987	0.615494
R9606_140107.1	NM_001352539.1	26095	3.47991	0.999987	0.308907
R9606_7907.1	NM_001142589.2	4802	4.54194	0.999987	0.181718
R9606_4028.1	NM_001322501.2	54986	-0.312952	0.999987	0.794526
R9606_52817.1	XM_017011816.1	2050	-0.977267	0.999987	0.51865
R9606_22613.1	XM_017003526.1	1788	4.72955	0.999987	0.164066
R9606_414107.1	NM_001364672.1	107983988	-0.739412	0.999987	0.834219
R9606_150842.2	XM_011532165.2	5783	4.54194	0.999987	0.181718
R9606_143817.2	NM_001080522.2	57545	5.7275	0.999987	0.0912247
R9606_27346.2	XM_017009161.2	167153	1.17433	0.999987	0.435383
R9606_110668.1	NM_199074.1	25915	1.00069	0.999987	0.395228
R9606_9131.1	NM_001317951.2	65980	0.392494	0.999987	0.903886
R9606_4224.1	XM_024448024.1	414235	-4.18696	0.999987	0.219052
R9606_100933.1	XM_024450723.1	2873	3.20307	0.999987	0.350065
R9606_109472.1	XM_011523444.1	9114	4.17966	0.999987	0.219764
R9606_83948.4	XM_006717720.4	22876	1.12017	0.999987	0.285105
R9606_78461.2	XM_011535898.2	51805	-1.45151	0.999987	0.681198
R9606_121421.1	XM_017018102.1	5977	0.0123917	0.999987	0.956546
R9606_20021.1	XM_017029506.1	3581	-0.739412	0.999987	0.834219
R9606_410716.2	NM_001364160.2	2107	0.603481	0.999987	0.520009
R9606_77701.1	XM_024447285.1	7994	0.225314	0.999987	0.932209
R9606_127226.1	NM_001330256.1	55681	-1.24653	0.999987	0.148864
R9606_8154.3	XM_006723840.3	57644	-1.47424	0.999987	0.676423
R9606_22399.3	XM_011514974.3	89845	0.119748	0.999987	0.796796
R9606_148395.1	NM_001321500.2	151011	0.603838	0.999987	0.822661
R9606_152850.1	XM_024447809.1	120	0.12379	0.999987	0.938898
R9606_16264.2	XM_011542491.2	984	-0.0709951	0.999987	0.913216
R9606_86605.2	XM_011535294.2	8900	1.45412	0.999987	0.68034
R9606_80314.1	NM_001097611.1	148930	0.356467	0.999987	0.863618
R9606_139148.1	NM_001129829.1	775	-1.22236	0.999987	0.697757
R9606_36052.2	XM_017020703.2	64062	1.13269	0.999987	0.725039
R9606_68923.1	NM_001287597.2	6512	-4.15206	0.999987	0.222994
R9606_23737.2	XM_011532623.2	165082	1.45238	0.999987	0.680711
R9606_47337.2	XM_005260017.2	64748	0.704338	0.999987	0.25114
R9606_136403.2	XM_011525508.2	9618	0.456474	0.999987	0.322699
R9606_80624.2	XM_005247172.2	1857	0.604044	0.999987	0.527576
R9606_135241.2	NM_001001663.3	255349	0.732791	0.999987	0.835523
R9606_86472.2	NM_152729.3	221294	-0.25095	0.999987	0.492746
R9606_117047.5	XM_005271112.5	6421	0.175499	0.999987	0.889018
R9606_145153.2	XM_017007312.2	84100	4.29907	0.999987	0.113019
R9606_65559.1	NM_001349902.1	89781	1.56282	0.999987	0.616281
R9606_142839.2	NM_006784.3	10885	0.00408294	0.999987	0.991017
R9606_67606.4	NM_201542.5	112950	0.0305431	0.999987	0.924712
R9606_412101.1	NM_001369005.1	54840	-0.425055	0.999987	0.458689
R9606_107.1	NM_001349184.1	9781	0.378228	0.999987	0.852728
R9606_76547.2	NM_001290056.3	101927572	1.96154	0.999987	0.573785
R9606_108849.3	NM_138697.4	80835	3.63018	0.999987	0.287975
R9606_46567.1	XM_017010941.1	5269	-0.281789	0.999987	0.535381
R9606_119773.3	XM_011529580.3	4685	0.486453	0.999987	0.409631
R9606_138183.2	NM_001286414.3	27229	-0.191534	0.999987	0.816832
R9606_145546.1	XM_017026010.1	80206	0.0233918	0.999987	0.994301
R9606_50644.2	XM_005247533.2	5337	4.38817	0.999987	0.197216
R9606_24498.2	XM_011522605.2	64386	0.0657615	0.999987	0.929272
R9606_49395.4	XM_005277431.4	84265	-0.210009	0.999987	0.947897
R9606_126517.2	XM_006722666.2	170463	2.24802	0.999987	0.350108
R9606_153401.2	XM_017026470.2	208	-0.340656	0.999987	0.600647
R9606_67583.2	NM_015660.3	26157	0.0733199	0.999987	0.917794
R9606_67318.3	NM_013243.4	29106	0.184026	0.999987	0.911733
R9606_47333.1	XM_017020224.1	9194	5.1824	0.999987	0.126853
R9606_26288.4	NM_006428.5	10573	0.434534	0.999987	0.361467
R9606_54332.3	XM_006723363.3	7694	0.338941	0.999987	0.918688
R9606_92898.1	XM_017019049.1	23074	2.72947	0.999987	0.243887
R9606_29341.2	NM_152460.2	146723	-0.0254522	0.999987	0.994253
R9606_38966.1	XM_017019580.1	55500	1.47863	0.999987	0.424471
R9606_52228.3	XM_011537685.3	81848	-0.155759	0.999987	0.807666
R9606_147379.2	NM_020785.2	57545	0.0953052	0.999987	0.950259
R9606_5187.2	NM_020451.3	57190	-0.176259	0.999987	0.734207
R9606_409990.1	NM_001376174.1	253461	-5.69115	0.999987	0.0933442
R9606_110747.1	NM_001129831.1	775	-0.184929	0.999987	0.940295
R9606_48810.3	NM_003119.4	6687	0.0685036	0.999987	0.729013
R9606_79040.1	NM_001286632.1	64062	-0.200208	0.999987	0.8228
R9606_44645.2	XM_017007777.2	152485	-0.435301	0.999987	0.396884
R9606_50242.2	NM_001105663.3	283927	-1.27876	0.999987	0.593671
R9606_117811.3	XM_005273481.3	29883	-0.273213	0.999987	0.517881
R9606_91877.2	XM_011534888.2	10808	-7.21e-05	0.999987	0.999854
R9606_412941.1	NM_001376430.1	10658	-4.71535	0.999987	0.165424
R9606_73686.1	NM_001142928.2	65999	0.128079	0.999987	0.907698
R9606_54275.1	XM_017027370.1	84449	5.36886	0.999987	0.113605
R9606_35971.2	NM_145858.3	9946	-0.154473	0.999987	0.48357
R9606_112632.3	XM_011532881.3	51057	-2.16498	0.999987	0.525825
R9606_411689.1	NM_001363351.1	83992	0.169171	0.999987	0.933146
R9606_23030.1	NM_001184883.2	5331	-1.02542	0.999987	0.751956
R9606_28444.3	NM_004646.3	4868	0.0168906	0.999987	0.991637
R9606_150128.5	XM_005264528.5	7072	-0.243905	0.999987	0.88219
R9606_52730.1	NM_206963.2	5918	0.0975504	0.999987	0.884295
R9606_102537.1	XM_017018937.1	1663	-0.750537	0.999987	0.457684
R9606_19844.2	XM_011545002.2	374403	-0.0254522	0.999987	0.994253
R9606_88178.4	XM_006717434.4	22944	0.695882	0.999987	0.843889
R9606_43892.1	XM_024451960.1	6227	0.238008	0.999987	0.774793
R9606_20103.3	NM_000605.4	3440	-0.746791	0.999987	0.832632
R9606_123273.1	NM_001178123.1	10006	-2.16174	0.999987	0.508718
R9606_7261.2	XM_017012866.2	9988	1.33956	0.999987	0.691118
R9606_124131.4	NM_001720.5	656	0.262431	0.999987	0.891592
R9606_53183.1	NM_001193300.2	64218	-0.0280347	0.999987	0.993262
R9606_68181.2	XM_011519276.2	101928193	0.695882	0.999987	0.843889
R9606_129625.3	XM_011510473.3	10152	-0.692846	0.999987	0.476773
R9606_11490.4	NM_005863.5	10276	-0.312984	0.999987	0.534366
R9606_134748.2	XM_017016860.2	8559	-0.254682	0.999987	0.827787
R9606_33495.1	NM_015058.2	23078	-0.132278	0.999987	0.751353
R9606_117495.2	XM_017026293.2	126526	2.11854	0.999987	0.0964883
R9606_110888.1	NM_001166038.2	339324	0.990341	0.999987	0.362596
R9606_71116.1	NM_001330680.1	158471	1.29845	0.999987	0.69034
R9606_39160.2	XM_017007051.2	64689	-0.0380153	0.999987	0.981228
R9606_63332.3	NM_002275.4	3866	0.575001	0.999987	0.62335
R9606_55610.2	XM_017027274.2	7770	-3.78938	0.999987	0.267021
R9606_98896.1	XM_024447713.1	92714	0.324837	0.999987	0.44722
R9606_105919.1	XM_017005527.1	10342	0.0475069	0.999987	0.969541
R9606_89501.1	XM_017011257.1	7629	1.38928	0.999987	0.675025
R9606_134782.1	NM_001166279.2	9924	-0.2439	0.999987	0.87857
R9606_92728.1	XM_017029953.1	90736	0.421914	0.999987	0.768863
R9606_140749.1	NM_001290189.1	91663	0.106449	0.999987	0.922563
R9606_43310.1	XM_024448919.1	253827	-4.93424	0.999987	0.146386
R9606_101324.3	XM_011534806.3	57666	-3.29845	0.999987	0.335713
R9606_28992.1	NM_001261464.2	8751	-0.845996	0.999987	0.220895
R9606_44546.3	NM_021822.4	60489	-0.0469058	0.999987	0.927565
R9606_120425.2	XM_017012277.2	51422	-0.239603	0.999987	0.621425
R9606_72611.1	XM_017005250.1	91404	-0.419704	0.999987	0.38882
R9606_11683.1	NM_001330368.2	160140	2.6936	0.999987	0.434454
R9606_155240.4	NM_007152.5	7748	-0.153282	0.999987	0.704725
R9606_124981.1	NM_001197140.1	55861	-0.232692	0.999987	0.906638
R9606_16536.2	XM_011510794.2	2071	-0.645307	0.999987	0.691248
R9606_149096.2	XM_017002703.2	8672	0.561523	0.999987	0.406554
R9606_72326.2	NM_001024960.2	10093	0.11194	0.999987	0.582038
R9606_54123.1	NM_001351175.1	22978	0.621392	0.999987	0.571321
R9606_41708.1	XM_017010893.1	442213	-4.46743	0.999987	0.189195
R9606_414776.1	NM_001371350.1	150223	0.336709	0.999987	0.635286
R9606_41257.4	XM_005255834.4	197259	-0.636638	0.999987	0.317301
R9606_119417.1	XM_024453755.1	79858	-3.92317	0.999987	0.250123
R9606_412199.1	NM_001369548.1	4915	-0.0882627	0.999987	0.828575
R9606_45998.1	NM_001284416.2	26061	-1.47255	0.999987	0.319545
R9606_66665.1	NM_001083537.2	85002	0.129182	0.999987	0.86772
R9606_127096.3	XM_011545311.3	8500	-0.549932	0.999987	0.60648
R9606_93826.1	XM_017010891.1	442213	5.90071	0.999987	0.0817717
R9606_154046.3	NM_005789.4	10197	-0.0891863	0.999987	0.626796
R9606_413280.1	NM_001378065.1	54970	3.17365	0.999987	0.354635
R9606_412048.1	NM_001375420.1	8777	-0.680168	0.999987	0.552631
R9606_153714.1	NM_001353937.2	7267	-0.670462	0.999987	0.749643
R9606_115153.5	NM_001274.5	1111	0.0541534	0.999987	0.96236
R9606_113721.1	XM_017002000.1	5993	-3.69965	0.999987	0.207432
R9606_83872.2	NM_001014797.3	3778	3.17573	0.999987	0.354311
R9606_81763.1	XM_011538125.1	23603	-0.982835	0.999987	0.412679
R9606_54762.3	NM_002199.4	3660	-0.0459456	0.999987	0.863641
R9606_11691.3	XM_011524203.3	10693	-1.01011	0.999987	0.500463
R9606_133793.1	XM_011527155.1	57655	0.343615	0.999987	0.779664
R9606_50838.2	XM_011546185.2	8623	-3.45436	0.999987	0.253248
R9606_83856.3	NM_006922.4	6328	-4.82792	0.999987	0.154697
R9606_93139.4	NM_001257.5	1012	-0.210632	0.999987	0.531037
R9606_63494.2	XM_005269470.2	11196	-0.00811926	0.999987	0.961161
R9606_67554.1	NM_001145805.1	345611	-2.06374	0.999987	0.55358
R9606_94975.2	NM_003611.3	8481	-0.0692727	0.999987	0.866344
R9606_71452.2	XM_011539848.2	51063	-0.286994	0.999987	0.541129
R9606_135485.3	NM_005952.4	4501	-0.0211508	0.999987	0.950095
R9606_29362.1	NM_001195005.2	85016	-0.24027	0.999987	0.788727
R9606_39763.3	XM_011544893.3	254359	0.163506	0.999987	0.910343
R9606_147041.3	XM_005265023.3	25917	0.898612	0.999987	0.592994
R9606_123103.2	XM_017009519.2	51121	0.0511462	0.999987	0.92521
R9606_82106.4	NM_006076.5	3268	0.00624971	0.999987	0.995496
R9606_62557.3	NM_194293.4	165904	-1.16244	0.999987	0.236852
R9606_45624.1	NM_001282647.2	7355	0.0461503	0.999987	0.957218
R9606_19919.3	XM_011509689.3	55105	0.773505	0.999987	0.643183
R9606_96548.1	NM_001351315.2	25875	-1.00141	0.999987	0.634621
R9606_29974.1	XM_024454367.1	134549	1.79118	0.999987	0.459752
R9606_91736.1	XM_017017732.1	4005	1.07226	0.999987	0.382612
R9606_85773.2	XM_011510566.2	1286	-2.47436	0.999987	0.474411
R9606_44966.2	XM_011509658.2	54856	-0.185258	0.999987	0.71364
R9606_28300.2	NM_001017956.2	10956	0.381758	0.999987	0.231055
R9606_40686.1	NM_001248001.2	6418	-1.2442	0.999987	0.513317
R9606_26785.3	NM_000785.4	1594	0.337342	0.999987	0.710602
R9606_678.1	XM_024447907.1	22978	-0.151297	0.999987	0.737653
R9606_73250.1	NM_001346226.2	57599	0.946513	0.999987	0.767459
R9606_72831.1	NM_020782.2	57542	0.102855	0.999987	0.774595
R9606_3056.3	XM_011526559.3	162962	1.96292	0.999987	0.396225
R9606_32161.2	XM_005257216.2	26207	-2.74988	0.999987	0.424883
R9606_411970.2	NM_001362797.2	22882	-0.0873804	0.999987	0.780494
R9606_22757.2	NM_001032292.2	7727	-0.0547411	0.999987	0.924138
R9606_153744.2	XM_017013141.2	157807	1.70224	0.999987	0.622646
R9606_63070.3	XM_006724536.3	54880	2.77559	0.999987	0.27796
R9606_22325.2	XM_017027290.2	79085	-0.375758	0.999987	0.740974
R9606_115609.1	XM_024449324.1	160857	1.95477	0.999987	0.575162
R9606_20015.1	XM_017011026.1	55770	1.03719	0.999987	0.180635
R9606_57265.2	NM_205847.3	29926	-0.00113823	0.999987	0.998344
R9606_45703.1	XM_017004412.1	55041	0.104296	0.999987	0.89437
R9606_82345.1	XM_017006355.1	3693	4.07284	0.999987	0.232014
R9606_410169.1	NM_001366205.1	1739	-1.62393	0.999987	0.282951
R9606_48837.2	NM_014743.3	9778	-5.59234	0.999987	0.0992304
R9606_411445.1	NM_001370509.1	5723	1.40494	0.999987	0.690789
R9606_91302.2	XM_017025120.2	80022	3.03447	0.999987	0.376766
R9606_54381.1	XM_017022977.1	1540	0.367857	0.999987	0.767918
R9606_6282.2	XM_017018597.2	9743	-0.746791	0.999987	0.832632
R9606_27654.2	XM_006718346.2	84364	0.00264576	0.999987	0.998954
R9606_93732.3	XM_006721558.3	5598	1.07998	0.999987	0.739301
R9606_414678.1	NM_001369739.1	5178	2.68933	0.999987	0.435208
R9606_147036.1	NM_001352286.2	89941	5.26768	0.999987	0.120651
R9606_21990.3	XM_005270366.3	10465	-0.763734	0.999987	0.573432
R9606_68654.2	XM_017003592.2	22807	-1.76168	0.999987	0.574518
R9606_22952.3	XM_011521620.3	4649	-0.0611622	0.999987	0.984901
R9606_36527.1	NM_001290131.2	57649	-0.283795	0.999987	0.636053
R9606_113274.1	NM_001354251.2	64760	-1.13396	0.999987	0.134668
R9606_37453.1	NM_001304428.2	202309	0.731048	0.999987	0.835914
R9606_10384.5	NM_022096.6	63926	-2.1885	0.999987	0.481553
R9606_64600.3	NM_002147.3	3215	-1.47671	0.999987	0.675898
R9606_133256.1	XM_024451202.1	55556	5.17009	0.999987	0.127769
R9606_116835.4	NM_000991.5	6158	0.093576	0.999987	0.768569
R9606_55030.4	NM_014826.5	8476	-0.181105	0.999987	0.714849
R9606_10994.1	XM_024449395.1	64328	-4.71535	0.999987	0.165424
R9606_82336.1	XM_017021126.1	23503	0.29049	0.999987	0.659838
R9606_30049.3	XM_005257153.3	2186	-1.74221	0.999987	0.592249
R9606_48195.1	NM_001100426.2	5910	-1.16952	0.999987	0.0561212
R9606_114999.1	XM_017023129.1	26231	-0.323984	0.999987	0.799168
R9606_80819.3	NM_001887.4	1414	-0.0254522	0.999987	0.994253
R9606_52013.3	NM_004739.4	9219	0.193779	0.999987	0.667525
R9606_413085.1	NM_001378080.1	56834	1.0169	0.999987	0.330819
R9606_135526.3	XM_011521307.3	161835	-0.991395	0.999987	0.774155
R9606_81747.2	NM_080429.3	89872	1.28569	0.999987	0.712115
R9606_109176.3	XM_011543735.3	9555	-1.60369	0.999987	0.286074
R9606_46455.2	NM_001303256.3	22880	-0.0163188	0.999987	0.944014
R9606_135058.3	NM_033626.3	90060	-0.323254	0.999987	0.898082
R9606_149600.1	NM_001350657.1	285753	-2.15627	0.999987	0.342014
R9606_35968.1	XM_017023389.1	55066	-0.0514537	0.999987	0.91267
R9606_15237.1	XM_017011620.1	105378148	-0.746791	0.999987	0.832632
R9606_133134.1	XM_024453332.1	11342	-4.59553	0.999987	0.176613
R9606_6102.2	XM_011533007.2	57539	-0.463758	0.999987	0.671833
R9606_43244.1	NM_001101667.2	8310	1.8432	0.999987	0.0652602
R9606_139465.4	NM_005112.5	9948	-0.0274479	0.999987	0.944623
R9606_120898.1	XM_017022731.1	9488	-0.297648	0.999987	0.928695
R9606_96947.1	XM_024448328.1	10612	-3.78938	0.999987	0.267021
R9606_410197.1	NM_001366316.1	8603	0.590763	0.999987	0.380784
R9606_51413.1	NM_001270424.1	79758	0.215332	0.999987	0.786413
R9606_54097.2	NM_017919.3	55014	-0.107875	0.999987	0.746971
R9606_68600.1	XM_011536374.1	11177	0.0141358	0.999987	0.985987
R9606_51027.4	NM_016170.5	3196	-0.0211148	0.999987	0.995229
R9606_120013.1	NM_001303059.2	222068	0.381989	0.999987	0.568275
R9606_39643.1	NM_001288765.1	1760	-0.428395	0.999987	0.832961
R9606_34002.2	XM_005274731.2	7739	-1.4793	0.999987	0.675344
R9606_411381.1	NM_001362794.1	8887	0.145601	0.999987	0.538697
R9606_30887.1	XM_017026149.1	10780	1.40748	0.999987	0.666875
R9606_78935.1	NM_001128592.2	389362	0.668066	0.999987	0.6747
R9606_30627.1	XM_017009668.1	57451	-2.086	0.999987	0.549137
R9606_40763.1	NM_001348745.2	57498	-0.608163	0.999987	0.861183
R9606_98947.1	XM_017026468.1	2077	-1.58531	0.999987	0.613673
R9606_123289.2	XM_011529147.2	11237	0.451078	0.999987	0.69726
R9606_62390.1	NM_001320978.2	3554	-1.9729	0.999987	0.431546
R9606_150761.1	NM_001303016.1	104909134	-0.479983	0.999987	0.79611
R9606_31378.2	XM_011541228.2	26227	-3.08801	0.999987	0.368389
R9606_26964.1	XM_017011025.1	55770	-0.396483	0.999987	0.736827
R9606_65282.1	NM_001287599.1	168451	0.428839	0.999987	0.435742
R9606_33957.2	XM_011521957.2	6692	-1.20259	0.999987	0.702781
R9606_17759.1	XM_024449865.1	196951	1.35946	0.999987	0.60155
R9606_104402.1	XM_024450695.1	27175	1.51319	0.999987	0.632407
R9606_145954.1	NM_001271681.1	29920	1.01134	0.999987	0.152681
R9606_140130.2	XM_011541186.2	255104	-0.144075	0.999987	0.952631
R9606_103471.2	XM_017011284.2	7917	0.940175	0.999987	0.259627
R9606_20268.1	XM_017003996.1	3631	-2.77794	0.999987	0.420011
R9606_4225.1	NM_001162505.1	387521	0.00545422	0.999987	0.975308
R9606_48468.1	NM_001204109.1	10018	1.45238	0.999987	0.680711
R9606_119001.3	XM_006719937.3	23348	1.68624	0.999987	0.40875
R9606_68456.2	XM_011514562.2	3127	2.71208	0.999987	0.431203
R9606_148328.1	NM_001193628.2	147670	0.223331	0.999987	0.732743
R9606_60298.1	NM_001271875.2	404093	0.361225	0.999987	0.353065
R9606_3453.1	NM_001199621.2	135112	-1.3875	0.999987	0.171459
R9606_29781.1	XM_017008025.1	27152	-4.89694	0.999987	0.149504
R9606_16021.3	XM_006711451.3	55870	-0.825234	0.999987	0.50895
R9606_103480.1	NM_001198756.1	2793	0.333892	0.999987	0.851956
R9606_151026.1	XM_017000951.1	257044	0.72484	0.999987	0.711333
R9606_71940.4	XM_005273878.4	256364	0.569731	0.999987	0.623915
R9606_156116.1	NM_001318237.2	389541	1.17768	0.999987	0.637753
R9606_24260.3	NM_022166.4	64131	-0.240905	0.999987	0.289063
R9606_38204.1	NM_001346743.2	23492	3.30779	0.999987	0.0317537
R9606_135758.2	XM_017006764.2	55193	0.924903	0.999987	0.117421
R9606_116325.2	XM_011519405.2	222389	-4.74029	0.999987	0.163165
R9606_130385.3	XM_005254126.3	10518	1.90335	0.999987	0.27803
R9606_412552.1	NM_001377160.1	54537	0.695882	0.999987	0.843889
R9606_116271.4	NM_199136.5	340277	-0.00108526	0.999987	0.999288
R9606_149106.1	XM_024447088.1	1936	0.695882	0.999987	0.843889
R9606_23330.1	XM_017006873.1	56852	-0.159419	0.999987	0.701576
R9606_40349.1	NM_001199054.2	29965	0.543231	0.999987	0.627245
R9606_118775.2	NM_032403.3	5098	-0.0944452	0.999987	0.837677
R9606_1465.1	NM_001293312.1	1615	-2.40614	0.999987	0.181425
R9606_72882.1	NM_001145784.2	729991	0.214869	0.999987	0.630193
R9606_10021.1	XM_011532653.1	1768	-5.02825	0.999987	0.138748
R9606_1735.3	XM_011519935.3	196074	-1.32888	0.999987	0.573185
R9606_156952.1	NM_001282916.1	23514	-2.07006	0.999987	0.140552
R9606_21489.1	NM_001318871.1	285368	-1.19809	0.999987	0.445811
R9606_3799.1	XM_011518639.1	375743	-1.85476	0.999987	0.447124
R9606_33226.1	XM_017010018.1	91522	-0.746791	0.999987	0.832632
R9606_140032.3	NM_001008.4	6192	-0.100806	0.999987	0.814092
R9606_49421.1	NM_001320417.2	129531	-1.97575	0.999987	0.424002
R9606_6867.1	NM_001160160.2	6331	-0.555206	0.999987	0.866871
R9606_26721.1	XM_017011483.1	91749	-0.11461	0.999987	0.807463
R9606_124608.1	XM_017000496.1	164045	0.695882	0.999987	0.843889
R9606_35426.1	NM_001306156.1	22948	-1.33522	0.999987	0.325099
R9606_46882.1	NM_001301101.2	60490	0.695882	0.999987	0.843889
R9606_122375.2	NM_014383.3	27033	0.165324	0.999987	0.936565
R9606_59770.2	XM_011517052.2	50807	-6.555	0.999987	0.0516206
R9606_75407.2	XM_017029268.2	139189	2.05118	0.999987	0.555706
R9606_149423.1	NM_001276435.1	3772	2.95172	0.999987	0.390319
R9606_57996.4	XM_005248674.4	22832	-1.2297	0.999987	0.706505
R9606_106518.3	XM_011544998.3	3619	0.474143	0.999987	0.884173
R9606_50229.1	XM_011524108.1	9905	-0.554358	0.999987	0.863963
R9606_57061.3	NM_133505.3	1634	0.150863	0.999987	0.830677
R9606_42058.2	XM_017009471.2	411	-0.122723	0.999987	0.889413
R9606_24115.2	NM_138383.3	92154	0.176798	0.999987	0.556433
R9606_14550.2	NM_002966.3	6281	-0.0463987	0.999987	0.900928
R9606_98622.1	NM_001099405.1	6331	3.09251	0.999987	0.350775
R9606_113327.1	XM_017015350.1	9649	0.0280809	0.999987	0.993651
R9606_10475.1	NM_001198868.2	823	-0.809876	0.999987	0.62019
R9606_84258.1	XM_005265074.1	2803	3.1148	0.999987	0.338602
R9606_36568.3	NM_207318.4	139231	-0.104405	0.999987	0.726253
R9606_42594.1	XM_011532956.1	55471	-0.941145	0.999987	0.55402
R9606_101504.2	XM_005274699.2	541578	0.0945808	0.999987	0.882308
R9606_132696.3	XM_005254799.3	9493	-0.835519	0.999987	0.607036
R9606_152213.1	NM_001143936.2	145853	0.109671	0.999987	0.829717
R9606_137077.1	NM_001242617.2	55916	0.21431	0.999987	0.546684
R9606_8931.2	XM_011533286.2	10533	-0.0300577	0.999987	0.95138
R9606_87265.1	NM_001324253.1	7587	-0.909938	0.999987	0.786006
R9606_131938.3	XM_011541080.3	23254	-0.2289	0.999987	0.805353
R9606_114408.2	NM_032800.3	84886	0.49096	0.999987	0.376605
R9606_142654.3	NM_020356.4	57091	2.36833	0.999987	0.493921
R9606_151479.1	XM_011514959.1	84830	0.566637	0.999987	0.777591
R9606_86864.1	NM_001271286.1	84450	-0.455028	0.999987	0.42791
R9606_68886.1	XM_006713338.1	79885	4.3576	0.999987	0.200411
R9606_86210.3	NM_016145.4	51398	0.0124139	0.999987	0.979745
R9606_80679.2	XM_011522647.2	7627	-0.175133	0.999987	0.67115
R9606_110394.3	XM_005272485.3	51129	-0.401421	0.999987	0.808606
R9606_93705.1	XM_017028586.1	128989	-0.879029	0.999987	0.456933
R9606_154432.3	XM_011509892.3	6464	0.440691	0.999987	0.892681
R9606_40646.1	XM_017002772.1	9064	-0.025619	0.999987	0.994212
R9606_139217.1	NM_001321048.2	5378	1.30561	0.999987	0.680227
R9606_134107.1	NM_001304522.1	7434	1.48197	0.999987	0.640474
R9606_134654.1	NM_001127182.2	55165	-2.42246	0.999987	0.091052
R9606_148938.2	NM_175841.3	54498	-1.38997	0.999987	0.560115
R9606_409366.1	NM_001375932.1	51454	0.299919	0.999987	0.928104
R9606_88795.2	XM_011526663.2	23152	2.50433	0.999987	0.107516
R9606_44773.4	XM_005248230.4	10605	-0.0117373	0.999987	0.9915
R9606_102318.2	XM_017019942.2	775	1.08802	0.999987	0.501102
R9606_21732.2	XM_017017273.2	1740	1.45412	0.999987	0.68034
R9606_34886.1	XM_017015258.1	8777	-2.05915	0.999987	0.554498
R9606_5608.2	XM_011532096.2	55345	-3.1643	0.999987	0.353723
R9606_32734.1	NM_001025194.2	1066	-0.425269	0.999987	0.481147
R9606_74198.1	NM_001350393.1	55863	0.711158	0.999987	0.485538
R9606_101682.3	NM_022168.4	64135	0.0467783	0.999987	0.85378
R9606_15370.1	XM_017023180.1	29117	-0.384153	0.999987	0.261181
R9606_39977.2	XM_011520964.2	51147	0.6212	0.999987	0.849562
R9606_95000.2	XM_006717163.2	54981	-1.27313	0.999987	0.08579
R9606_79442.3	NM_006107.3	51747	0.0388546	0.999987	0.904671
R9606_50488.1	XM_017005139.1	8527	5.49317	0.999987	0.1054
R9606_95960.4	NM_006899.5	3420	0.161899	0.999987	0.434638
R9606_51730.1	XM_017027453.1	91039	0.245351	0.999987	0.93909
R9606_49903.2	XM_011512894.2	5290	1.53058	0.999987	0.629583
R9606_48359.2	NM_001330228.2	91833	-2.09588	0.999987	0.526257
R9606_410346.1	NM_001375857.1	56916	-6.23294	0.999987	0.0658928
R9606_19036.2	NM_015917.3	373156	0.0622788	0.999987	0.800009
R9606_19922.2	NM_001242874.2	5590	0.949268	0.999987	0.783871
R9606_49613.1	NM_001321149.2	9772	0.396719	0.999987	0.84998
R9606_65649.2	NM_001012664.3	6520	-0.0971473	0.999987	0.948454
R9606_117478.2	XM_011546102.2	102724843	-3.0124	0.999987	0.3806
R9606_79568.1	NM_001321238.1	79876	-1.35831	0.999987	0.474967
R9606_410807.2	NM_001364164.2	2870	0.228103	0.999987	0.943569
R9606_124177.3	XM_006711971.3	23301	-2.03634	0.999987	0.534056
R9606_86919.1	XM_017006103.1	25871	0.7018	0.999987	0.172231
R9606_36399.5	NM_023012.6	65117	-0.233022	0.999987	0.708659
R9606_102907.2	XM_017022716.2	9055	-4.78935	0.999987	0.158788
R9606_148734.1	NM_001324178.2	7581	-5.38172	0.999987	0.112771
R9606_55954.1	XM_017028136.1	958	0.118825	0.999987	0.925789
R9606_145318.1	NM_001351542.1	7091	-0.021921	0.999987	0.962215
R9606_18878.1	NM_001351551.1	165055	3.17365	0.999987	0.354635
R9606_412592.2	NM_001363544.2	64429	-0.0495456	0.999987	0.984255
R9606_29068.1	XM_011532494.1	109	-5.41171	0.999987	0.110758
R9606_25234.1	XM_017017786.1	4647	-1.45151	0.999987	0.681198
R9606_99911.2	XM_011534379.2	23142	1.15054	0.999987	0.639349
R9606_155424.1	XM_017000272.1	127018	0.00763132	0.999987	0.994633
R9606_53960.2	NM_012217.3	23430	-1.47762	0.999987	0.675703
R9606_62203.1	XM_017013696.1	575	1.95477	0.999987	0.575162
R9606_119833.3	XM_011543024.3	84441	-0.359514	0.999987	0.48085
R9606_13070.3	XM_006713292.3	6419	0.203656	0.999987	0.759987
R9606_73729.4	XM_006717364.4	10557	0.00212123	0.999987	0.999484
R9606_49022.1	NM_001099411.1	9737	0.0356571	0.999987	0.973156
R9606_37816.2	XM_017028955.2	8218	1.969	0.999987	0.547139
R9606_40234.3	XM_005262782.3	1635	4.15102	0.999987	0.223001
R9606_147261.1	XM_024446927.1	7551	-4.28211	0.999987	0.208562
R9606_19500.2	XM_006724292.2	646851	3.18092	0.999987	0.353501
R9606_143869.2	NM_016258.3	51441	-0.0464935	0.999987	0.748816
R9606_1998.4	NM_182895.5	91179	0.293104	0.999987	0.459848
R9606_89815.5	NM_001549.6	3437	-0.0016192	0.999987	0.996056
R9606_15790.1	NM_001257972.2	1514	0.151331	0.999987	0.738404
R9606_72742.3	XM_011519695.3	8027	-0.738288	0.999987	0.228043
R9606_127563.2	XM_005269792.2	3778	-2.05641	0.999987	0.502339
R9606_80804.1	XM_017011317.1	79981	1.45238	0.999987	0.680711
R9606_93967.2	XM_017019305.2	4234	0.0872909	0.999987	0.875471
R9606_115783.2	NM_001126336.3	1462	-0.565498	0.999987	0.58473
R9606_149445.4	NM_005399.5	5565	-0.138169	0.999987	0.664969
R9606_107427.2	XM_011523332.2	79726	-1.6195	0.999987	0.603035
R9606_81647.1	NM_001284290.2	2990	-1.45151	0.999987	0.681198
R9606_146085.2	NM_001008530.3	5641	0.232534	0.999987	0.783115
R9606_58136.1	NM_001206995.2	5522	-2.82456	0.999987	0.41199
R9606_133743.1	NM_001128635.1	440804	0.716954	0.999987	0.648787
R9606_95727.3	NM_000481.4	275	0.243926	0.999987	0.90407
R9606_125629.3	XM_006719782.3	23077	-1.22559	0.999987	0.704966
R9606_131270.1	NM_001329400.2	81671	-1.80742	0.999987	0.11592
R9606_141143.1	XM_017004775.1	666	-4.63735	0.999987	0.172645
R9606_78620.3	NM_000099.4	1471	0.342506	0.999987	0.30839
R9606_134024.2	XM_017018948.2	171017	-0.0132103	0.999987	0.950461
R9606_411518.1	NM_001371936.1	10344	2.06039	0.999987	0.553863
R9606_147604.3	NM_152629.3	169792	-1.02005	0.999987	0.399872
R9606_43559.2	XM_011544598.2	57604	-3.31071	0.999987	0.333868
R9606_113680.3	NM_152284.4	92421	1.1687	0.999987	0.23097
R9606_126756.4	NM_032873.5	84959	0.0531835	0.999987	0.915182
R9606_414186.1	NM_001378546.1	535	5.69169	0.999987	0.0932853
R9606_65223.3	NM_054012.4	445	0.0622933	0.999987	0.885651
R9606_98034.3	NM_021102.4	10653	0.474922	0.999987	0.312647
R9606_38759.1	NM_001195138.2	100507096	-1.23984	0.999987	0.453785
R9606_137314.1	XM_017019045.1	23041	-5.82494	0.999987	0.0858275
R9606_85558.3	XM_005258377.3	9063	1.23239	0.999987	0.451251
R9606_92875.1	NM_001322413.1	25957	-1.78359	0.999987	0.442672
R9606_36862.1	XM_017019394.1	51184	0.0455671	0.999987	0.976798
R9606_120068.2	XM_017007979.2	255403	0.0130004	0.999987	0.987272
R9606_25923.2	XM_017005725.2	132001	0.0671773	0.999987	0.983452
R9606_14676.1	NM_001199580.2	25777	0.720855	0.999987	0.531535
R9606_110677.1	NM_001349735.2	114825	0.719728	0.999987	0.50999
R9606_11813.1	NM_001354344.1	23189	3.12585	0.999987	0.296458
R9606_128177.1	XM_024454275.1	8821	0.180504	0.999987	0.824035
R9606_97849.1	NM_001128425.2	4595	-2.05915	0.999987	0.554498
R9606_80720.3	NM_006350.4	10468	-0.253954	0.999987	0.725183
R9606_151008.3	NM_000783.4	1592	-1.61213	0.999987	0.541564
R9606_48189.1	NM_001312674.2	2159	0.740658	0.999987	0.691209
R9606_122866.1	NM_001178137.2	22849	-0.563839	0.999987	0.782195
R9606_113973.2	NM_001130026.2	285966	-4.336	0.999987	0.202786
R9606_147584.2	NM_001195203.3	1936	0.539167	0.999987	0.225646
R9606_2645.4	NM_014921.5	22859	-0.280712	0.999987	0.533589
R9606_17875.1	NM_001350641.2	144811	0.225083	0.999987	0.944068
R9606_62734.4	NM_018657.5	55892	-0.37935	0.999987	0.236008
R9606_66342.1	NM_001159860.1	147949	0.262365	0.999987	0.648469
R9606_70823.1	NM_001130020.3	535	-0.581083	0.999987	0.175231
R9606_23156.1	NM_001113738.2	51326	-0.14664	0.999987	0.656579
R9606_111029.2	XM_005270593.2	200014	0.185537	0.999987	0.885716
R9606_91368.3	XM_006711266.3	25874	0.00708679	0.999987	0.979413
R9606_3263.3	XM_005261878.3	9929	0.385801	0.999987	0.314184
R9606_61650.2	NM_001303542.3	84440	1.67178	0.999987	0.608509
R9606_147421.1	XM_017012448.1	56913	0.39476	0.999987	0.840436
R9606_27220.1	NM_001349076.1	9779	-0.965152	0.999987	0.387955
R9606_412093.1	NM_001375567.1	54914	-0.50866	0.999987	0.405715
R9606_65633.3	NM_080650.4	89978	-0.0775645	0.999987	0.897484
R9606_128716.1	NM_001002920.1	340441	0.695882	0.999987	0.843889
R9606_51099.2	XM_011511507.2	57181	2.01499	0.999987	0.214908
R9606_130687.1	NM_001195597.1	100507203	1.29648	0.999987	0.539175
R9606_65015.1	XM_017011009.1	55604	1.44448	0.999987	0.65354
R9606_32082.2	XM_017005557.2	10644	2.21179	0.999987	0.468953
R9606_69008.3	XM_011511385.3	55041	0.114089	0.999987	0.791665
R9606_51188.2	NM_001083585.3	9135	-0.391309	0.999987	0.523717
R9606_27345.2	NM_138798.3	129531	-0.108072	0.999987	0.810065
R9606_413423.1	NM_001368046.1	51564	-1.56628	0.999987	0.620461
R9606_14646.3	XM_011523179.3	54971	-0.0682147	0.999987	0.972842
R9606_133091.1	NM_001353804.2	284459	-0.18387	0.999987	0.838705
R9606_110058.1	XM_017024429.1	26115	0.0221285	0.999987	0.989875
R9606_45006.3	NM_005223.3	1773	-3.78755	0.999987	0.267257
R9606_23787.1	NM_001170689.2	142678	3.2423	0.999987	0.344027
R9606_109984.2	XM_011511216.2	445582	-0.746791	0.999987	0.832632
R9606_32224.1	NM_001322373.2	100505876	-1.26067	0.999987	0.24309
R9606_87603.2	XM_017003815.2	27347	-0.739051	0.999987	0.779992
R9606_40880.4	XM_006715088.4	347744	-0.0438434	0.999987	0.990092
R9606_15060.1	NM_001318856.2	107080644	4.33964	0.999987	0.106202
R9606_48540.1	NM_001330456.1	11314	-3.29031	0.999987	0.336941
R9606_140148.2	NM_018207.3	55223	0.200722	0.999987	0.715173
R9606_25586.1	NM_001042784.1	339965	-2.99515	0.999987	0.378062
R9606_96983.1	XM_024447381.1	10585	3.04305	0.999987	0.0833621
R9606_46095.3	NM_020378.4	57106	0.157795	0.999987	0.638909
R9606_144249.1	XM_024447560.1	4882	-0.0671727	0.999987	0.949198
R9606_128761.1	NM_001351586.2	4957	-0.305754	0.999987	0.323446
R9606_127734.2	NM_003868.3	8823	-0.692238	0.999987	0.541915
R9606_124941.1	XM_017027380.1	84503	-2.42856	0.999987	0.161314
R9606_47168.1	NM_001323644.2	6935	-0.237838	0.999987	0.860559
R9606_1200.2	NM_182623.3	348487	0.357609	0.999987	0.855737
R9606_89325.1	XM_024452478.1	9185	-0.610838	0.999987	0.809159
R9606_90957.3	NM_020810.3	57570	-0.217507	0.999987	0.622442
R9606_26882.1	NM_001350654.1	285753	3.04926	0.999987	0.374374
R9606_415106.1	NM_001369704.1	7544	-1.18603	0.999987	0.646633
R9606_80890.3	XM_011540476.3	10236	0.0411309	0.999987	0.892197
R9606_721.2	XM_011514508.2	2766	-0.094737	0.999987	0.864198
R9606_9862.3	XM_011514312.3	154007	-4.90324	0.999987	0.148974
R9606_126563.2	NM_001195542.3	100289187	3.62009	0.999987	0.28935
R9606_15052.2	XM_017005138.2	8527	0.851709	0.999987	0.647976
R9606_104240.2	NM_006974.3	7581	-0.124681	0.999987	0.952764
R9606_123586.1	XM_024451664.1	6597	1.87001	0.999987	0.312365
R9606_131601.2	XM_017008873.2	987	-1.56975	0.999987	0.503365
R9606_31078.1	NM_001330635.3	57554	-0.289187	0.999987	0.906489
R9606_7295.4	XM_006710304.4	10964	-0.0360442	0.999987	0.97155
R9606_46547.1	XM_017021527.1	57697	-0.61736	0.999987	0.627481
R9606_6878.4	NM_031459.5	83667	-0.121404	0.999987	0.861667
R9606_12735.1	NM_001243750.2	254552	1.20565	0.999987	0.319305
R9606_67028.1	NM_001321219.2	27077	-2.61629	0.999987	0.131445
R9606_44998.3	NM_003520.4	8341	0.30777	0.999987	0.66281
R9606_31236.1	NM_001172697.1	10102	0.258155	0.999987	0.452896
R9606_7776.2	XM_017027967.2	57148	-0.140495	0.999987	0.958857
R9606_73601.1	NM_001320362.2	26001	-3.27483	0.999987	0.339284
R9606_35465.3	XM_011536228.3	8871	0.732603	0.999987	0.771486
R9606_61154.1	NM_001284518.1	79142	-1.45651	0.999987	0.549571
R9606_84672.1	XM_024453486.1	28990	-0.874564	0.999987	0.792695
R9606_14284.1	NM_001315529.2	5116	0.615939	0.999987	0.759227
R9606_89730.1	XM_024451800.1	9524	0.0963323	0.999987	0.802074
R9606_412659.1	NM_001370316.1	23410	-0.802428	0.999987	0.813244
R9606_73693.2	XM_017016958.2	953	1.45412	0.999987	0.68034
R9606_126839.3	NM_139162.4	125170	0.254556	0.999987	0.664595
R9606_8223.1	NM_001302996.2	3909	-1.31802	0.999987	0.602034
R9606_12448.1	XM_017003897.1	285180	-0.318297	0.999987	0.819989
R9606_28504.2	XM_011537308.2	9112	-4.67444	0.999987	0.169182
R9606_76061.1	XM_011516446.1	5799	0.184827	0.999987	0.908965
R9606_46886.2	XM_017006243.2	285331	0.343431	0.999987	0.871806
R9606_117859.1	NM_001300750.1	55716	1.51677	0.999987	0.231767
R9606_29089.1	NM_001288971.1	80221	1.86865	0.999987	0.551091
R9606_155899.1	XM_024446549.1	7918	5.67772	0.999987	0.0940997
R9606_104365.1	XM_017010991.1	55084	-3.48563	0.999987	0.308275
R9606_126953.1	NM_001354717.2	174	0.0316807	0.999987	0.979638
R9606_70131.1	XM_017013519.1	51115	2.96737	0.999987	0.185699
R9606_78529.1	XM_017029843.1	79649	-0.127464	0.999987	0.85429
R9606_103642.1	XM_017000846.1	23400	-0.823753	0.999987	0.738834
R9606_105744.2	NM_015375.3	25778	0.692816	0.999987	0.388079
R9606_46914.6	NM_019592.7	56254	0.0240724	0.999987	0.949933
R9606_127133.2	XM_017003238.2	11227	0.269428	0.999987	0.71347
R9606_60163.5	NM_015137.6	23167	-0.225668	0.999987	0.395615
R9606_143277.1	XM_017003300.1	1286	-0.0722861	0.999987	0.983224
R9606_93186.2	XM_011533030.2	64241	0.540951	0.999987	0.840623
R9606_15984.1	NM_001349259.2	55683	-0.406248	0.999987	0.144212
R9606_152165.1	NM_001243704.1	7541	-0.47045	0.999987	0.884475
R9606_37001.2	XM_017027969.2	57148	-0.57896	0.999987	0.219701
R9606_22813.1	NM_001304795.2	150290	0.482299	0.999987	0.734898
R9606_42548.1	NM_001287394.1	170622	2.82024	0.999987	0.38317
R9606_4210.4	XM_005254778.4	9187	-4.92718	0.999987	0.146972
R9606_7967.2	NM_001258275.3	154075	-1.4793	0.999987	0.675344
R9606_30703.2	XM_011540553.2	113444	0.134328	0.999987	0.530994
R9606_126344.1	NM_001321546.1	9373	-1.15802	0.999987	0.316646
R9606_138375.1	NM_001286084.2	51504	0.133859	0.999987	0.810048
R9606_62901.2	XM_011514855.2	7629	-2.05915	0.999987	0.554498
R9606_123860.1	XM_024449127.1	647135	0.456806	0.999987	0.870813
R9606_44798.1	XM_024447360.1	101929400	-0.760243	0.999987	0.82957
R9606_43328.2	XM_011545750.2	146395	-0.746791	0.999987	0.832632
R9606_39244.3	NM_018279.4	55266	-0.0478417	0.999987	0.929371
R9606_14428.1	NM_001256449.2	2982	-5.22971	0.999987	0.123425
R9606_53982.3	NM_004387.4	1482	0.616669	0.999987	0.626397
R9606_67902.2	XM_005270668.2	23266	-0.775908	0.999987	0.619466
R9606_27196.1	XM_017017954.1	55031	-0.379662	0.999987	0.639936
R9606_42308.1	NM_001258264.1	7404	-0.121413	0.999987	0.952192
R9606_91063.3	XM_011538571.3	56899	4.27161	0.999987	0.2096
R9606_71167.2	NM_001099781.2	2687	1.01217	0.999987	0.250178
R9606_155760.1	NM_001271010.1	2313	2.68933	0.999987	0.435208
R9606_48137.3	NM_030915.4	81606	-0.148034	0.999987	0.831862
R9606_74737.1	XM_017021735.1	8816	-0.709293	0.999987	0.826446
R9606_141986.3	XM_006711749.3	148789	-0.447152	0.999987	0.561186
R9606_27023.2	XM_017012977.2	10947	0.728256	0.999987	0.626915
R9606_414871.1	NM_001363781.1	140564	0.168359	0.999987	0.72645
R9606_48114.3	XM_006721463.3	1497	3.4383	0.999987	0.128736
R9606_412597.1	NM_001365713.1	143187	4.03546	0.999987	0.236414
R9606_123687.1	XM_017026969.1	55786	-0.611621	0.999987	0.855621
R9606_126059.1	XM_017005049.1	80731	-0.0106958	0.999987	0.99758
R9606_36619.1	XM_005257668.1	79643	-0.219599	0.999987	0.929497
R9606_57970.1	NM_001330243.2	79611	-0.01443	0.999987	0.995368
R9606_408419.1	NM_001366566.1	10250	-0.348202	0.999987	0.257482
R9606_23298.1	XM_017022300.1	51332	-1.53226	0.999987	0.63373
R9606_16245.3	NM_024056.3	79022	-0.217794	0.999987	0.786392
R9606_2037.1	XM_024447770.1	10580	4.17966	0.999987	0.219764
R9606_51289.2	XM_011539971.2	56624	-1.28701	0.999987	0.248725
R9606_59339.1	NM_001256411.2	22931	0.0170815	0.999987	0.992691
R9606_77962.1	NM_001199535.2	100527943	-1.468	0.999987	0.283596
R9606_106967.4	XM_006716666.4	83940	0.446921	0.999987	0.856267
R9606_48713.4	NM_016593.5	51302	-2.47436	0.999987	0.474411
R9606_408938.1	NM_001377480.1	55248	0.232606	0.999987	0.783481
R9606_69763.1	XM_017026392.1	162966	1.06702	0.999987	0.556263
R9606_143937.1	XM_017028268.1	11077	0.0188391	0.999987	0.99574
R9606_103464.2	XM_017008584.2	7323	-0.434811	0.999987	0.351786
R9606_43106.1	NM_001134225.2	3631	-0.341886	0.999987	0.833703
R9606_27528.3	XM_011512369.3	11235	-2.78943	0.999987	0.418026
R9606_88587.1	XM_011527641.1	10501	0.0188391	0.999987	0.99574
R9606_139315.4	NM_021814.5	60481	-0.0751662	0.999987	0.81932
R9606_30641.1	NM_001351561.1	165055	1.23294	0.999987	0.720315
R9606_115111.5	XM_005272111.5	83989	-3.93944	0.999987	0.172475
R9606_94321.1	XM_017025782.1	4729	-0.612046	0.999987	0.35422
R9606_65273.4	XM_006724509.4	6322	0.229673	0.999987	0.900155
R9606_27149.1	NM_001347511.2	23394	1.468	0.999987	0.639356
R9606_20317.4	NM_012140.5	1468	0.156571	0.999987	0.877667
R9606_53752.1	XM_017027551.1	102725180	0.486119	0.999987	0.809503
R9606_152157.1	XM_017026242.1	116412	-2.54458	0.999987	0.0380512
R9606_31954.2	NM_001142594.3	3705	0.16358	0.999987	0.59581
R9606_240.1	XM_006722992.1	11136	-0.0436722	0.999987	0.979584
R9606_127801.3	XM_011523626.3	10517	-1.33117	0.999987	0.702437
R9606_147615.3	NM_152411.4	136051	-0.0293861	0.999987	0.910198
R9606_123677.2	NM_001370385.1	10781	-0.602698	0.999987	0.588092
R9606_27432.4	NM_001302.5	1325	-3.47108	0.999987	0.250717
R9606_50993.1	NM_001287808.1	84879	-0.642505	0.999987	0.382709
R9606_45010.2	XM_011526568.2	162972	-0.238812	0.999987	0.773779
R9606_155651.1	XM_017002371.1	79932	1.5653	0.999987	0.325313
R9606_93362.1	XM_017027098.1	59348	0.292816	0.999987	0.693234
R9606_29484.2	XM_017013118.2	157697	1.66016	0.999987	0.398372
R9606_41415.1	XM_011526693.1	23646	0.585207	0.999987	0.1774
R9606_67275.1	NM_001099780.2	122706	-2.0749	0.999987	0.55135
R9606_409565.2	NM_001363911.2	4133	-1.92344	0.999987	0.544503
R9606_140966.3	XM_006722102.3	80174	-1.93913	0.999987	0.532391
R9606_61433.4	NM_024763.5	79819	5.17691	0.999987	0.127261
R9606_55442.2	NM_003481.3	8078	0.112966	0.999987	0.725554
R9606_91997.2	XM_005251826.2	23048	-0.468062	0.999987	0.682667
R9606_142047.2	XM_011528137.2	56927	-0.392126	0.999987	0.261931
R9606_41327.3	NM_018927.4	56099	0.119331	0.999987	0.861287
R9606_128033.2	XM_011539877.2	54537	-5.09793	0.999987	0.133289
R9606_121384.2	XM_017027388.2	84787	-0.0534116	0.999987	0.987929
R9606_7788.1	NM_001318930.1	6120	-4.80805	0.999987	0.157144
R9606_59468.2	XM_011513722.2	57205	-0.633783	0.999987	0.234808
R9606_133335.3	XM_006715380.3	22832	-1.86287	0.999987	0.548024
R9606_409668.1	NM_001367322.1	51095	-0.522823	0.999987	0.338516
R9606_97677.1	NM_001354121.2	340481	-0.394225	0.999987	0.482112
R9606_47177.2	NM_001300842.3	84068	-0.0484241	0.999987	0.947963
R9606_69025.1	NM_001270460.2	6487	3.18824	0.999987	0.28163
R9606_136963.4	NM_001105.5	90	1.57666	0.999987	0.625424
R9606_36315.2	XM_011544450.2	2260	-0.135673	0.999987	0.566954
R9606_93919.3	XM_005251428.3	25822	-0.266619	0.999987	0.465076
R9606_76819.1	NM_001286952.1	158234	-0.50011	0.999987	0.794108
R9606_128830.3	XM_011511823.3	79582	2.03262	0.999987	0.559427
R9606_29722.1	XM_017003944.1	307	0.470386	0.999987	0.806915
R9606_144980.3	NM_001284213.3	831	0.0852271	0.999987	0.979109
R9606_66496.2	NM_080679.2	1302	-1.16022	0.999987	0.644141
R9606_154418.1	NM_001184765.1	57489	1.59618	0.999987	0.394318
R9606_146704.4	NM_153330.5	165721	-0.746791	0.999987	0.832632
R9606_132359.1	XM_017027795.1	26074	-1.45151	0.999987	0.681198
R9606_147732.3	XM_005254998.3	9899	0.270199	0.999987	0.935229
R9606_24899.1	XM_006722927.1	84971	0.711985	0.999987	0.0749333
R9606_26940.3	NM_000123.4	2073	-0.00845092	0.999987	0.97829
R9606_112277.3	NM_015324.4	23378	-0.263026	0.999987	0.69252
R9606_122958.2	XM_011538752.2	80024	-0.820932	0.999987	0.490796
R9606_141569.1	XM_006719079.1	4257	0.277032	0.999987	0.754788
R9606_125139.2	XM_011544178.2	343172	1.579	0.999987	0.253589
R9606_143225.3	NM_032681.4	84767	0.695882	0.999987	0.843889
R9606_408533.1	NM_001370766.1	8438	0.829788	0.999987	0.592478
R9606_68810.1	NM_001289125.3	3455	0.0588224	0.999987	0.943195
R9606_409839.1	NM_001377551.1	7871	0.232793	0.999987	0.700996
R9606_70885.1	NM_001352929.2	23369	0.769442	0.999987	0.52144
R9606_107902.2	NM_001164309.2	55786	0.127539	0.999987	0.803398
R9606_137309.1	NM_001354768.3	4901	2.83469	0.999987	0.153778
R9606_115953.1	XM_017006927.1	57337	-0.446998	0.999987	0.890612
R9606_40674.1	XM_017018719.1	10818	-0.371616	0.999987	0.908474
R9606_51958.1	NM_001349239.2	1657	1.42317	0.999987	0.477488
R9606_62086.2	XM_017009230.2	2241	0.353929	0.999987	0.832185
R9606_137878.4	NM_004628.5	7508	-0.0393327	0.999987	0.89309
R9606_22867.1	NM_001184962.2	23089	-0.434007	0.999987	0.293339
R9606_642.1	NM_001135212.2	51661	0.112016	0.999987	0.810059
R9606_98755.2	NM_001080514.3	642658	0.839822	0.999987	0.195922
R9606_410951.1	NM_001368143.1	1589	-4.24469	0.999987	0.212643
R9606_65944.4	NM_000782.5	1591	3.68735	0.999987	0.28027
R9606_27137.2	NM_153427.2	5308	0.695882	0.999987	0.843889
R9606_100767.2	NM_001082537.3	79600	0.268351	0.999987	0.50533
R9606_110324.1	NM_001348369.2	5271	-0.103542	0.999987	0.87163
R9606_133479.1	XM_024450248.1	29800	1.35784	0.999987	0.594662
R9606_72841.1	XM_017024252.1	147166	-1.87075	0.999987	0.426288
R9606_4356.1	XM_017017845.1	50507	0.578781	0.999987	0.867928
R9606_127069.2	XM_011519690.2	80013	0.134988	0.999987	0.94449
R9606_114528.1	NM_001261412.1	10540	0.089662	0.999987	0.855513
R9606_109058.1	XM_017024415.1	252983	0.160485	0.999987	0.938909
R9606_118283.2	XM_017018302.2	79731	-0.0860107	0.999987	0.979414
R9606_38444.1	NM_001319844.2	65981	-4.17518	0.999987	0.220377
R9606_54940.1	NM_001321693.2	9689	0.695882	0.999987	0.843889
R9606_414440.1	NM_001375469.1	27231	0.695882	0.999987	0.843889
R9606_108464.3	NM_007241.4	11267	0.0950717	0.999987	0.626984
R9606_41102.1	NM_001322796.1	3416	4.95672	0.999987	0.144475
R9606_75775.1	NM_001350548.1	57231	5.76373	0.999987	0.0891778
R9606_37451.1	NM_001317889.1	83940	0.312767	0.999987	0.923398
R9606_86753.1	NM_001282204.2	5833	-2.38857	0.999987	0.47235
R9606_53386.1	NM_001256932.2	730183	0.38821	0.999987	0.606865
R9606_36149.2	NM_032188.3	84148	0.0632726	0.999987	0.746182
R9606_142760.2	XM_017021352.2	51004	0.15264	0.999987	0.899574
R9606_45434.1	NM_001353457.2	79788	-0.134182	0.999987	0.946056
R9606_413374.2	NM_001367362.2	83445	-2.47436	0.999987	0.474411
R9606_89243.1	XM_017016718.1	818	2.68933	0.999987	0.435208
[truncated: 79,428 more rows]
